# Supplementary material for: Genetic Architecture Underpinning Yield Components and Seed Mineral–Nutrients in Sesame
Source: Genes (Basel). 2020 Oct 18;11(10):1221. doi: 10.3390/genes11101221 (PMC7603122; doi:10.3390/genes11101221)
Supplement: Supplementary file 1 [file genes-11-01221-s001.zip]

Archive with 3 entries (3 files):
- SI Data/desktop.ini
- SI Data/Teboul et al. SI Figures.pdf
- SI Data/Teboul et al. SI Tables_R2.xlsx
