# Supplementary material for: Genetic Architecture Underpinning Yield Components and Seed Mineral–Nutrients in Sesame
Source: Genes (Basel). 2020 Oct 18;11(10):1221. doi: 10.3390/genes11101221 (PMC7603122; doi:10.3390/genes11101221)
Supplement: Supplementary file 1 [file genes-11-01221-s001.zip › SI Data/Teboul et al. SI Tables_R2.xlsx]

## Sheet: Table S1
Table S1. List of sesame core-collection genotypes, their country of origin and source.
#	Genotype	Country	Continent	Source	Genebank ID
1	S-1	Israel	Asia	HUJ
2	S-3	Ethiopia	Africa	HUJ
3	S-8	Israel	Asia	HUJ
4	S-9	Ethiopia	Africa	HUJ
5	S-27	Somalia	Africa	HUJ
6	S-46	USA	North America	IGB	19321
7	S-49	Turkey	Asia	IGB	19382
8	S-62	Sudan	Africa	IGB	19405
9	S-66	Pakistan	Asia	IGB	19323
10	S-69	Sudan	Africa	IGB	19360
11	S-74	Iraq	Asia	IGB	19374
12	S-75	Pakistan	Asia	IGB	19403
13	S-78	Nigeria	Africa	IGB	19409
14	S-79	Kenya	Africa	IGB	19364
15	S-85	USA	North America	NSGC	PI 601235
16	S-91	Egypt	Africa	NSGC	PI 198155
17	S-93	Peru	South America	HUJ
18	S-94	USA	North America	NSGC	PI 601234
19	S-95	Iraq	Asia	IGB	69
20	S-259	Pakistan	Asia	IGB	229
21	S-273	Pakistan	Asia	IGB	469
22	S-275	Venezuela	South America	IGB	102
23	S-319	Nepal	Asia	IGB	19365
24	S-325	Egypt	Africa	IGB	19353
25	S-329	Saudi Arabia	Asia	IGB	19386
26	S-331	Yemen	Asia	IGB	19352
27	S-335	Nigeria	Africa	IGB	19393
28	S-340	India	Asia	IGB	19335
29	S-343	Turkey	Asia	HUJ
30	S-1034	Egypt	Africa	HUJ
	HUJ - Sesame collection of the Hebrew University of Jerusalem, Israel
	IGB - The Israeli Gene Bank, Israel
	NSGS - The National Small Grains Collection, USA

## Sheet: Table S2
Table S2. Analysis of variance for the effect of continent on morphological, phenotypic and seed mineral nutrient concentrations among 30 sesame genotypes.
			Flowering date	Plant height	Number of capsules per plant	Number of seeds per plant	Thousand seed weight	Seed mineral-nutrient concentration
								Zinc	Iron	Copper	Manganese	Calcium	Magnesium	Potassium	Phosphorus	Sulfur
Source of variance		d.f.	Sum of square
	Continent	1	91.1	2229	26.7	2539278	2.4	278.1	48.8	4.6	0.2	5471579	124253	7248	1.24175e+06	206826
			P=0.3603	P=0.0195	P=0.8220	P=0.1980	P=0.0026	P=0.0025	P=0.2534	P=0.3922	P=0.9182	P=0.3397	P=0.2283	P=0.8509	P=0.0256	P=0.1200
	Experimental error		2404.6	8123.3	11848	33241025	4.8	553.3	817.9	139.5	509.4	132377915	1865142	4.61063e+06	5.01197e+06	1.82395e+06

## Sheet: Table S3
Table S3. Analysis of variance for the effect of genotype on morphological, phenotypical and seed mineral nutrient concentrations among 30 sesame genotypes.
	Genotype		Flowering date (days)	Plant height (cm)	Number of capsules per plant	Number of seeds per plant	Thousand seed weight (g)	Seed mineral nutrient concentration (mg kg -1)
								Zinc	Iron	Copper	Manganese	Calcium	Magnesium	Potassium	Phosphorus	Sulfur
	S-1		44.7 ab	127.0 abcdef	97.5 abc	3994.3 abcde	3.8 ab	59.1 abcde	69.4 a	19.0 bcdef	28.2 b	13283.7 abcd	4248.7 a	5142.7 ab	7669.7 a	3884.3 a
	S-3		22.8 ghij	107.5 bcdefgh	49.1 bcd	2002.9 bcde	3.8 abc	58.1 abcde	64.1 abc	19.5 bcde	19.0 defg	14602.8 a	3502.0 bc	5165.0 a	6764.5 abcde	2761.8 d
	S-8		14.7 jk	81.7 h	52.7 bcd	1478.3 de	4.0 a	66.3 a	58.1 abcde	20.7 abc	18.3 eg	6547.4 h	3422.2 bc	5070.8 ab	7002.0 abcd	2951.8 cd
	S-9		41.7 abc	132.3 abcd	71.3 abcd	4158.9 abcd	2.7 de	53.0 abcde	52.2 cde	17.4 cdefg	24.1 bcdef	11234.3 cde	3624.7 abc	4319.3 abcde	6667.3 abcde	3015.0 bcd
	S-27		44.2 a	128.5 abc	74.7 abc	3101.6 abcde	3.8 ab	52.1 cde	60.0 abcd	18.2 cdefg	25.0 bcdf	12061.7 bcd	3843.0 ab	4542.2 abcde	7116.5 abcd	3580.5 ab
	S-46		19.7 ijk	111.8 abcdefg	85.3 abc	4522.9 abc	2.9 cde	50.3 abcde	49.2 de	15.5 efg	21.1 bcdefg	10511.7 defg	3613.3 abc	4701.3 abcde	6376.3 abcde	2956.0 bcd
	S-49		9.7 k	89.3 gh	18.9 d	596.0 e	4.3 a	58.5 abcde	53.8 cde	17.1 cdefg	18.3 defg	7176.3 h	3276.0 bc	4267.0 abcdef	6814.0 abcde	2937.0 bcd
	S-62		21.7 hijk	125.1 abcdef	91.1 abc	3812.9 abcde	3.6 abc	58.1 abcde	62.2 abcd	20.2 abcd	23.8 bcdef	13135.0 abcd	3616.7 abc	4683.3 abcde	6571.7 abcde	3323.0 abcd
	S-66		24.5 fghi	104.8 defgh	81.2 abc	2794.4 bcde	3.6 abc	56.4 abcde	55.8 cde	18.0 cdefg	21.9 bcdefg	13135.0 abc	3520.7 bc	4394.7 abcde	6760.7 abcde	3209.2 abcd
	S-69		18.7 ijk	127.2 abcdef	110.5 a	6051.1 a	2.1 e	53.2 abcde	57.7 abcde	17.5 cdefg	24.4 bcdef	10498.7 defg	3424.0 bc	4689.7 abcde	6078.3 bcde	2948.7 bcd
	S-74		14.5 ijk	101.3 bcdefgh	93.7 abc	3830.3 abcde	3.5 abcd	57.7 abcde	64.0 abcd	15.3 defg	21.4 bcdefg	12532.5 abcd	3805.0 ab	4919.0 abcd	6553.0 abcde	2957.0 bcd
	S-75		22.0 ghij	102.1 cdefgh	80.1 abcd	3111.6 abcde	3.9 ab	56.4 abcde	53.7 cde	16.7 cdefg	21.5 bcdefg	11787.0 bcd	3446.3 bc	4974.0 abc	6225.0 bcde	2823.7 cd
	S-78		35.3 abcde	110.4 abcdefg	86.7 abc	3738.6 abcde	3.0 bcde	45.8 de	46.8 e	15.3 efg	25.4 bcdef	8614.0 efgh	2993.3 c	3742.7 ef	5945.0 cde	3042.7 bcd
	S-79		19.0 ijk	129.8 abcde	61.7 abcd	2952.3 abcde	4.0 a	52.8 abcde	54.6 bcde	18.3 bcdefg	17.8 eg	8724.3 efgh	3654.3 abc	4017.7 cdef	6486.0 abcde	2880.7 cd
	S-85		25.0 efghij	106.5 bcdefgh	79.9 abcd	3333.9 abcde	3.8 abc	61.4 abcde	53.6 cde	17.8 bcdefg	19.2 cdefg	11770.3 bcd	3362.3 bc	4222.3 bcdef	6145.7 bcde	2890.7 bcd
	S-91		31.8 cdefgh	105.8 cdefgh	47.1 cd	1593.3 cde	3.7 abc	66.1 ab	66.9 ab	21.2 abc	21.4 bcdefg	8233.8 gh	3466.4 bc	4742.7 abcd	6673.8 abcde	2842.5 cd
	S-93		45.3 a	134.7 abc	71.7 abcd	2866.2 abcde	3.8 abc	50.2 bcde	55.1 abcde	18.2 bcdefg	24.6 bcdef	11102.0 cdef	3893.3 ab	4986.3 abc	7090.7 abcd	3409.3 abcd
	S-94		35.3 abcde	106.0 bcdefgh	75.7 abcd	3740.7 abcde	2.6 de	63.8 abc	59.5 abcde	15.6 defg	19.8 bcdefg	11180.3 cde	3745.7 ab	4727.5 abcde	6802.0 abcde	2792.5 bcd
	S-95		20.3 ijk	95.4 fgh	63.7 abcd	2293.3 bcde	3.8 abc	60.1 abcde	56.5 abcde	18.0 bcdefg	18.0 efg	13114.3 abcd	3505.3 bc	4422.7 abcde	6695.0 abcde	3070.3 bcd
	S-259		18.7 ijk	97.3 efgh	79.6 abcd	2963.5 abcde	3.9 ab	58.1 abcde	63.4 abcd	15.8 defg	15.6 g	11837.0 bcd	3337.7 bc	3858.0 def	6503.0 abcde	3237.3 abcd
	S-273		22.7 ghij	99.3 efgh	79.4 abcd	3177.3 abcde	3.8 ab	64.3 abc	62.2 abcd	17.0 cdefg	18.3 defg	12323.7 abcd	3746.3 ab	4206.0 bcdef	7444.3 ab	3517.0 abc
	S-275		26.7 defghi	134.0 abc	90.0 abc	4762.7 ab	2.7 de	50.3 abcde	55.4 abcde	16.9 cdefg	19.1 cdefg	11384.7 cde	3599.0 abc	3328.3 f	6577.3 abcde	3299.3 abcd
	S-319		37.7 abcd	129.7 abcde	83.1 abc	3785.1 abcde	3.9 ab	60.4 abcde	58.3 abcde	17.1 cdefg	26.4 bcd	14385.3 ab	3910.0 ab	4107.7 cdef	7369.3 abc	3292.7 abcd
	S-325		21.0 hijk	142.0 a	112.0 a	5154.3 ab	2.3 e	48.8 cde	53.1 cde	15.1 fg	25.0 bcdef	8794.3 efgh	3619.7 abc	4361.7 abcde	6401.0 abcde	2890.7 bcd
	S-329		43.0 ab	135.7 ab	102.9 ab	4146.5 abcd	4.1 a	54.3 abcde	50.3 de	17.6 cdefg	26.9 bc	12412.3 abcd	3400.3 bc	4742.0 abcd	6162.3 bcde	2781.0 cd
	S-331		26.7 defghi	113.9 abcdefg	96.1 abc	3166.5 abcde	3.9 ab	62.3 abcde	59.1 abcde	24.1 a	38.2 a	13641.3 abc	3587.7 abc	4446.7 abcde	6683.3 abcde	3282.3 abcd
	S-335		28.0 cdefghi	124.1 abcdefg	85.6 abcd	3733.4 abcde	3.4 abcd	42.5 e	49.3 cde	13.7 g	20.4 bcdefg	10892.0 cdefg	2906.0 c	3913.0 cdef	5472.5 e	2731.5 cd
	S-340		35.0 abcdef	135.0 abc	86.7 abc	4019.2 abcde	4.0 a	58.2 abcde	54.0 bcde	16.7 cdefg	21.0 bcdefg	10682.3 defg	3243.3 bc	3971.3 def	6391.7 abcde	3054.3 bcd
	S-343		16.0 ijk	51.5 i	44.7 bcd	1236.3 cde	4.1 a	63.6 abcd	62.9 abcd	22.2 ab	22.7 bcdefg	7143.3 h	3850.7 ab	4836.3 abcd	7186.3 abcd	3180.3 abcd
	S-1034		33.3 bcdefg	127.1 abcde	66.9 abcd	2657.4 bcde	3.7 abc	52.2 abcde	47.6 e	14.7 fg	20.3 bcdefg	8557.5 fgh	3309.3 bc	5227.0 a	5888.7 de	2679.0 d
Source of variance		d.f.	Sum of squares
	Genotype	29	10156.2	38000.4	40356.4	136632680	29.8	3323.7	3121.9	450.3	1687.2	505213238	6.39177e+06	19752026	20006029	7720954
			P<0.0001	P<0.0001	P<0.0001	P<0.0001	P<0.0001	P<0.0001	P<0.0001	P<0.0001	P<0.0001	P<0.0001	P<0.0001	P<0.0001	P<0.0001	P<0.0001
	Experimental error		1050.5	7543.3	26282.1	83941232	5.9	2199.8	1457.5	133.5	431.9	53935055	3.12695e+06	6108642	13631905	4213208
	Coefficient of variation		36.9847	17.3571	26.4816	35.7345	16.2688	10.5327	10.0869	14.1777	21.4144	25.0991	9.12995	11.822	9.267	12.2121

## Sheet: Table S4
Table S4. Coefficients of correlation (r) between morphological, phenotypic and seed mineral nutrient concentrations among 30 sesame genotypes.
	Flowering date	Plant height	Number of capsules per plant	Number of seeds per plant	Thousand seed weight	Seed mineral-nutrient concentration
						Zinc	Iron	Copper	Manganese	Calcium	Magnesium	Potassium	Phosphorus
Plant height	0.59
	P=0.001
Number of capsules per plant	0.28	0.59
	P=0.139	P=0.001
Number of seeds per plant	0.27	0.69	0.9
	P=0.148	P<0.0001	P<0.0001
Thousand seed weight	-0.04	-0.36	-0.5	-0.73
	P=0.827	P=0.048	P=0.005	P<0.0001
Zinc	-0.23	-0.57	-0.37	-0.49	0.44
	P=0.230	P=0.001	P=0.043	P=0.006	P=0.015
Iron	-0.09	-0.31	-0.13	-0.24	0.25	0.65
	P=0.633	P=0.094	P=0.509	P=0.209	P=0.190	P<0.0001
Copper	-0.07	-0.33	-0.28	-0.43	0.40	0.6	0.53
	P=0.732	P=0.078	P=0.132	P=0.018	P=0.027	P=0.0004	P=0.003
Manganese	0.44	0.33	0.47	0.30	-0.07	-0.07	0.03	0.41
	P=0.014	P=0.078	P=0.009	P=0.107	P=0.710	P=0.725	P=0.863	P=0.025
Calcium	0.30	0.30	0.44	0.32	0.06	0.05	0.29	0.04	0.29
	P=0.110	P=0.102	P=0.015	P=0.080	P=0.765	P=0.782	P=0.121	P=0.854	P=0.123
Magnesium	0.24	0.04	0.09	0.07	0.05	0.33	0.6	0.33	0.28	0.32
	P=0.201	P=0.832	P=0.644	P=0.727	P=0.789	P=0.073	P=0.001	P=0.071	P=0.135	P=0.084
Potassium	0.05	-0.20	-0.16	-0.25	0.19	0.32	0.30	0.30	0.15	0.004	0.37
	P=0.805	P=0.287	P=0.409	P=0.177	P=0.320	P=0.090	P=0.103	P=0.113	P=0.418	P=0.983	P=0.045
Phosphorus	0.14	-0.24	-0.26	-0.31	0.32	0.57	0.67	0.47	0.13	0.20	0.81	0.23
	P=0.4566	P=0.209	P=0.171	P=0.100	P=0.083	P=0.001	P<0.0001	P=0.008	P=0.508	P=0.289	P<0.0001	P=0.224
Sulfur	0.31	0.07	0.19	0.08	0.18	0.14	0.49	0.31	0.34	0.37	0.64	-0.09	0.72
	P=0.093	P=0.700	P=0.304	P=0.694	P=0.332	P=0.451	P=0.006	P=0.101	P=0.070	P=0.047	P=0.0001	P=0.636	P<0.0001

## Sheet: Table S5
Table S5. Phenotypic (below diagonal) and genotypic (above diagonal) coefficients of correlation (r) (upper raw) and P values (lower raw) between phenological, morphological and seed quality traits in S-91 x S-297 F2 population. The above diagonal upper raw indicates the number of corresponding QTL (>50% overlap between their confidence intervals) out of the total number of QTL detected for each …
	Flowering date	Flowering node	Node Number	Internode length	Secondary branch number	Plant height	Capsule length	Capsule width	Capsule dehiscence index	Seed length	Seed width	Seed perimeter	Seed area	Thousand seed weight	Seed color	Seed mineral nutrient concentration
																Zinc	Iron	Copper	Manganese	Calcium	Magnesium	Potassium	Phosphorus	Sulfur
	(6)	(8)	(6)	(10)	(5)	(13)	(4)	(7)	(4)	(7)	(3)	(6)	(5)	(3)	(4)	(6)	(6)	(6)	(6)	(3)	(3)	(4)	(6)	(3)
Flowering date (6)		3	1	5	3	1	1	0	1	1	0	1	1	1	2	2	1	1	1	2	1	1	2	0
		0.0383741	0.400899	0.00173739	0.0100566	0.362323	0.33643	0.309422	0.332246	0.422115	0.681393	0.421493	0.384426	0.272859	0.110772	0.103298	0.43319	0.415923	0.418753	0.0742302	0.303423	0.340696	0.156852	0.707071
Flowering node (8)	0.5904		3	3	2	1	1	1	2	1	0	1	1	1	2	2	3	2	1	1	1	1	2	0
	<0.0001		0.00906138	0.133543	0.118972	0.344385	0.333492	0.412805	0.0591537	0.410965	0.673442	0.416541	0.385762	0.271301	0.15738	0.0996895	0.0512786	0.154342	0.414174	0.427842	0.320182	0.343533	0.185807	0.716265
Node Number (6)	-0.4621	-0.4386		3	2	1	2	1	3	3	1	2	1	2	1	3	4	2	1	1	1	2	0	1
	<0.0001	<0.0001		0.0431398	0.0423758	0.414696	0.0204642	0.39093	0.000595944	0.00551029	0.181581	0.0659418	0.279656	0.00944849	0.340696	0.00189577	<0.0001	0.0600808	0.329488	0.318484	0.208456	0.0218339	0.566791	0.157963
Internode length (10)	0.4206	0.4265	-0.7818		2	4	3	2	2	4	1	4	2	2	2	1	2	2	1	3	3	1	2	1
	<0.0001	<0.0001	<0.0001		0.183557	0.10183	0.0111859	0.306773	0.104102	0.0100242	0.357978	0.0076919	0.16986	0.0583237	0.214192	0.417625	0.282991	0.226168	0.421446	0.0168067	0.00483793	0.40194	0.253042	0.333159
Secondary branch number (5)	-0.3452	-0.1828	0.2501	-0.3358		2	2	1	2	1	0	0	0	1	2	1	1	1	1	1	1	2	0	0
	<0.0001	0.0301	0.0028	<0.0001		0.174267	0.0188875	0.385015	0.0184237	0.330295	0.810663	0.606108	0.686405	0.168878	0.0502497	0.267879	0.369162	0.321089	0.327384	0.295497	0.199956	0.0203889	0.579054	0.833692
Plant height (13)	-0.1375	-0.1228	0.4666	0.1601	-0.0755		3	4	1	2	1	2	2	1	0	0	0	0	1	1	0	1	2	1
	0.104	0.1468	<0.0001	0.058	0.3736		0.00983163	0.0267858	0.376444	0.224215	0.341692	0.231066	0.158371	0.321348	0.286778	0.423623	0.207886	0.305297	0.41708	0.458229	0.545087	0.387251	0.251383	0.305136
Capsule length (4)	-0.1447	-0.333	0.4619	-0.2588	0.0402	0.432		1	1	3	0	1	1	1	1	1	1	2	1	1	1	2	0	1
	0.087	<0.0001	<0.0001	0.0019	0.6364	<0.0001		0.32236	0.158635	0.00125792	0.865351	0.264078	0.209112	0.119513	0.259544	0.198467	0.305195	0.0275443	0.255999	0.235578	0.149019	0.00960102	0.684989	0.110728
Capsule width (7)	0.0011	0.0721	0.1006	-0.055	-0.1255	0.0834	0.0386		0	2	0	1	0	0	1	0	0	1	1	0	1	1	0	0
	0.9898	0.3954	0.2354	0.5168	0.138	0.3253	0.6497		0.626654	0.148545	0.693681	0.413462	0.525438	0.710424	0.413627	0.523495	0.366409	0.408709	0.408709	0.522523	0.29697	0.329204	0.400081	0.725448
Capsule dehiscence index (4)	-0.2977	-0.466	0.66	-0.637	0.2753	0.1916	0.6264	0.1007		2	1	1	1	1	1	4	2	2	2	1	1	1	0	1
	0.0003	<0.0001	<0.0001	<0.0001	0.001	0.0229	<0.0001	0.235		0.0285633	0.127069	0.25864	0.204921	0.116061	0.255551	<0.0001	0.0414094	0.0262363	0.0275443	0.231149	0.145434	0.165113	0.689028	0.107756
Seed length (7)	0.0748	-0.0324	0.1194	-0.0156	-0.0804	0.1815	0.1312	0.2969	0.1878		2	5	3	2	2	2	2	2	2	1	3	2	0	2
	0.3778	0.7032	0.1585	0.854	0.3433	0.0313	0.121	0.0004	0.0257		0.0169703	<0.0001	0.00382612	0.014214	0.0823404	0.0505307	0.126177	0.0830418	0.0868881	0.352008	0.000562737	0.0325693	0.501664	0.0123176
Seed width (3)	-0.0674	-0.0863	0.2572	-0.1451	-0.0088	0.1722	0.2296	0.2404	0.2	0.6637		3	3	0	0	1	1	0	1	1	0	0	0	1
	0.4269	0.3087	0.0021	0.0861	0.9172	0.0411	0.0062	0.0041	0.0174	<0.0001		<0.0001	<0.0001	0.903288	0.77449	0.160756	0.25433	0.77592	0.210848	0.189612	0.880121	0.860668	0.747815	0.0880694
Seed perimeter (6)	0.0404	-0.0483	0.161	-0.0511	-0.072	0.1889	0.1594	0.2964	0.1949	0.9746	0.803		4	1	1	1	1	1	1	1	2	0	1	2
	0.6344	0.5698	0.0565	0.5473	0.3959	0.0249	0.0591	0.0004	0.0206	<0.0001	<0.0001		<0.0001	0.203828	0.368026	0.314075	0.400899	0.363665	0.366695	0.340688	0.0215306	0.696805	0.385266	0.0128726
Seed area (5)	0.017	-0.0599	0.1931	-0.0779	-0.0555	0.1907	0.1871	0.2977	0.2033	0.9312	0.8895	0.9832		0	0	1	1	1	1	1	0	0	1	2
	0.8419	0.4807	0.0218	0.3585	0.5131	0.0235	0.0263	0.0003	0.0156	<0.0001	<0.0001	<0.0001		0.833692	0.634238	0.254893	0.358099	0.309067	0.314984	0.29007	0.795206	0.765807	0.333873	0.00692785
Thousand seed weight (3)	-0.2059	-0.2179	0.4027	-0.2981	-0.0488	0.2389	0.3539	0.301	0.3228	0.3298	0.4661	0.3892	0.4184		1	1	1	1	1	1	2	1	0	0
	0.0143	0.0095	<0.0001	0.0003	0.5658	0.0043	<0.0001	0.0003	<0.0001	<0.0001	<0.0001	<0.0001	<0.0001		0.204163	0.147691	0.241142	0.195148	0.199396	0.18203	0.00295757	0.124447	0.764238	0.918955
Seed color (4)	-0.2088	-0.2111	0.0059	-0.0236	0.1258	-0.0009	0.2248	-0.0421	0.2418	-0.2489	-0.3353	-0.294	-0.3144	-0.0888		1	1	2	1	1	2	1	0	0
	0.0129	0.012	0.9443	0.7813	0.1373	0.9917	0.0074	0.6203	0.0039	0.0029	<0.0001	0.0004	0.0001	0.2949		0.324124	0.392866	0.0689597	0.363269	0.304839	0.0166008	0.211224	0.535167	0.793787
Zinc (6)	0.0535	0.2419	-0.3754	0.4163	-0.3506	-0.0346	-0.4121	-0.1292	-0.6978	-0.1033	-0.1158	-0.1045	-0.113	-0.1662	-0.113		3	2	2	2	1	1	0	1
	0.5284	0.0039	<0.0001	<0.0001	<0.0001	0.6835	<0.0001	0.1267	<0.0001	0.2229	0.1714	0.2174	0.1823	0.0488	0.1823		0.00721274	0.0474341	0.0504593	0.0364246	0.187162	0.206833	0.604061	0.135551
Iron (6)	-0.0149	0.2177	-0.1775	0.211	-0.2034	-0.019	-0.293	0.2148	-0.476	-0.142	-0.086	-0.1249	-0.1233	-0.0119	-0.1326	0.4928		2	1	2	1	1	1	1
	0.8609	0.0095	0.0353	0.012	0.0156	0.8227	0.0004	0.0105	<0.0001	0.093	0.3107	0.14	0.1453	0.8888	0.1171	<0.0001		0.10963	0.397791	0.0630252	0.276872	0.308829	0.410054	0.23208
Copper (6)	0.1116	0.2531	-0.2155	0.2739	-0.3311	-0.0127	-0.2555	-0.1473	-0.5669	-0.1065	-0.0377	-0.0924	-0.0807	-0.1907	-0.164	0.6873	0.3251		1	1	1	1	0	1
	0.1877	0.0025	0.0103	0.001	<0.0001	0.8811	0.0022	0.0814	<0.0001	0.2087	0.6574	0.2756	0.3414	0.0235	0.052	<0.0001	<0.0001		0.35768	0.334897	0.23208	0.25864	0.522098	0.183405
Manganese (6)	0.099	0.2208	-0.2331	0.2979	-0.1622	0.0412	-0.3282	0.119	-0.5111	0.0619	-0.0468	0.0502	0.0168	-0.0562	-0.2033	0.4287	0.4647	0.1508		1	1	1	1	1
	0.2426	0.0085	0.0054	0.0003	0.0546	0.6279	<0.0001	0.16	<0.0001	0.4659	0.582	0.5544	0.8436	0.5082	0.0156	<0.0001	<0.0001	0.0744		0.334897	0.235027	0.264078	0.379017	0.187162
Calcium (3)	0.0712	0.2173	-0.2329	0.3032	-0.0296	0.0034	-0.475	-0.0398	-0.5828	0.1249	0.1076	0.1341	0.1269	-0.203	-0.3676	0.4871	0.2635	0.3553	0.6366		1	1	1	0
	0.4012	0.0096	0.0055	0.0003	0.7271	0.9677	<0.0001	0.6391	<0.0001	0.1401	0.2041	0.1129	0.1338	0.016	<0.0001	<0.0001	0.002	<0.0001	<0.0001		0.202227	0.240175	0.352774	0.816775
Magnesium (3)	-0.4237	-0.2003	0.2843	-0.2488	-0.0064	0.1628	0.2751	0.1263	0.2835	-0.0011	-0.0839	-0.0228	-0.0457	0.4033	0.2902	0.0779	0.1354	-0.136	-0.1135	-0.428		1	0	0
	<0.0001	0.0172	0.0006	0.0029	0.9402	0.0537	0.001	0.1356	0.0007	0.9898	0.3223	0.7888	0.5905	<0.0001	0.0005	0.3587	0.1095	0.1078	0.1802	<0.0001		0.152783	0.7206	0.8942
Potassium (4)	-0.2859	-0.1391	0.0566	-0.0877	0.0892	-0.0171	0.3616	0.0294	0.312	-0.0964	-0.1641	-0.1288	-0.1415	0.111	0.4947	-0.1507	-0.0551	-0.1813	-0.2089	-0.5915	0.6667		1	0
	0.0006	0.1	0.5052	0.301	0.293	0.8401	<0.0001	0.7291	0.0002	0.2555	0.0519	0.1278	0.0941	0.1902	<0.0001	0.0744	0.516	0.0314	0.0129	<0.0001	<0.0001		0.284882	0.880128
Phosphorus (6)	-0.086	-0.0669	0.085	-0.0708	-0.1318	0.0939	0.1737	0.0223	0.0352	0.0093	-0.0678	-0.0011	-0.0239	0.1674	0.2452	0.261	0.1461	0.1749	0.1489	-0.2569	0.5914	0.467		0
	0.3107	0.4304	0.3165	0.4041	0.1193	0.2683	0.0394	0.7929	0.6785	0.9128	0.4241	0.9896	0.7789	0.0473	0.0034	0.0018	0.0839	0.0381	0.078	0.0021	<0.0001	<0.0001		0.77592
Sulfur (3)	-0.1399	-0.091	0.0585	0.0276	-0.1694	0.165	0.2027	0.2964	0.057	-0.0147	-0.0999	-0.0383	-0.0573	0.2839	0.3353	0.2316	0.3311	0.1416	0.0493	-0.2895	0.595	0.4377	0.6531
	0.098	0.2834	0.491	0.7454	0.0446	0.0505	0.0159	0.0004	0.502	0.8629	0.2383	0.6517	0.4998	0.0006	<0.0001	0.0057	<0.0001	0.0939	0.5617	0.001	<0.0001	<0.0001	<0.0001

## Sheet: Table S6
Table S6. S-91 × S-297 F2 population recombination bin map containing 2339 bin markers.
chr_id	gm_pos	pos_start	pos_end	1	3	4	5	6	7	8	9	10	11	12	13	14	15	16	17	18	20	21	22	23	24	26	27	28	29	30	31	32	33	34	35	36	37	39	40	41	42	43	45	46	47	48	49	50	51
LG1	0	14713	64697	AB	AB	AA	BB	BB	BB	BB	AB	AA	AB	AB	BB	BB	AB	AB	AB	AA	AA	AB	AB	AB	BB	BB	BB	AB	AB	AA	AB	AB	BB	AB	BB	AA	AB	AB	BB	AB	BB	AB	BB	AA	BB	AB	AB	AB	AA
LG1	0.3	64812	75309	AB	AB	AA	BB	BB	BB	BB	AB	AA	AB	AB	BB	BB	AB	AB	AB	AA	AA	AB	AB	AB	BB	BB	BB	AB	AB	AA	AB	AB	BB	AB	BB	AA	AB	AB	BB	AB	BB	AB	BB	AA	BB	AB	AB	AB	AA
LG1	1	75309	389526	AB	AB	AA	BB	BB	BB	BB	AB	AA	AB	AB	BB	BB	AB	AB	AB	AA	AA	AB	AB	AB	BB	BB	BB	AB	AB	AA	AB	AB	BB	AB	BB	AA	AB	AB	BB	AB	BB	AB	BB	AA	BB	AB	AB	AB	AA
LG1	1.3	391410	509889	AB	AB	AA	BB	BB	BB	BB	AB	AA	AB	AB	BB	BB	AB	AB	AB	AA	AA	AB	AB	AB	BB	BB	BB	AB	AB	AA	AB	AB	BB	AB	BB	AA	AB	AB	BB	AB	BB	AB	BB	AA	BB	AB	AB	AB	AA
LG1	1.7	511696	517796	AB	AB	AA	BB	BB	BB	BB	AB	AA	AB	AB	BB	BB	AB	AB	AB	AA	AA	AB	AB	AB	BB	BB	BB	AB	AB	AA	AB	AB	BB	AB	BB	AA	AB	AB	BB	AB	BB	AB	BB	AA	BB	AB	AB	AB	AA
LG1	2	530283	542593	AB	AB	AA	BB	BB	BB	BB	AB	AA	AB	AB	BB	BB	AB	AB	AB	AA	AA	AB	AB	AB	BB	BB	BB	AB	AB	AA	AB	AB	BB	AB	BB	AA	AB	AB	BB	AB	BB	AB	BB	AA	BB	AB	AB	AB	AA
LG1	2.3	592357	592357	AB	AB	AA	BB	BB	BB	BB	AB	AA	AB	AB	BB	BB	AB	AB	AB	AA	AA	AB	AB	AB	BB	BB	BB	AB	AB	AA	AB	AB	BB	AB	BB	AA	AB	AB	BB	AB	BB	AB	BB	AA	BB	AB	AB	AB	AA
LG1	2.6	885756	885756	AB	AB	AA	BB	BB	BB	BB	AB	AA	AB	AB	BB	BB	AB	AB	AB	AA	AA	AB	AB	AB	BB	BB	BB	AB	AB	AA	AB	AB	BB	AB	BB	AA	AB	AB	BB	AB	BB	AB	BB	AA	BB	AB	AB	AB	AA
LG1	4.3	885756	885756	AB	AB	AA	BB	BB	BB	BB	AA	AA	AB	AB	AB	BB	AB	AB	AB	AA	AA	AB	AB	AB	BB	BB	BB	AB	AB	AA	AB	AB	BB	AB	BB	AA	AB	AB	BB	AB	AB	AB	BB	AA	BB	AB	AB	AB	AA
LG1	16.9	2452075	2452088	AB	AB	AA	BB	BB	BB	BB	AA	AA	BB	AB	AB	BB	BB	AB	AB	AB	AA	AA	AB	AB	AB	BB	BB	AB	BB	AB	AB	AB	AB	BB	AA	AA	AB	BB	BB	AB	AB	AB	AB	AB	AB	AB	AB	AB	AB
LG1	21.2	2575423	2575423	AB	AB	AA	BB	BB	AB	BB	AA	AB	BB	AB	AB	BB	BB	AB	AB	AB	AB	AA	AB	AB	AB	BB	BB	AB	BB	AB	AB	AB	AB	BB	AA	AB	AB	BB	BB	BB	AB	AB	AB	AB	AB	AB	AB	AA	AB
LG1	21.5	2575539	2575539	AB	AB	AA	BB	BB	AB	BB	AA	AB	BB	AB	AB	BB	BB	AB	AB	AB	AB	AA	AA	AB	AB	BB	BB	AB	BB	AB	AB	AB	AB	BB	AA	AB	AB	BB	BB	BB	AB	AB	AB	AB	AB	AB	AB	AA	AB
LG1	25.2	2971637	2971637	AB	AB	AA	BB	BB	AB	BB	AA	AB	BB	AB	AB	AB	BB	AB	AB	AB	AB	AA	AA	AB	AA	BB	AB	AA	BB	AB	AB	AB	AB	BB	AA	AB	AB	BB	AB	BB	AB	AB	AB	AB	AB	AB	AB	AA	AB
LG1	26.2	2971637	3123012	AB	AB	AA	BB	BB	AB	BB	AA	AB	BB	AB	AB	AB	BB	AB	AB	AB	AB	AA	AA	AB	AA	BB	AB	AA	BB	AB	AB	AB	AB	BB	AA	AB	AB	BB	AB	BB	AB	AB	AB	AB	AB	AB	AA	AA	AB
LG1	26.5	3128124	3217458	AB	AB	AA	BB	BB	AB	BB	AA	AB	BB	AB	AB	AB	BB	AB	AB	AB	AB	AA	AA	AB	AA	BB	AB	AA	BB	AB	AB	AB	AB	BB	AA	AB	AB	BB	AB	BB	AB	AB	AB	AB	AB	AB	AA	AA	AB
LG1	26.8	3217469	3217477	AB	AB	AA	BB	BB	AB	BB	AA	AB	BB	AB	AB	AB	BB	AB	AB	AB	AB	AA	AA	AB	AA	BB	AB	AA	BB	AB	AB	AB	AB	BB	AA	AB	AB	BB	AB	BB	AB	AB	AB	AB	AA	AB	AA	AA	AB
LG1	27.2	3279564	3332739	AB	AB	AA	BB	BB	AB	BB	AA	AB	BB	AB	AB	AB	BB	AB	AB	AB	AB	AA	AA	AB	AA	BB	AB	AA	BB	AB	AB	AB	AB	BB	AA	AB	AB	BB	AB	BB	AB	AB	AB	BB	AA	AB	AA	AA	AB
LG1	27.5	3332855	3332855	AB	AB	AA	BB	BB	AB	BB	AA	AB	BB	AB	AB	AB	BB	AB	AB	AB	AB	AA	AA	AB	AA	BB	AB	AA	BB	AB	AB	AB	AB	BB	AA	AB	AB	BB	AB	BB	AB	AB	AB	BB	AA	AB	AA	AA	AB
LG1	27.8	3424844	3424844	AB	AB	AA	BB	BB	AB	BB	AA	AB	BB	AB	AB	AB	BB	AB	AB	AB	AB	AA	AA	AB	AA	BB	AB	AA	BB	AB	AB	AB	AB	BB	AA	AB	AB	BB	AB	BB	AB	AB	AB	BB	AA	AB	AA	AA	AB
LG1	28.1	3424844	3586126	AB	AB	AA	BB	BB	AB	BB	AA	AB	BB	AB	AB	AB	BB	AB	AB	AB	AB	AA	AA	AB	AA	BB	AB	AA	BB	AB	AB	AB	AB	BB	AA	AB	AB	BB	AB	BB	AB	AB	AB	BB	AA	AB	AA	AA	AB
LG1	28.5	3586241	3970248	AB	AB	AA	BB	BB	AB	BB	AA	AB	BB	AB	AB	AB	BB	AB	AB	AB	AB	AA	AA	AB	AA	BB	AB	AA	BB	AB	AB	AA	AB	BB	AA	AB	AB	BB	AB	BB	AB	AB	AB	BB	AA	AB	AA	AA	AB
LG1	28.1	3970364	3970364	AB	AB	AA	BB	BB	AB	BB	AA	AB	BB	AB	AB	AB	BB	AB	AB	AB	AB	AA	AA	AB	AA	BB	AB	AA	BB	AB	AB	AA	AB	BB	AA	AB	AB	BB	AB	BB	AB	AB	AB	BB	AA	AB	AA	AA	AB
LG1	29.1	3974824	4245036	AB	AB	AA	BB	BB	AB	BB	AA	AB	BB	AB	AB	AB	BB	AB	AB	AB	AB	AA	AA	AB	AA	BB	AB	AA	BB	AB	AB	AA	AB	BB	AA	AB	AB	BB	AB	BB	AB	AB	AB	BB	AA	AB	AA	AA	AB
LG1	29.8	4245036	4257908	AB	AB	AA	BB	BB	AB	BB	AA	AB	BB	AB	AB	AB	BB	AB	AB	AB	AB	AA	AA	AB	AA	BB	AB	AA	BB	AB	AB	AA	AB	BB	AA	AB	AB	BB	AB	BB	AB	AB	AB	BB	AA	AB	AA	AA	AB
LG1	30.8	4257908	4354968	AB	AB	AA	BB	BB	AA	BB	AA	AB	BB	AB	AB	AB	BB	AB	AB	AB	AB	AA	AA	AB	AA	BB	AB	AA	BB	AB	AB	AA	AB	BB	AA	AB	AB	BB	AB	BB	AB	AB	AB	BB	AA	AB	AA	AA	AB
LG1	30.1	4355065	4355065	AB	AB	AA	BB	BB	AA	BB	AA	AB	BB	AB	AB	AB	BB	AB	AB	AB	AB	AA	AA	AB	AA	BB	AB	AA	BB	AB	AB	AA	AB	BB	AA	AB	AB	BB	AB	BB	AB	AB	AB	BB	AA	AB	AA	AA	AB
LG1	30.1	4364021	4369540	AB	AB	AA	BB	BB	AA	BB	AA	AB	BB	AB	AB	AB	BB	AB	AB	AB	AB	AA	AA	AB	AA	BB	AB	AA	BB	AB	AB	AA	AB	BB	AA	AB	AB	BB	AB	BB	AB	AB	AB	BB	AA	AB	AA	AA	AB
LG1	29.8	4373139	4397980	AB	AB	AA	BB	BB	AB	BB	AA	AB	BB	AB	AB	AB	BB	AB	AB	AB	AB	AA	AA	AB	AA	BB	AB	AA	BB	AB	AB	AA	AB	BB	AA	AB	AB	BB	AB	BB	AB	AB	AB	BB	AA	AB	AA	AA	AB
LG1	29.5	4397980	4431471	AB	AB	AA	BB	BB	AB	BB	AA	AB	BB	AB	AB	AB	BB	AB	AB	AB	AB	AA	AA	AB	AA	BB	AB	AA	BB	AB	AB	AA	AB	BB	AA	AB	AB	BB	AB	BB	AB	AB	AB	BB	AA	AB	AA	AA	AB
LG1	29.1	4620727	5019889	AB	AB	AA	BB	BB	AB	BB	AA	AB	BB	AB	AB	AB	BB	AB	AB	AB	AB	AA	AA	AB	AA	BB	AB	AA	BB	AB	AB	AA	AB	BB	AA	AB	AB	BB	AB	BB	AB	AB	AB	BB	AA	AB	AA	AA	AB
LG1	29.8	5135707	5135707	AB	AB	AA	BB	BB	AB	BB	AA	AB	BB	AB	AB	AB	BB	AB	AB	AB	AB	AA	AA	AB	AA	BB	AB	AA	BB	AB	AB	AA	AB	BB	AA	AB	AB	BB	AB	BB	AB	AB	AB	BB	AA	AB	AA	AA	AB
LG1	30.1	5135707	6062267	AB	AB	AA	BB	BB	AB	BB	AA	AB	BB	AB	AB	AB	BB	AB	AB	AB	AB	AA	AA	AB	AA	BB	AB	AA	BB	AB	AB	AA	AB	BB	AA	AB	AB	BB	AB	BB	AB	AB	AB	BB	AA	AB	AA	AA	AB
LG1	30.5	6062272	6070478	AB	AB	AA	BB	BB	AB	BB	AA	AB	BB	AB	AB	AB	BB	AB	AB	AB	AB	AA	AA	AB	AA	BB	AB	AA	BB	AB	AB	AA	AB	BB	AA	AB	AB	BB	AB	BB	AB	AB	AB	BB	AA	AB	AA	AA	AB
LG1	31.1	6070594	6081870	AB	AB	AA	BB	BB	AB	BB	AA	AB	BB	AB	AB	AB	BB	AB	AB	AB	AB	AA	AA	AB	AA	BB	AB	AA	BB	AB	AB	AA	AB	BB	AA	AB	AB	BB	AB	BB	AB	AB	AB	BB	AA	AB	AA	AA	AB
LG1	31.5	6118723	6118723	AB	AB	AA	BB	BB	AB	BB	AA	AB	BB	AB	AB	AB	BB	AB	AB	AB	AB	AA	AA	AA	AA	BB	AB	AA	BB	AB	AB	AA	AB	BB	AA	AB	AB	BB	AB	BB	AB	AB	AB	BB	AA	AB	AA	AA	AB
LG1	31.8	6128740	6128740	AB	BB	AA	BB	BB	AB	BB	AA	AB	BB	AB	AB	AB	BB	AB	AB	AB	AB	AA	AA	AA	AA	BB	AB	AA	BB	AB	AB	AA	AB	BB	AA	AB	AB	BB	AB	BB	AB	AB	AB	BB	AA	AB	AA	AA	AB
LG1	32.1	6128740	6429370	AB	BB	AA	BB	BB	AB	BB	AA	AB	BB	AB	AB	AB	BB	AB	AB	AB	AB	AA	AA	AA	AA	BB	AB	AA	BB	AB	AB	AA	AB	BB	AA	AB	AB	BB	AB	BB	AB	AB	AB	BB	AA	AB	AA	AA	AB
LG1	33.4	6563684	6563684	AB	BB	AA	BB	BB	AB	BB	AA	AB	BB	AB	AB	AB	BB	AB	AB	AB	AB	AA	AA	AA	AA	BB	AB	AA	BB	AB	AB	AA	AB	BB	AA	AB	AB	BB	AB	BB	AB	AB	AB	BB	AA	AB	AA	AA	AB
LG1	34.1	6563684	6563696	AB	BB	AA	BB	BB	AB	BB	AA	AB	BB	AB	AB	AB	BB	AB	AB	AB	AB	AA	AA	AA	AA	BB	AB	AA	BB	AB	AB	AA	AB	BB	AA	AB	AB	BB	AB	BB	AB	AB	AB	BB	AA	AB	AA	AA	AB
LG1	34.4	6563696	6638984	AB	BB	AA	BB	BB	AB	BB	AA	AB	BB	AB	AB	AB	BB	AB	AB	AB	AB	AA	AA	AA	AA	BB	AB	AA	BB	AB	AB	AA	AB	BB	AA	AB	AB	BB	AB	BB	AB	AB	AB	BB	AA	AB	AA	AA	AB
LG1	34.8	6638984	6638984	AB	BB	AA	BB	BB	AB	BB	AA	AB	BB	AB	AB	AB	BB	AB	AB	AB	AB	AA	AA	AA	AA	BB	AB	AA	BB	AB	AB	AA	AB	BB	AA	AB	AB	BB	AB	BB	AB	AB	AB	BB	AA	AB	AA	AA	AB
LG1	35.4	6712530	6759172	AB	BB	AA	BB	BB	AB	BB	AA	AB	BB	AB	AB	AB	BB	AB	AB	BB	AB	AA	AA	AA	AA	BB	AB	AA	BB	AB	BB	AA	AB	BB	AA	AB	AB	BB	AB	BB	AB	AB	AB	BB	AA	AB	AA	AA	AB
LG1	36.1	6759288	6830760	AB	BB	AA	BB	BB	AB	BB	AA	AB	BB	AB	AB	AB	BB	AB	AB	BB	AB	AA	AA	AA	AA	BB	AB	AA	BB	AB	BB	AA	AB	BB	AA	AB	AB	BB	AB	BB	AB	AB	AB	BB	AA	AB	AA	AA	AB
LG1	36.4	6939435	6939435	AB	BB	AA	BB	BB	AB	BB	AA	AB	BB	AB	AB	AB	BB	AB	AB	BB	AB	AA	AA	AA	AA	BB	AB	AA	BB	AB	BB	AA	AB	BB	AA	AB	AB	BB	AB	BB	AB	AB	AB	BB	AA	AB	AB	AA	AB
LG1	37.1	7066280	7066280	AB	BB	AA	BB	BB	AB	BB	AB	AB	BB	AB	AB	AB	BB	AB	AB	BB	AB	AA	AA	AA	AA	BB	AB	AA	BB	AB	BB	AA	AB	BB	AA	AB	AB	BB	AB	BB	AB	AB	AB	BB	AA	AB	AB	AA	AB
LG1	37.4	7066396	7066396	AB	BB	AA	BB	BB	AB	BB	AB	AB	BB	AB	AB	AB	BB	AB	AB	BB	AB	AA	AA	AA	AA	BB	AB	AA	BB	AB	BB	AA	AB	BB	AA	AB	AB	BB	AB	BB	AB	AB	AB	BB	AA	AB	AB	AA	AB
LG1	37.7	7067066	7067066	AB	BB	AA	BB	BB	AB	BB	AB	AB	BB	AB	AB	AB	BB	AB	AB	BB	AB	AA	AA	AA	AA	BB	AB	AA	BB	AB	BB	AA	AB	BB	AA	AB	AB	BB	AB	BB	AB	AB	AB	BB	AA	AB	AB	AA	AB
LG1	38.1	7067178	7170999	AB	BB	AA	BB	BB	AB	BB	AB	AB	BB	AB	AB	AB	BB	AB	AB	BB	AB	AA	AA	AA	AA	BB	AB	AA	BB	AB	BB	AA	AB	BB	AA	AB	AB	BB	AB	BB	AB	AB	AB	BB	AA	AB	AB	AA	AB
LG1	38.4	7173268	7173408	AB	BB	AA	BB	BB	AB	BB	AB	AB	BB	AB	AB	AB	BB	AB	AB	BB	AB	AA	AA	AA	AA	BB	AB	AA	BB	AB	BB	AA	AB	BB	AA	AB	AB	BB	AB	BB	AB	AB	AB	BB	AA	AB	AB	AA	AB
LG1	39.4	7175078	7197579	AB	BB	AA	BB	BB	AB	AB	AB	AB	BB	AB	AB	AB	BB	AB	AB	BB	AB	AA	AA	AA	AA	BB	AB	AA	BB	AB	BB	AA	AB	BB	AA	AB	AB	BB	AB	BB	AB	AB	AB	BB	AA	AB	AB	AA	AB
LG1	39.7	7201993	7215421	AB	BB	AA	BB	BB	AB	AB	AB	AB	BB	AB	AB	AB	BB	AB	AB	BB	AB	AA	AA	AA	AA	BB	AB	AA	BB	AB	BB	AA	AB	BB	AA	AB	AB	BB	AB	BB	AB	AB	AB	BB	AA	AB	AB	AA	AB
LG1	39.4	7215424	7285300	AB	BB	AA	BB	BB	AB	AB	AB	AB	BB	AB	AB	AB	BB	AB	AB	BB	AB	AA	AA	AA	AA	BB	AB	AA	BB	AB	BB	AA	AB	BB	AA	AB	AB	BB	AB	BB	AB	AB	AB	BB	AA	AB	AB	AA	AB
LG1	40.1	7291610	7294439	AB	BB	AA	BB	BB	AB	AB	AB	AB	BB	AB	AB	AB	BB	AB	AB	BB	AB	AA	AA	AA	AA	BB	AB	AA	BB	AB	BB	AA	AB	BB	AA	AB	AB	BB	AB	BB	AB	AB	AB	BB	AA	AB	AB	AA	BB
LG1	40.4	7294568	7295077	AB	BB	AA	BB	BB	AB	AB	AB	AB	BB	AB	AB	AB	BB	AB	AB	BB	AB	AA	AA	AA	AA	BB	AB	AA	BB	AB	BB	AA	AB	BB	AA	AB	AB	BB	AB	BB	AB	AB	AB	BB	AA	AB	AB	AA	BB
LG1	41.4	7295077	7295077	AB	BB	AA	BB	BB	AB	AB	AB	AB	BB	AB	AB	AB	BB	AB	AB	BB	AB	AA	AA	AA	AA	BB	AB	AA	BB	AB	BB	AA	AB	BB	AA	AB	AB	BB	AB	BB	AB	AB	AB	BB	AA	AB	AB	AA	BB
LG1	41.4	7295193	7295193	AB	BB	AA	BB	BB	AB	AB	AB	AB	BB	AB	AB	AB	BB	AB	AB	BB	AB	AA	AA	AA	AA	BB	BB	AA	BB	AB	BB	AA	AB	BB	AA	AB	AB	BB	AB	BB	AB	AB	AB	BB	AA	AB	AB	AA	BB
LG1	42.1	7454831	7454831	AB	BB	AA	BB	BB	AB	AB	AB	AB	BB	AB	AB	AB	BB	AB	AB	BB	AB	AA	AA	AA	AA	BB	BB	AA	BB	AB	BB	AA	AB	BB	AA	AB	AB	BB	AB	BB	AB	AB	AB	BB	AA	AB	AB	AA	BB
LG1	42.7	7782167	7782167	AB	BB	AA	BB	BB	AB	AB	AB	AB	BB	AB	AB	AB	BB	BB	AB	BB	AB	AA	AA	AA	AA	BB	BB	AA	BB	AB	BB	AA	AB	BB	AA	AB	AB	BB	AB	BB	AB	AB	AB	BB	AA	AB	AB	AA	BB
LG1	48.3	8219796	8219796	BB	BB	AA	BB	BB	AB	BB	AB	AB	BB	AB	AB	AB	BB	BB	AB	BB	AB	AA	AA	AA	AA	BB	BB	AB	BB	AB	BB	AA	AB	BB	AA	AB	AB	AB	AB	BB	AB	AB	AB	BB	AA	AB	BB	AA	BB
LG1	54	8228519	8228519	BB	BB	AA	BB	AB	AB	BB	AB	AB	BB	AB	AB	AB	AA	BB	AB	BB	AB	AA	AA	AA	AA	BB	BB	AB	AA	AB	BB	AA	AA	BB	AA	AB	BB	AB	AB	BB	AB	AB	AB	BB	BB	AB	BB	AA	BB
LG1	59.3	8228549	8228549	BB	BB	AA	BB	AB	AB	BB	AB	AB	BB	AB	AB	AB	AA	BB	AB	BB	AB	AA	AA	AA	AA	BB	BB	AB	AA	AB	AA	AA	AA	BB	AA	AB	BB	AA	AA	BB	AB	AB	AB	BB	BB	AB	BB	AA	BB
LG1	59.9	8228549	8228549	BB	BB	AA	BB	AB	AB	BB	AB	AB	BB	AB	AB	AB	AA	BB	AB	BB	AB	AB	AA	AA	AA	BB	BB	AB	AA	AB	AA	AA	AA	BB	AA	AB	BB	AA	AA	BB	AB	AB	AB	BB	BB	AB	BB	AA	BB
LG1	64.9	8228558	8228558	BB	BB	AA	BB	AB	AA	BB	AB	BB	BB	AB	BB	AB	AA	BB	AB	BB	AB	BB	AB	AA	AA	BB	BB	AB	AA	BB	AA	AA	AA	BB	AA	AB	BB	AA	AA	BB	AB	AB	AB	BB	BB	AB	BB	AA	BB
LG1	66.6	8228564	8228564	BB	BB	BB	BB	AB	AA	BB	AB	BB	BB	AB	BB	AB	AA	BB	AB	BB	AB	BB	AB	AB	AA	BB	BB	AB	AA	BB	AA	AA	AA	BB	AA	AB	BB	AA	AA	BB	AB	AB	AB	BB	BB	AB	BB	AA	BB
LG1	67.5	8228564	8228564	BB	BB	BB	BB	AB	AA	BB	AB	BB	BB	AB	BB	AB	AA	BB	AB	BB	AB	BB	AB	AB	AA	BB	BB	AB	AA	BB	AA	AA	AA	BB	AA	BB	BB	AA	AA	BB	AB	AB	AB	BB	BB	AB	BB	AA	BB
LG1	69.2	8228574	8228575	BB	BB	BB	BB	AB	AA	BB	AB	BB	BB	AB	BB	AB	AA	BB	AB	BB	AB	BB	AB	AB	AA	BB	BB	AB	AA	BB	AA	AA	AA	BB	AA	BB	BB	AA	AA	BB	AB	AB	AB	BB	BB	AB	BB	AA	BB
LG1	69.5	8228575	8228575	BB	BB	BB	BB	AB	AA	BB	AB	BB	BB	AB	BB	AB	AA	BB	AB	BB	AB	BB	AB	AB	AA	BB	BB	AB	AA	BB	AA	AA	AA	BB	AA	BB	BB	AA	AA	BB	AB	AB	AB	BB	BB	AB	BB	AA	BB
LG1	70.2	8228576	8228576	BB	BB	BB	BB	AB	AA	BB	AB	BB	BB	BB	BB	AB	AA	BB	AB	BB	AB	BB	AB	AB	AA	BB	BB	AB	AA	BB	AA	AA	AA	BB	AA	BB	BB	AA	AA	BB	AB	AB	AB	BB	BB	AB	BB	AA	BB
LG1	70.5	8228576	8228576	BB	BB	BB	BB	AB	AA	BB	AB	BB	BB	BB	BB	AB	AA	BB	AB	BB	AB	BB	AB	AB	AA	BB	BB	AB	AA	BB	AA	AA	AA	BB	AA	BB	BB	AA	AA	BB	AB	AB	AB	BB	BB	AB	BB	AA	BB
LG1	70.9	8228576	8228576	BB	BB	BB	BB	AB	AA	BB	AB	BB	BB	BB	BB	AB	AA	BB	AB	BB	AB	BB	AB	AB	AA	BB	BB	AB	AA	BB	AA	AA	AA	BB	AA	BB	BB	AA	AA	BB	AB	AB	AB	BB	BB	AB	BB	AB	BB
LG1	71.2	8228576	8228576	BB	BB	BB	BB	AB	AA	BB	AB	BB	BB	BB	BB	AB	AA	BB	AB	BB	AB	BB	AB	AB	AA	BB	BB	AB	AA	BB	AA	AA	AA	BB	AA	BB	BB	AA	AA	BB	AB	AB	AB	BB	BB	AB	BB	AB	BB
LG1	71.9	8228576	8228576	BB	BB	BB	BB	AB	AA	BB	AB	BB	BB	BB	BB	AB	AB	BB	AB	BB	AB	BB	AB	AB	AA	BB	BB	AB	AA	BB	AA	AB	AA	BB	AA	BB	BB	AA	AA	BB	AB	AB	AB	BB	BB	AB	BB	AB	BB
LG1	72.2	8228576	8228576	BB	BB	BB	BB	AB	AA	BB	AB	BB	BB	BB	BB	AB	AB	BB	AB	BB	AB	BB	AB	AB	AA	BB	BB	AB	AA	BB	AA	AB	AA	BB	AA	BB	BB	AA	AA	BB	AB	AB	AB	BB	BB	AB	BB	AB	BB
LG1	72.5	8228576	8228576	BB	AB	BB	BB	AB	AA	BB	AB	BB	BB	BB	BB	AB	AB	BB	AB	BB	AB	BB	AB	AB	AA	BB	BB	AB	AA	BB	AA	AB	AA	BB	AA	BB	BB	AA	AA	BB	AB	AB	AB	BB	BB	AB	BB	AB	BB
LG1	74.2	8228576	8228576	BB	AB	BB	BB	AB	AA	BB	AB	BB	BB	BB	BB	AB	AB	BB	AB	BB	AB	BB	AB	AB	AA	BB	BB	AB	AA	BB	AA	AB	AA	BB	AA	BB	BB	AA	AA	BB	AB	AB	AB	BB	BB	AB	BB	AB	BB
LG1	74.5	8228577	8228577	BB	AB	BB	BB	AB	AA	BB	AB	BB	BB	BB	BB	AB	AB	BB	BB	BB	AB	BB	AB	AB	AA	BB	BB	AB	AA	BB	AA	AB	AA	BB	AA	BB	BB	AA	AA	BB	AB	AB	AB	BB	BB	AB	BB	AB	BB
LG1	74.8	8228577	8228577	BB	AB	BB	BB	AB	AA	BB	AB	BB	BB	BB	BB	AB	AB	BB	BB	BB	AB	BB	AB	AB	AA	BB	BB	AB	AA	BB	AA	AB	AA	BB	AA	BB	BB	AA	AA	BB	AB	AB	AB	BB	BB	AB	BB	AB	BB
LG1	76.2	8228577	8228577	BB	AB	BB	BB	AB	AA	BB	AB	BB	BB	BB	BB	AB	AB	BB	BB	BB	AB	BB	AB	AB	AA	AB	BB	AB	AA	BB	AA	AB	AA	BB	AA	BB	BB	AA	AA	BB	AB	AB	AA	BB	BB	AB	BB	AB	BB
LG1	75.8	8228578	8228578	BB	AB	BB	BB	AB	AA	BB	AB	BB	BB	BB	BB	AB	AB	BB	BB	BB	AB	BB	AB	AB	AA	AB	BB	AB	AA	BB	AA	AA	AA	BB	AA	BB	BB	AA	AA	BB	AB	AB	AA	BB	BB	AB	BB	AB	BB
LG1	76.5	8228578	8228579	BB	AB	BB	BB	AB	AA	BB	AB	BB	BB	BB	BB	AB	AB	BB	BB	BB	AB	BB	BB	AB	AA	AB	BB	AB	AA	BB	AA	AA	AA	BB	AA	BB	BB	AA	AA	BB	AB	AB	AA	BB	BB	AB	BB	AB	BB
LG1	78.8	8228579	8228579	BB	AB	BB	BB	BB	AA	BB	AB	BB	BB	BB	BB	AB	BB	BB	BB	BB	AB	BB	BB	AB	AA	AB	BB	AB	AA	BB	AA	AA	AA	BB	AA	BB	BB	AA	AA	BB	AB	AB	AA	BB	BB	AB	BB	BB	BB
LG1	79.1	8228579	8228579	BB	AB	BB	BB	BB	AA	BB	AB	BB	BB	BB	BB	AB	BB	BB	BB	BB	AB	BB	BB	AB	AA	AB	BB	AB	AA	BB	AA	AA	AA	BB	AA	BB	BB	AA	AA	BB	AB	AB	AA	BB	BB	AB	BB	BB	BB
LG1	79.5	8228579	8228579	BB	AB	BB	BB	BB	AA	BB	AB	BB	BB	BB	BB	AB	BB	BB	BB	BB	AB	BB	BB	AB	AA	AB	BB	AB	AA	BB	AA	AA	AA	BB	AA	BB	BB	AA	AA	BB	AB	AB	AA	BB	BB	AB	BB	BB	BB
LG1	79.1	8228579	8228580	BB	BB	BB	BB	BB	AA	BB	AB	BB	BB	BB	BB	AB	BB	BB	BB	BB	AB	BB	BB	AB	AA	AB	BB	AB	AA	BB	AA	AA	AA	BB	AA	BB	BB	AA	AA	BB	AB	AB	AA	BB	BB	AB	BB	BB	BB
LG1	79.1	8228580	8228580	BB	BB	BB	BB	BB	AA	BB	AB	BB	BB	BB	BB	AB	BB	BB	BB	BB	AB	BB	BB	AB	AA	AB	BB	AB	AA	BB	AA	AA	AA	BB	AA	BB	BB	AA	AA	BB	AB	AB	AA	BB	BB	AB	BB	BB	BB
LG1	80.1	8228581	8228581	BB	BB	BB	BB	BB	AA	BB	AB	BB	BB	BB	BB	AB	BB	BB	AB	BB	AB	BB	BB	AB	AA	AB	BB	AB	AA	BB	AA	AA	AA	BB	AA	BB	BB	AA	AA	BB	AB	AB	AA	BB	BB	AB	BB	BB	BB
LG1	80.5	8228581	8228582	BB	BB	BB	BB	BB	AA	BB	AB	BB	BB	BB	BB	AB	BB	BB	AB	BB	AB	BB	BB	AB	AA	AB	BB	AB	AA	BB	AA	AA	AA	BB	AA	BB	BB	AA	AA	BB	AB	AB	AA	BB	BB	AB	BB	BB	BB
LG1	81.1	8228582	8228582	BB	BB	AB	BB	BB	AA	BB	AB	BB	BB	BB	BB	AB	BB	BB	AB	BB	AB	BB	BB	AB	AA	AB	BB	AB	AA	BB	AA	AA	AA	BB	AA	BB	AB	AA	AA	BB	AB	AB	AA	BB	BB	AB	BB	BB	BB
LG1	81.5	8228582	8228582	BB	BB	AB	BB	BB	AA	BB	AB	BB	BB	BB	BB	AB	BB	BB	AB	BB	AB	BB	BB	AB	AA	AB	BB	AB	AA	BB	AA	AA	AA	BB	AA	BB	AB	AA	AA	BB	AB	AB	AA	BB	BB	AB	BB	BB	BB
LG1	82.1	8228582	8228582	BB	BB	AB	BB	BB	AA	BB	AB	BB	BB	BB	BB	AB	BB	BB	AB	BB	AB	BB	BB	AB	AA	AB	BB	AB	AA	BB	AA	AA	AA	BB	AA	BB	AB	AA	AA	BB	AB	AB	AA	BB	BB	AB	BB	BB	BB
LG1	83.4	8228583	8228583	BB	BB	AB	BB	BB	AA	BB	AB	BB	BB	BB	BB	AB	BB	BB	AB	BB	AB	BB	BB	AB	AA	AB	BB	AB	AA	BB	AA	AA	AA	BB	AA	BB	AB	AA	AA	BB	AB	AB	AA	AB	BB	AB	BB	BB	BB
LG1	84.1	8228583	8228584	BB	BB	AB	BB	BB	AA	BB	AB	BB	BB	BB	BB	AB	BB	BB	AB	BB	AB	BB	BB	AB	AA	AB	BB	AB	AA	BB	AA	AA	AA	BB	AA	BB	AB	AA	AA	BB	AB	AB	AA	AB	BB	AB	BB	BB	BB
LG1	84.4	8228584	8228584	BB	BB	AB	BB	BB	AA	BB	AB	BB	BB	BB	BB	AB	BB	BB	AB	BB	AB	BB	BB	AB	AA	AB	BB	AB	AA	BB	AA	AA	AA	BB	AA	BB	AB	AA	AA	BB	AB	AB	AA	AB	BB	AB	BB	BB	BB
LG1	84.8	8228584	8228584	BB	BB	AB	BB	BB	AA	BB	AB	BB	BB	BB	BB	AB	BB	BB	AB	BB	AB	BB	BB	AB	AA	AB	BB	AB	AA	BB	AA	AA	AA	BB	AA	BB	AB	AA	AA	BB	AB	AB	AA	AB	BB	AB	BB	BB	BB
LG1	85.4	8228584	8228584	BB	BB	AB	BB	BB	AA	BB	AB	BB	BB	BB	BB	AB	BB	BB	AB	BB	AB	BB	BB	AB	AA	AB	BB	AB	AA	BB	AA	AA	AA	BB	AA	BB	AB	AA	AA	AB	AB	AB	AA	AB	BB	AB	BB	BB	BB
LG1	87.1	8228585	8228585	BB	BB	AB	BB	BB	AA	BB	AB	BB	AB	BB	BB	AB	AB	BB	AB	BB	AB	BB	BB	AB	AA	AB	BB	AB	AA	BB	AA	AA	AA	BB	AA	BB	AB	AA	AA	AB	AB	AB	AA	AB	BB	AB	BB	BB	BB
LG1	87.4	8228586	8228586	BB	BB	AB	BB	BB	AA	BB	AB	BB	AB	BB	BB	AB	AB	BB	AB	BB	AB	BB	BB	AB	AA	AB	BB	AB	AA	BB	AA	AA	AA	BB	AA	BB	AB	AA	AA	AB	AB	AB	AA	AB	BB	AB	BB	BB	BB
LG1	87.4	8228586	8228586	BB	BB	AB	BB	BB	AA	BB	AB	BB	AB	BB	BB	AB	AB	BB	AB	BB	AB	BB	BB	AB	AA	AB	BB	AB	AA	BB	AA	AA	AA	BB	AA	BB	AB	AA	AA	AB	AB	AB	AA	AB	BB	AB	BB	BB	BB
LG1	87.7	8228586	8228586	BB	BB	AB	BB	BB	AA	BB	AB	BB	AB	BB	BB	AB	AB	BB	AB	BB	AB	BB	BB	AB	AA	AB	BB	AB	AA	BB	AA	AA	AA	BB	AA	BB	AB	AA	AA	AB	AB	AB	AA	AB	BB	AB	BB	BB	BB
LG1	88.1	8228586	8228586	BB	BB	AB	BB	BB	AA	BB	AB	BB	AB	BB	BB	AB	AB	BB	AB	BB	AB	BB	BB	AB	AA	AB	BB	AB	AA	BB	AA	AA	AA	BB	AA	BB	AB	AA	AA	AB	AB	AB	AA	AB	BB	AB	BB	BB	BB
LG1	90.1	8228587	8228587	BB	BB	AB	BB	AB	AA	BB	AB	BB	AB	BB	AB	AB	AB	BB	AB	BB	AB	BB	BB	AB	AA	AB	BB	AB	AA	BB	AA	AA	AA	BB	AA	BB	AB	AA	AA	AB	AB	AB	AA	AB	BB	AB	BB	AA	BB
LG1	91.7	8228587	8228587	BB	BB	AB	BB	AB	AA	BB	AB	AB	AB	BB	AB	AB	AB	BB	AB	BB	AB	BB	AB	AB	AA	AB	BB	AB	AA	BB	AA	AA	AA	BB	AA	BB	AA	AA	AA	AB	AB	AB	AA	AB	BB	AA	BB	AA	BB
LG1	92.7	8228587	8228587	BB	BB	AB	AB	AB	AA	BB	AB	AB	AB	BB	AB	AB	AB	BB	AB	BB	AB	BB	AB	AB	AA	AB	BB	AB	AA	BB	AA	AA	AA	BB	AA	BB	AA	AA	AA	AB	AB	AB	AA	AB	BB	AA	BB	AA	BB
LG1	94	8228587	8228587	BB	BB	AB	AB	AB	AA	BB	AB	AB	AB	BB	AB	AB	AB	BB	AB	BB	AB	BB	AB	AB	AA	AB	BB	AB	AA	BB	AA	AA	AA	BB	AA	BB	AA	AA	AA	AB	AB	AB	AA	AB	BB	AA	BB	AA	BB
LG1	94.7	8228588	8228588	BB	BB	AB	AB	AB	AA	BB	AB	AB	AB	BB	AB	AB	AB	BB	AB	BB	AB	BB	AB	AA	AA	AB	BB	AB	AA	BB	AA	AA	AA	BB	AA	BB	AA	AA	AA	AB	AB	AB	AA	AB	BB	AA	BB	AA	BB
LG1	95	8228588	8228588	BB	BB	AB	AB	AB	AA	BB	AB	AB	AB	BB	AB	AB	AB	BB	AB	BB	AB	BB	AB	AA	AA	AB	BB	AB	AA	BB	AA	AA	AA	BB	AA	BB	AA	AA	AA	AB	AB	AB	AA	AB	BB	AA	BB	AA	BB
LG1	95.4	8228588	8228589	BB	BB	AB	AB	AB	AA	BB	AB	AB	AB	BB	AB	AB	AB	BB	AB	BB	AB	BB	AB	AA	AA	AB	BB	AB	AA	BB	AA	AA	AA	BB	AA	BB	AA	AA	AA	AB	AB	AB	AA	AB	BB	AA	BB	AA	BB
LG1	96.4	8228590	8228590	BB	BB	AA	AB	AB	AA	BB	AB	AB	AB	BB	AB	AB	AB	BB	AB	BB	AB	BB	AB	AA	AA	AB	BB	AA	AA	BB	AA	AA	AA	BB	AA	BB	AA	AA	AA	AB	AB	AB	AA	AB	BB	AA	BB	AA	BB
LG1	97	8228590	8228590	BB	BB	AA	AB	AB	AA	BB	AB	AB	AB	BB	AB	AB	AB	BB	AB	BB	AB	BB	AB	AA	AA	AB	BB	AA	AA	BB	AA	AA	AA	BB	AA	BB	AA	AA	AA	AB	AB	AB	AA	AB	BB	AA	BB	AA	BB
LG1	97.4	8228590	8228590	BB	BB	AA	AB	AB	AA	BB	AB	AB	AB	BB	AB	AB	AB	BB	AB	BB	AB	BB	AB	AA	AA	AB	BB	AA	AA	BB	AA	AA	AA	BB	AA	BB	AA	AA	AA	AB	AB	AB	AA	AB	BB	AA	BB	AA	BB
LG1	97.4	8228590	8228590	BB	BB	AA	AB	AB	AA	BB	AB	AB	AB	BB	AB	AB	AB	BB	AB	BB	AB	BB	AB	AA	AA	AB	BB	AA	AA	BB	AA	AA	AA	BB	AA	BB	AA	AA	AA	AB	AB	AB	AA	AB	BB	AA	BB	AA	BB
LG1	97.4	8228590	8228591	BB	BB	AA	AB	AB	AA	BB	AB	AB	AB	BB	AB	AB	AB	BB	AB	BB	AB	BB	AB	AA	AA	AB	BB	AA	AA	BB	AA	AA	AA	BB	AA	BB	AA	AA	AA	AB	AB	AB	AA	AB	BB	AA	BB	AA	BB
LG1	97.7	8228592	8228592	BB	BB	AA	AB	AB	AA	BB	AB	AB	AB	BB	AB	AB	AB	BB	AB	BB	AB	BB	AB	AA	AA	AB	BB	AA	AA	BB	AA	AA	AA	BB	AA	BB	AA	AA	AA	AB	AB	AB	AA	AB	BB	AA	BB	AA	BB
LG1	97.7	8228592	8228592	BB	BB	AA	AB	AB	AA	BB	AB	AB	AB	BB	AB	AB	AB	BB	AB	BB	AB	BB	AB	AA	AA	AB	BB	AA	AA	BB	AA	AA	AA	BB	AA	BB	AA	AA	AA	AB	AB	AB	AA	AB	BB	AA	BB	AA	BB
LG1	98	8228592	8228592	BB	BB	AA	AB	AB	AA	BB	AB	AB	AB	BB	AB	AB	AB	BB	AB	BB	AB	BB	AB	AA	AA	AB	BB	AA	AA	BB	AA	AA	AA	BB	AA	BB	AA	AA	AA	AB	AB	AB	AA	AB	BB	AA	BB	AA	BB
LG1	97.4	8228592	8228592	BB	BB	AA	AB	AB	AA	BB	AB	AB	AB	BB	AB	AB	AB	BB	AB	BB	AB	BB	AB	AA	AA	AB	BB	AA	AA	BB	AA	AA	AA	BB	AA	BB	AB	AA	AA	AB	AB	AB	AA	AB	BB	AB	BB	AA	BB
LG1	97.7	8228592	8228592	BB	BB	AA	AB	AB	AA	BB	AB	AB	AB	BB	AB	AB	AB	BB	AB	BB	AB	BB	AB	AA	AA	AB	BB	AA	AA	BB	AA	AA	AB	BB	AA	BB	AB	AA	AA	AB	AB	AB	AA	AB	BB	AB	BB	AA	BB
LG1	98	8228592	8228593	BB	BB	AA	AB	AB	AA	BB	AB	AB	AB	BB	AB	AB	AB	BB	AB	BB	AB	BB	AB	AA	AA	AB	BB	AA	AB	BB	AA	AA	AB	BB	AA	BB	AB	AA	AA	AB	AB	AB	AA	AB	BB	AB	BB	AA	BB
LG1	98.3	8228593	8228593	BB	BB	AA	AB	AB	AA	BB	AB	AB	AB	BB	AB	AB	AB	BB	AB	BB	AB	BB	AB	AA	AA	AB	BB	AA	AB	BB	AA	AA	AB	BB	AA	BB	AB	AA	AA	AB	AB	AB	AA	AB	BB	AB	BB	AA	BB
LG1	101.3	8228593	8228593	BB	BB	AA	AB	AB	AA	BB	AB	AB	AB	BB	AB	AB	AB	AB	AB	BB	AB	BB	AB	AA	AA	AB	BB	AA	AB	BB	AA	AA	AB	BB	AA	BB	AB	AA	AA	BB	AB	AB	AA	AB	BB	AB	BB	AA	BB
LG1	101.7	8228594	8228594	BB	BB	AA	AB	AB	AA	BB	AB	AB	AB	BB	AB	AB	AB	AB	AB	BB	AB	BB	AB	AA	AA	AB	BB	AA	AB	BB	AB	AA	AB	BB	AA	BB	AB	AA	AA	BB	AB	AB	AA	AB	BB	AB	BB	AA	BB
LG1	102	8228594	8228594	BB	BB	AA	AB	AB	AA	BB	AB	AB	AB	BB	AB	AB	AB	AB	AB	BB	AB	BB	AB	AA	AA	AB	BB	AA	AB	BB	AB	AA	AB	BB	AA	BB	AB	AA	AA	BB	AB	AB	AA	AB	BB	AB	BB	AA	BB
LG1	103	8228594	8228594	BB	BB	AA	AB	AB	AA	BB	AB	AB	AB	BB	AB	AB	AB	AB	AB	BB	AB	BB	AB	AA	AA	AB	BB	AA	AB	BB	AB	AA	AB	BB	AA	BB	AB	AB	AA	BB	AB	AB	AA	AB	BB	AB	BB	AA	BB
LG1	106	8228596	8228597	BB	BB	AA	AB	AB	AA	BB	AB	AB	AB	BB	AB	AB	AB	AB	AB	BB	AB	BB	AB	AA	AA	AB	BB	AA	AB	BB	AB	AA	AB	BB	AA	BB	AB	AB	AB	BB	AB	BB	AA	AB	BB	AB	BB	AA	BB
LG1	107	8228598	8228598	BB	BB	AA	BB	AB	AA	BB	AB	AB	AB	BB	AB	AB	AB	AB	AB	BB	AB	BB	AB	AA	AA	AB	BB	AA	AB	BB	AB	AA	AB	BB	AA	BB	AB	AB	AB	BB	AB	BB	AA	AB	BB	AB	BB	AA	BB
LG1	108.6	8228600	8228600	BB	BB	AA	BB	AB	AA	BB	AB	AB	AB	BB	AB	AB	AB	AB	AB	BB	AB	BB	AA	AA	AA	AB	BB	AA	AB	BB	AB	AA	AB	BB	AA	BB	AB	AB	AB	BB	AB	BB	AA	AB	BB	AB	BB	AA	BB
LG1	111.3	8228600	8361897	BB	BB	AA	BB	AB	AA	BB	AB	AB	AB	BB	AB	AB	AB	AB	AB	BB	AB	BB	AA	AA	AA	AB	BB	AA	AB	BB	BB	AA	AB	BB	AA	BB	AB	AB	AB	BB	AB	BB	AA	AB	BB	AB	BB	AA	BB
LG1	113.2	8675664	8675664	AB	BB	AA	BB	AB	AA	BB	AB	AB	AB	BB	AB	AB	AB	AB	AB	BB	AB	BB	AA	AA	AA	AB	BB	AA	AB	BB	BB	AA	AB	AB	AA	BB	AB	AB	AB	BB	AB	BB	AA	AB	BB	AB	BB	AA	AB
LG1	114.2	8675671	8675671	AA	BB	AA	BB	AB	AA	AB	AB	AB	AB	BB	AB	AB	AB	AB	AB	BB	AB	BB	AA	AA	AA	AB	BB	AA	AB	BB	BB	AA	AB	AB	AA	BB	AB	AB	AB	BB	AB	BB	AA	AB	BB	AB	BB	AA	AB
LG1	118.2	8933686	8933686	AA	BB	AA	BB	AB	AA	AB	AB	AB	AB	BB	AB	AB	AB	AB	AB	BB	AB	BB	AA	AA	AA	AB	BB	AA	AB	BB	BB	AA	AB	AB	AA	BB	AB	BB	AB	BB	AB	BB	AA	BB	BB	AB	BB	AA	AB
LG1	122.8	8959453	8994162	AA	BB	AA	BB	AB	AA	AB	AB	AB	AB	BB	AB	AB	AB	AB	AB	BB	AB	AA	AA	AA	AA	AB	AB	AA	AB	BB	BB	AA	AB	AB	AA	BB	AB	BB	AB	BB	AB	BB	AA	BB	AA	AB	BB	AA	AB
LG1	123.2	8994389	9041738	AA	BB	AA	BB	AB	AA	AB	AB	AB	AB	BB	AB	AB	AB	AB	AB	BB	AB	AA	AA	AA	AA	AB	AB	AA	AB	BB	BB	AA	AB	AB	AA	BB	AB	BB	AB	BB	AB	BB	AA	BB	AA	AB	BB	AA	AB
LG1	123.5	9047126	9047133	AA	BB	AA	BB	AB	AA	AB	AB	AB	AB	BB	AB	AB	AB	AB	AB	BB	AB	AA	AA	AA	AA	AB	AB	AA	AB	AB	BB	AA	AB	AB	AA	BB	AB	BB	AB	BB	AB	BB	AA	BB	AA	AB	BB	AA	AB
LG1	123.8	9055456	9055456	AA	BB	AA	BB	AB	AA	AB	AB	AB	AB	BB	AB	AB	AB	AB	AB	BB	AB	AA	AA	AA	AA	AB	AB	AA	AB	AB	BB	AA	AB	AB	AA	BB	AB	BB	AB	BB	AB	AB	AA	BB	AA	AB	BB	AA	AB
LG1	124.2	9065436	9065436	AA	BB	AA	BB	AB	AA	AB	AB	AA	AB	BB	AB	AB	AB	AB	AB	BB	AB	AA	AA	AA	AA	AB	AB	AA	AB	AB	BB	AA	AB	AB	AA	BB	AB	BB	AB	BB	AB	AB	AA	BB	AA	AB	BB	AA	AB
LG1	127.2	9066095	9066095	AA	BB	AA	BB	AB	AA	AB	AB	AA	AB	BB	AB	AB	AB	AA	AB	BB	AB	AA	AA	AA	AA	AB	AB	AA	AB	AB	BB	AA	AB	AB	AA	BB	AB	BB	AB	BB	AB	AB	AA	BB	AA	AA	BB	AA	AB
LG1	128.1	9487875	9487875	AA	BB	AA	BB	AB	AA	AB	AB	AA	AB	BB	AB	AB	AB	AA	AB	BB	AB	AA	AA	AA	AA	AB	AB	AA	AB	AB	BB	AA	AB	AB	AA	AB	AB	BB	AB	BB	AB	AB	AA	BB	AA	AA	BB	AA	AB
LG1	127.8	9835277	9835277	AA	BB	AA	BB	AB	AA	AB	AB	AA	AB	BB	AB	AB	AB	AA	AB	BB	AB	AA	AA	AA	AA	AB	AB	AA	AB	AB	BB	AA	AB	AB	AA	AB	AB	BB	AB	AB	AB	AB	AA	BB	AA	AA	BB	AA	AB
LG1	128.1	9836139	9841444	AA	BB	AA	BB	AB	AA	AB	AB	AA	AB	BB	AB	AB	AB	AA	AB	BB	AB	AA	AA	AA	AA	AB	AB	AA	AB	AB	BB	AA	AB	AB	AA	AB	AB	BB	AB	AB	AB	AB	AA	BB	AA	AA	BB	AA	AB
LG1	128.8	9841444	9841444	AA	BB	AA	BB	AB	AA	AB	AB	AA	AB	BB	AB	AB	AB	AA	AB	BB	AB	AA	AA	AA	AA	AB	AB	AA	AB	AB	BB	AA	AB	AB	AA	AB	AB	BB	AB	AB	AB	AB	AA	BB	AA	AA	BB	AA	AB
LG1	129.1	9885884	9917571	AA	BB	AA	BB	AB	AA	AB	AB	AA	AB	BB	AB	AB	AB	AA	AB	BB	AB	AA	AA	AA	AA	AB	AB	AA	AB	AB	BB	AA	AB	AB	AA	AB	AB	BB	AB	AB	AB	AB	AA	BB	AA	AA	BB	AA	AB
LG1	129.5	10051543	10214725	AA	BB	AA	BB	AB	AA	AB	AB	AA	AB	BB	AB	AB	AB	AA	AB	BB	AB	AA	AA	AA	AA	AB	AB	AA	AB	AB	BB	AA	AB	AB	AA	AB	AB	BB	AB	AB	AB	AB	AA	BB	AA	AA	BB	AA	AB
LG1	131.1	10231753	10231753	AA	BB	AA	BB	AB	AA	AB	AB	AA	AB	BB	AB	AB	AB	AA	AB	BB	AB	AA	AB	AA	AA	AB	AB	AA	AB	AB	BB	AA	AB	AB	AA	AB	AB	BB	AB	AB	AB	AB	AA	BB	AA	AA	BB	AA	AB
LG1	131.5	10452881	10452881	AA	BB	AA	BB	AB	AA	AB	AB	AA	AB	BB	AB	AB	AB	AA	AB	BB	AB	AA	AB	AA	AA	AB	AB	AA	AB	AB	BB	AA	AB	AB	AA	AB	AB	BB	AB	AB	AB	AB	AA	BB	AA	AA	BB	AA	AB
LG1	131.8	10521562	11600361	AA	BB	AA	BB	AB	AA	AB	AB	AA	AB	BB	AB	AB	AB	AA	AB	BB	AB	AA	AB	AA	AA	AB	AB	AA	AB	AB	BB	AA	AB	AB	AA	AB	AB	BB	AB	AB	AB	AB	AA	BB	AB	AA	BB	AA	AB
LG1	132.5	11651482	11651482	AA	BB	AA	BB	AB	AA	AB	AB	AA	AB	BB	AB	AB	AB	AA	AB	BB	AB	AA	AB	AA	AA	AB	AB	AA	AB	AB	BB	AA	AB	AB	AA	AA	AB	BB	AB	AB	AB	AB	AA	BB	AB	AA	BB	AA	AB
LG1	133.1	11680157	11680157	AA	BB	AA	BB	AB	AA	AB	AB	AA	AB	BB	AB	AB	AB	AA	AB	BB	AB	AA	AB	AA	AA	AB	AB	AA	AB	AB	BB	AA	AB	AB	AA	AA	AB	BB	AB	AB	AB	AB	AA	BB	AB	AA	BB	AA	AB
LG1	138.1	12890040	12890053	AA	BB	AB	BB	AB	AA	AB	AB	AA	AB	BB	AB	AB	AB	AA	AB	BB	AB	AB	BB	AA	AA	AB	AB	AB	AB	AB	BB	AA	AB	AB	AB	AA	AB	BB	AB	AB	AB	AB	AB	AB	AB	AA	BB	AA	AB
LG1	137.7	12973970	12973970	AA	BB	AB	BB	AB	AA	AB	AB	AA	AB	BB	AB	AB	AB	AA	AB	BB	AB	AB	BB	AA	AA	AB	AB	AB	AB	AB	BB	AA	AB	AB	AB	AA	AB	BB	AB	AB	AB	AB	AB	AB	AB	AA	BB	AA	AB
LG1	144	13065329	13065329	AA	BB	AB	BB	AB	AA	AB	AB	AA	AB	BB	AB	AB	AB	AA	AB	BB	AB	AB	BB	AA	AA	AB	AB	AB	AB	AB	BB	AA	AB	AB	AB	AA	AB	BB	AA	AB	AB	AB	AB	AB	BB	AA	BB	AA	AB
LG1	144.7	13065329	13071254	AA	BB	AB	BB	AB	AA	AB	AB	AA	AB	BB	AB	AB	BB	AA	AB	BB	BB	AB	BB	AA	AA	AB	AB	AB	AB	AB	BB	AA	AB	AB	AB	AA	AB	BB	AA	AB	AB	AB	AB	AB	BB	AA	BB	AA	AB
LG1	145.7	13071254	13071254	AA	BB	AB	BB	AB	AA	AB	AB	AA	AB	BB	AB	AB	BB	AA	AB	BB	BB	AB	BB	AA	AA	AB	AB	AB	AB	AB	BB	AA	AA	AB	BB	AA	AB	BB	AA	AA	AB	AB	AB	AB	BB	AA	BB	AA	AB
LG1	146	13071370	13071862	AA	BB	AB	BB	AB	AA	AB	AB	AA	AB	BB	AB	AB	BB	AA	AB	BB	BB	AB	BB	AA	AA	AB	AB	AB	AB	AB	BB	AA	AA	AB	BB	AA	AB	BB	AA	AA	AB	AB	AB	AB	BB	AA	BB	AA	AB
LG1	146.4	13139886	13217079	AA	BB	AB	BB	AB	AA	AB	AB	AA	AB	BB	AB	AB	BB	AA	AB	BB	BB	AB	BB	AB	AA	AB	AB	AB	AB	AB	BB	AA	AA	AB	BB	AA	AB	BB	AA	AA	AB	AB	AB	AB	BB	AA	BB	AA	AB
LG1	146.7	13217079	13217079	AA	BB	AB	BB	AB	AA	AB	AB	AA	AB	BB	AB	AB	BB	AA	AB	BB	BB	AB	BB	AB	AA	AB	AB	AB	AB	AB	BB	AA	AA	AB	BB	AA	AB	BB	AA	AA	AB	AB	AB	AB	BB	AA	BB	AA	AB
LG1	147.4	13219258	13219258	AA	BB	BB	BB	AB	AA	AB	AB	AA	AB	BB	AB	AB	BB	AA	AB	BB	BB	AB	BB	AB	AA	AB	AB	AB	AB	AB	BB	AA	AA	AB	BB	AA	AB	BB	AA	AA	AB	AB	AB	AB	BB	AA	BB	AA	AB
LG1	148.3	13230216	13230216	AA	BB	BB	BB	AB	AA	AB	AB	AA	AB	BB	AB	AB	BB	AA	AB	BB	BB	AB	BB	AB	AA	AB	AB	AB	AB	AB	BB	AA	AA	AB	BB	AA	AB	BB	AA	AA	AB	AB	AB	AB	BB	AA	BB	AA	AB
LG1	158.6	13230216	13230216	AA	BB	BB	BB	AB	AA	AB	AB	AA	AB	BB	AB	AB	BB	AA	AB	BB	BB	AB	BB	AB	AA	AB	AB	AB	AB	AB	BB	AA	AA	AB	BB	AA	AB	BB	AA	BB	AB	AB	AB	AB	BB	AA	BB	AA	AB
LG1	167.5	13339023	13601763	AA	BB	BB	BB	AB	AB	BB	AB	AA	BB	BB	BB	AB	BB	AA	AB	BB	BB	AB	BB	AB	AB	AB	AB	AB	BB	AB	BB	BB	BB	AB	BB	AA	AB	BB	AB	BB	AB	BB	BB	BB	BB	AB	BB	AB	AB
LG1	161.6	13616508	13648648	AA	BB	BB	BB	AB	AB	BB	AB	AA	BB	BB	BB	AB	BB	AA	AB	BB	BB	AB	BB	AB	AB	AB	AB	AB	AB	AB	BB	AB	BB	AB	BB	AA	AB	BB	AB	AB	AB	BB	BB	BB	BB	AB	BB	AB	AB
LG1	160.6	13985780	13985780	AA	BB	BB	BB	AB	AB	BB	AB	AA	BB	BB	BB	AB	BB	AA	AB	BB	BB	AB	BB	AB	AB	AB	AB	AB	AB	AB	BB	AB	BB	AB	BB	AA	AB	BB	AB	AB	AB	BB	BB	BB	BB	AB	BB	AB	AB
LG1	159.3	14417323	14417323	AA	AB	AB	BB	AB	AB	BB	AB	AA	BB	BB	AA	AB	BB	AA	AB	BB	BB	AB	AB	AB	AB	AB	AA	AB	AB	AB	BB	AB	AA	AB	BB	AA	AB	BB	AB	AB	AB	BB	BB	AB	BB	AB	BB	AB	AB
LG1	159.6	14905718	14905718	AA	AB	AB	BB	AB	AB	BB	AB	AA	BB	AB	AA	AB	BB	AA	AB	BB	BB	AB	AB	AB	AB	AB	AA	AB	AB	AB	BB	AB	AA	AB	BB	AA	AB	BB	AB	AB	AB	BB	BB	AB	BB	AB	BB	AB	AB
LG1	158.3	15217703	15217703	AA	AB	AB	BB	AB	AB	BB	AB	AA	BB	AB	AA	AB	BB	AA	AB	BB	BB	AB	AB	AB	AB	AB	AA	AB	AB	AB	BB	AB	AA	AB	BB	AA	AB	BB	AB	AB	AB	BB	BB	AB	BB	AB	BB	AB	AB
LG1	157.6	15217706	15217706	AA	AB	AB	BB	AB	AB	BB	AB	AA	BB	AB	AA	AB	BB	AA	AB	BB	BB	AB	AB	AB	AB	AB	AA	AB	AB	AB	BB	AB	AA	AB	BB	AA	AB	BB	AB	AB	AB	BB	BB	AB	BB	AB	BB	AB	AB
LG1	158.3	15368764	15368764	AA	AB	AB	BB	AB	AB	BB	AB	AA	BB	AB	AA	AB	BB	AA	AB	BB	BB	AB	AB	AB	AB	AB	AA	AB	AB	AA	BB	AB	AA	AB	BB	AA	AB	BB	AB	AB	AB	BB	BB	AB	BB	AB	BB	AB	AB
LG1	158.6	15948850	15948861	AA	AB	AB	BB	AB	AB	BB	AB	AA	BB	AB	AA	AB	BB	AA	AB	BB	BB	AB	AB	AB	AB	AB	AA	AB	AB	AA	AB	AB	AA	AB	BB	AA	AB	BB	AB	AB	AB	BB	BB	AB	BB	AB	BB	AB	AB
LG1	158.9	15963542	15963542	AA	AB	AB	BB	AB	AB	BB	AB	AA	BB	AB	AA	AB	BB	AA	AB	BB	BB	AB	AB	AB	AB	AB	AA	AB	AB	AA	AB	AB	AA	AB	BB	AA	AB	BB	AB	AB	AB	BB	BB	AB	BB	AB	BB	AB	AB
LG1	159.3	15963542	16103660	AA	AB	AB	BB	AB	AB	BB	AB	AA	BB	AB	AA	AB	BB	AA	AB	BB	BB	AB	AB	AB	AB	AB	AA	AB	AB	AA	AB	AB	AA	AB	BB	AA	AB	BB	AB	AB	AB	BB	BB	AB	BB	AB	BB	AB	AB
LG1	159.6	16294674	16294674	AA	AB	AB	BB	AB	AB	BB	AB	AA	BB	AB	AA	AB	BB	AA	AB	BB	BB	AB	AB	AB	AB	AB	AA	AB	AB	AA	AB	AB	AA	AB	BB	AA	AB	BB	AB	AB	AB	BB	BB	AB	BB	AB	BB	AB	AB
LG1	160.3	16294674	16294674	AA	AB	AB	BB	AB	AB	BB	AB	AA	BB	AB	AA	AB	BB	AA	AB	BB	BB	AB	AB	AB	AB	AB	AA	AB	AB	AA	AB	AB	AA	AB	BB	AA	AB	BB	AB	AB	AB	BB	BB	AB	BB	AB	BB	AB	AB
LG1	160.6	16578513	16578513	AA	AB	AB	BB	AB	AB	BB	AB	AA	BB	AB	AA	AB	BB	AA	AB	BB	BB	AB	AB	AB	AB	AB	AA	AB	AB	AA	AB	AB	AA	AB	BB	AA	AB	BB	AB	AB	AB	BB	BB	AB	BB	AB	BB	AB	AB
LG1	161.3	16869762	16869762	AA	AB	AB	BB	AB	AB	BB	AB	AB	BB	AB	AA	AB	BB	AA	AB	BB	BB	AB	AB	AB	AB	AB	AA	AB	AB	AA	AB	AB	AA	AB	BB	AB	AB	BB	AB	AB	AB	BB	BB	AB	BB	AB	BB	AB	AB
LG1	161.6	16869762	16869762	AA	AB	AB	BB	AB	AB	BB	AB	AB	BB	AB	AA	AB	BB	AA	AB	BB	BB	AB	AB	AB	AB	AB	AA	AB	AB	AA	AB	AB	AA	AB	BB	AB	AB	BB	AB	AB	AB	BB	AB	AB	BB	AB	BB	AB	AB
LG1	162.3	17478700	17478700	AA	AB	AB	BB	AB	AB	BB	AB	AB	BB	AB	AA	AB	BB	AA	AB	BB	BB	AB	AB	AB	AB	AB	AA	AB	AB	AA	AB	AB	AA	AB	BB	AB	AB	BB	AB	AB	AB	BB	AB	AB	BB	AB	BB	AB	AB
LG1	162.6	18008699	18414129	AA	AB	AB	BB	AB	AB	BB	AB	AB	BB	AB	AA	AB	BB	AA	AB	BB	BB	AB	AB	AB	AB	AB	AA	AB	AB	AA	AB	AB	AA	AB	BB	AB	AB	BB	AB	AB	AB	BB	AB	AB	BB	AB	BB	AB	AB
LG1	162.9	18426354	18569042	AA	AB	AB	BB	AB	AB	BB	AB	AB	BB	AB	AA	AB	BB	AA	AB	BB	BB	AB	AB	AB	AB	AB	AA	AB	AB	AA	AB	AB	AA	AB	BB	AB	AB	BB	AB	AB	AB	BB	AB	AB	BB	AB	BB	AB	AB
LG1	163.2	18569043	18569043	AA	AB	AB	BB	AB	AB	BB	AB	AB	BB	AB	AA	AB	BB	AA	AB	BB	BB	AB	AB	AB	AB	AB	AA	AB	AB	AA	AB	AB	AA	AB	BB	AB	AB	BB	AB	AB	AB	BB	AB	AB	BB	AB	BB	AB	AB
LG1	164.9	18569043	18569050	AB	AB	AB	BB	AB	AB	BB	AB	AB	BB	AB	AA	AB	BB	AA	AB	BB	BB	AB	AB	AB	AB	AB	AA	AB	AB	AB	AB	AB	AA	AB	BB	AB	AB	BB	AB	AB	AB	BB	AB	AB	BB	AB	BB	AB	AB
LG2	0	35952	418480	BB	BB	AA	AA	AB	BB	BB	BB	AB	AA	AB	AB	AA	BB	AB	AB	AB	AB	AB	AB	AB	AB	BB	AB	BB	AB	AB	BB	AB	AB	AB	AB	AB	AB	AB	BB	AB	AB	AB	BB	AA	AB	AB	AB	AB	AB
LG2	0.7	418480	435165	BB	BB	AA	AA	AB	BB	BB	BB	AB	AA	AB	AB	AA	BB	AB	AB	AB	AB	AB	AB	AB	AB	BB	AB	BB	AB	AB	BB	AB	AB	AB	AB	AB	AB	AB	BB	AB	AB	AB	BB	AA	AB	AB	AB	AB	AB
LG2	1	435165	500583	BB	BB	AA	AA	AB	BB	BB	BB	AB	AA	AB	AB	AA	BB	AB	AB	AB	AB	AB	AB	AB	AB	BB	AB	BB	AB	AB	BB	AB	AB	AB	AB	AB	AB	AB	BB	AB	AA	AB	BB	AA	AB	AB	AB	AB	AB
LG2	1.7	500583	500583	BB	BB	AA	AA	AB	BB	BB	BB	AB	AA	AB	AB	AA	BB	AB	AB	AB	AB	AB	AB	AB	AB	BB	AB	BB	AB	AB	BB	AB	AB	AB	AB	AB	AB	AB	BB	AB	AA	AB	BB	AA	AB	AB	AB	AB	AB
LG2	2	514624	514624	BB	BB	AA	AA	AB	BB	BB	BB	AB	AA	AB	AB	AA	BB	AB	AB	AB	AB	AA	AB	AB	AB	BB	AB	BB	AB	AB	BB	AB	AB	AB	AB	AB	AB	AB	BB	AB	AA	AB	BB	AA	AB	AB	AB	AB	AB
LG2	2.3	646827	647134	BB	BB	AB	AA	AB	BB	BB	BB	AB	AA	AB	AB	AA	BB	AB	AB	AB	AB	AA	AB	AB	AB	BB	AB	BB	AB	AB	BB	AB	AB	AB	AB	AB	AB	AB	BB	AB	AA	AB	BB	AA	AB	AB	AB	AB	AB
LG2	2.6	647146	813104	BB	BB	AB	AA	AB	BB	BB	BB	AB	AA	AB	AB	AA	BB	AB	AB	AB	AB	AA	AB	AB	AB	BB	AB	BB	AB	AB	BB	AB	AB	AB	AB	AB	AB	AB	BB	AB	AA	AB	BB	AA	AB	AB	AB	AB	AB
LG2	3	813104	813104	BB	BB	AB	AA	AB	BB	BB	BB	AB	AA	AB	AB	AA	BB	AB	AB	AB	AB	AA	AB	AB	AB	BB	AB	BB	AB	AB	BB	AB	AB	AB	AB	AB	AB	AB	BB	AB	AA	AB	BB	AA	AB	AB	AB	AB	AB
LG2	3.6	954466	954466	BB	BB	AB	AA	AB	BB	BB	BB	AB	AA	AB	AB	AA	BB	BB	AB	AB	AB	AA	AB	AB	AB	BB	AB	BB	AB	AB	BB	AB	AB	AB	AB	AB	AB	AB	BB	AB	AA	AB	BB	AA	AB	AB	AB	AB	AB
LG2	4.6	1090465	1090589	BB	BB	AB	AA	AB	BB	BB	BB	AB	AA	AB	AB	AA	BB	BB	AB	AB	AB	AA	AB	AB	AB	BB	AB	AB	AB	AB	BB	AB	AB	AB	AB	AB	AB	AB	BB	AB	AA	AB	BB	AA	AB	AB	AB	AB	AB
LG2	4.3	1090589	1214078	BB	BB	AB	AA	AB	BB	BB	BB	AB	AA	AB	AB	AA	BB	BB	AB	AB	AB	AA	AB	AB	AB	BB	AB	AB	AB	AB	BB	AB	AB	AB	AB	AB	AB	AB	BB	AB	AA	AB	BB	AA	AB	AB	AB	AB	AB
LG2	4.6	1214078	1273472	BB	BB	AB	AA	AB	BB	BB	BB	AB	AA	AB	AB	AA	BB	BB	AB	AB	AB	AA	AB	AB	AB	BB	AB	AB	AB	AB	BB	AB	AB	AB	AB	AB	AB	AB	BB	AB	AA	AB	BB	AA	AB	AB	AB	AB	AB
LG2	5	1273472	1324524	BB	BB	AB	AA	AB	BB	BB	BB	AB	AA	AB	AB	AA	BB	BB	AB	AB	AB	AA	AB	AB	AB	BB	AB	AB	AB	AB	BB	AB	AB	AB	AB	AB	AB	AB	BB	AB	AA	AB	BB	AA	AB	AB	AB	AB	AB
LG2	5.3	1324524	1340287	BB	BB	AB	AA	AB	BB	BB	BB	AB	AA	AB	AB	AA	BB	BB	AB	AB	AB	AA	AB	AB	AB	BB	AB	AB	AB	AB	BB	AB	AB	AB	AB	AB	AB	AB	BB	AB	AA	AB	BB	AA	AB	AB	AB	AB	AB
LG2	5.6	1340289	1356872	BB	BB	AB	AA	AB	BB	BB	BB	AB	AA	AB	AB	AA	BB	BB	AB	AB	AB	AA	AB	AB	AB	BB	AB	AB	AB	AB	BB	AB	AB	AB	AB	AB	AB	AB	BB	AB	AA	AB	BB	AA	AB	AB	AB	AB	AB
LG2	6	1356872	1415934	BB	BB	AB	AA	AB	BB	BB	BB	AB	AA	AB	AB	AA	BB	BB	AB	AB	AB	AA	AB	AB	AB	BB	AB	AB	AB	AB	BB	AB	AB	AB	AB	AB	AB	AB	BB	AB	AA	AB	BB	AA	AB	AB	AB	AA	AB
LG2	6.3	1719623	1719623	BB	BB	AB	AA	AB	BB	BB	BB	AB	AA	AB	AB	AA	BB	BB	AB	AB	AB	AA	AB	AB	AB	BB	AB	AB	AB	AB	BB	AB	AB	AB	AB	AB	AB	AB	BB	AB	AA	AB	BB	AA	AB	AB	AB	AA	AB
LG2	7.3	1783961	1783961	BB	AB	AB	AA	AB	BB	BB	BB	AB	AA	AB	AB	AA	BB	BB	AB	AB	AB	AA	AB	AB	AB	BB	AB	AB	AB	AB	BB	AB	AB	AB	AB	AB	AB	AB	BB	AB	AA	AB	BB	AA	AB	AB	AB	AA	AB
LG2	7.9	1783961	1783961	BB	AB	AB	AA	AB	BB	BB	BB	AB	AA	AB	AB	AA	BB	BB	AB	AB	AB	AA	AB	AB	AB	BB	AB	AB	AB	AB	BB	AB	AB	AB	AB	AB	AB	AA	BB	AA	AA	AB	BB	AA	AB	AB	AB	AA	AB
LG2	8.6	1942319	1942319	BB	AB	AB	AA	AB	BB	BB	BB	AB	AA	AB	AB	AA	BB	BB	AB	AB	AB	AA	AB	AB	AB	BB	AB	AB	AB	AB	BB	AB	AB	AB	AB	AB	AB	AA	BB	AA	AA	AB	BB	AA	AB	AB	AB	AA	AB
LG2	8.9	1942329	1942329	BB	AB	AB	AA	AB	BB	BB	BB	AB	AA	AB	AB	AA	BB	BB	AB	AB	AB	AA	AB	AB	AB	BB	AB	AB	AB	AB	BB	AB	AB	AB	AB	AB	AB	AA	BB	AA	AA	AB	BB	AA	AB	AB	AB	AA	AB
LG2	9.9	2002424	2407876	BB	AB	AB	AA	AB	BB	BB	BB	AB	AA	AB	AB	AA	BB	BB	AB	AB	AB	AA	AB	AB	AB	BB	AB	AB	AB	AB	BB	AB	AB	AB	AB	AB	AB	AA	BB	AA	AA	AB	BB	AA	AB	AB	AB	AA	AB
LG2	10.9	2412403	2413154	BB	AB	AB	AA	AB	BB	BB	BB	AB	AA	AB	AB	AA	BB	BB	AB	AB	AB	AA	AB	AB	AB	BB	AB	AB	AB	AB	BB	AB	AB	AB	AB	AB	AB	AA	BB	AA	AA	AB	BB	AA	AB	AB	AB	AA	AB
LG2	11.3	2413155	2419383	BB	AB	AB	AA	AB	BB	BB	BB	AB	AA	AB	AB	AA	BB	BB	AB	AB	AB	AA	AB	AB	AB	BB	AB	AB	AB	AB	BB	AB	AB	AB	AB	AB	AB	AA	BB	AA	AA	AB	BB	AA	AB	AB	AB	AA	AB
LG2	11.3	2419383	2549018	BB	AB	AB	AA	AB	BB	BB	BB	AB	AA	AB	AB	AA	BB	BB	AB	AB	AB	AA	AB	AB	AB	BB	AB	AB	AB	AB	BB	AB	AB	AB	AB	AB	AB	AA	BB	AA	AA	AB	BB	AA	AB	AB	AB	AA	AB
LG2	11.6	2558263	2558263	BB	AB	AB	AA	AB	BB	BB	BB	AB	AA	AB	AB	AA	BB	BB	AB	AB	AB	AA	AB	AB	AB	BB	AB	AB	AB	AB	BB	AB	AB	AB	AB	AB	AB	AA	BB	AA	AA	AB	BB	AA	AB	AB	AB	AA	AB
LG2	11.3	2558263	2559969	BB	AB	AB	AA	AB	BB	BB	BB	AB	AA	AB	AB	AA	BB	BB	AB	AB	AB	AA	AB	AB	AB	BB	AB	AB	AB	AB	BB	AB	AB	AB	AB	AB	AB	AA	BB	AA	AA	AB	BB	AA	AB	AB	AB	AA	AB
LG2	10.9	2559969	2589648	BB	AB	AB	AA	AB	BB	BB	BB	AB	AA	AB	AB	AA	BB	BB	AB	AB	AB	AA	AB	AB	AB	BB	AB	AB	AB	AB	BB	AB	AB	AB	AB	AB	AB	AA	BB	AA	AA	AB	BB	AA	AB	AB	AB	AA	AB
LG2	11.6	2589648	2591892	BB	AB	AB	AA	AB	BB	BB	BB	AB	AA	AA	AB	AA	BB	BB	AB	AB	AB	AA	AB	AB	AB	BB	AB	AB	AB	AB	BB	AB	AB	AB	AB	AB	AB	AA	BB	AA	AA	AB	BB	AA	AB	AB	AB	AA	AB
LG2	14.2	2620999	2620999	BB	AB	AB	AA	AB	BB	BB	BB	AB	AA	AA	AB	AA	AB	BB	AB	AB	AB	AA	AB	AB	AB	BB	AB	AB	AB	AB	BB	AB	AB	AB	AB	AB	AB	AB	BB	AA	AA	AB	BB	AA	AB	AB	AB	AA	BB
LG2	14.9	2620999	2945996	BB	AB	AB	AA	AB	BB	BB	BB	AB	AA	AA	AB	AA	AB	BB	AB	AB	AB	AA	AB	AB	AB	BB	AB	AB	AB	AB	BB	AB	AB	AB	AB	AB	AB	AB	BB	AA	AA	AB	BB	AA	AB	AB	AB	AA	BB
LG2	15.2	2680172	2806463	BB	AB	AB	AA	AB	BB	BB	BB	AB	AA	AA	AB	AA	AB	BB	AB	AB	AB	AA	AB	AB	AB	BB	AB	AB	AB	AB	BB	AB	AB	AB	AB	AB	AB	AB	BB	AA	AA	AB	AB	AA	AB	AB	AB	AA	BB
LG2	15.2	3043211	3131395	BB	AB	AB	AA	AB	BB	BB	BB	AB	AA	AA	AB	AA	AB	BB	AB	AB	AB	AA	AB	AB	AB	BB	AB	AB	AB	AB	BB	AB	AB	AB	AB	AB	AB	AB	BB	AA	AA	AB	BB	AA	AB	AB	AB	AA	BB
LG2	14.6	3131395	3145287	BB	AB	AB	AA	AB	BB	BB	BB	AB	AA	AA	AB	AA	AB	BB	AB	AB	AB	AA	AB	AB	AB	BB	AB	AB	AB	AB	BB	AB	AB	AB	AB	AB	AB	AB	BB	AA	AA	AB	BB	AA	AB	AB	AB	AA	BB
LG2	14.2	3145287	3145287	BB	AB	AB	AA	AB	BB	BB	BB	AB	AA	AA	AB	AA	AB	BB	AB	AB	AB	AA	AB	AB	AB	BB	AB	AB	AB	AB	BB	AB	AB	AB	AB	AB	AB	AB	BB	AA	AA	AB	BB	AA	AB	AB	AB	AA	BB
LG2	13.6	3172672	3172672	BB	AB	AB	AA	AB	BB	BB	BB	AB	AA	AA	AB	AA	AB	BB	AB	AB	AB	AA	AB	AB	AB	BB	AB	AB	AB	AB	BB	AB	AB	AB	AB	AB	AB	AB	BB	AA	AA	AB	BB	AA	AB	AB	AB	AA	BB
LG2	12.9	3686522	3686522	BB	AB	AB	AA	AB	BB	BB	BB	AB	AA	AA	AB	AA	AB	BB	AB	AB	AB	AA	AB	AB	AB	BB	AB	AB	AB	AB	BB	AB	AB	AB	AB	AB	AB	AA	BB	AA	AA	AB	BB	AA	AB	AB	AB	AA	BB
LG2	12.3	3873859	3873859	BB	AB	AB	AA	AB	BB	BB	BB	AB	AA	AA	AB	AA	AB	BB	AB	AB	AB	AA	AB	AB	AB	BB	AB	AB	AB	AB	BB	AB	AB	AB	AB	AB	AB	AA	BB	AA	AA	AB	BB	AA	AB	AB	AB	AA	BB
LG2	11.9	3882495	3882495	BB	AB	AB	AA	AB	BB	BB	BB	AB	AA	AA	AB	AA	AB	BB	AB	AB	AB	AA	AB	AB	AB	BB	AB	AB	AB	AB	BB	AB	AB	AB	AB	AB	AB	AA	BB	AA	AA	AB	BB	AA	AB	AB	AB	AA	BB
LG2	11.3	3882495	3892969	BB	AB	AB	AA	AB	BB	BB	BB	AB	AA	AA	AB	AA	AB	BB	AB	AB	AB	AA	AB	AB	AB	BB	AB	AB	AB	AB	BB	AB	AB	AB	AB	AB	AB	AA	BB	AA	AA	AB	BB	AA	AB	AB	AB	AA	AB
LG2	11.6	3892969	3905709	BB	AB	AB	AA	AB	BB	BB	BB	AB	AA	AA	AB	AA	AB	BB	AB	AB	AB	AA	AB	AB	AB	BB	AB	AB	AB	AB	BB	AB	AB	AB	AB	AB	AB	AA	BB	AA	AA	AB	BB	AA	AB	AB	AB	AA	AB
LG2	11.9	3911813	3911929	BB	AB	AB	AA	AB	BB	BB	BB	AB	AA	AA	AB	AA	AB	BB	AB	AB	AB	AA	AB	AB	AB	BB	AB	AB	AB	AB	BB	AB	AB	AB	AB	AB	AB	AA	BB	AA	AA	AB	BB	AA	AB	AB	AB	AA	AB
LG2	12.6	3911929	3912883	BB	AB	AB	AA	AB	BB	BB	BB	AB	AA	AA	AB	AA	AB	BB	AB	AB	AB	AA	AB	AB	AB	BB	AB	AB	AB	AB	BB	AB	AB	AB	AB	AB	AB	AA	BB	AA	AA	AB	BB	AA	AB	AB	AB	AA	AB
LG2	12.9	3912883	3912999	BB	AB	AB	AA	AB	BB	BB	BB	AB	AA	AA	AB	AA	AB	BB	AB	AB	AB	AA	AB	AB	AB	BB	AB	AB	AB	AB	BB	AB	AB	AB	AB	AB	AB	AA	BB	AA	AA	AB	BB	AA	AB	AB	AB	AA	AB
LG2	16.9	3973898	3973898	BB	AA	AB	AA	AB	BB	BB	BB	AB	AB	AA	AB	AA	AB	BB	AB	AB	AB	AB	AB	AB	AB	BB	AB	AB	AB	AB	BB	AB	AB	AB	AB	BB	AB	AA	BB	AA	AA	AB	BB	AA	AB	AB	AB	AA	AB
LG2	18.5	3973898	3973898	BB	AA	AB	AA	AB	BB	BB	BB	AB	AB	AA	AB	AA	AB	BB	AB	AB	AB	AB	AB	AB	AB	BB	AB	AB	AB	AB	BB	AB	AB	AB	AB	BB	AB	AA	BB	AA	AA	AB	AB	AA	AB	AB	AB	AA	AB
LG2	23.8	4097422	4097422	BB	AA	AB	AA	AB	BB	AB	BB	AB	AB	AA	AB	AA	AB	BB	AB	AB	AB	AB	AB	AB	AB	AB	AB	AB	AB	AB	BB	AB	AB	AB	AB	BB	AB	AB	BB	AA	AB	AB	AB	AA	AB	AB	AB	AB	AB
LG2	28.5	4106726	4106726	AB	AA	BB	AA	AB	BB	BB	BB	AB	BB	AA	AB	AA	AB	BB	AB	AB	AB	AB	AB	AB	AB	AB	BB	AB	AB	AB	BB	AB	AB	AB	AB	BB	AB	AB	BB	AA	AB	AB	AB	AA	BB	AB	AB	AB	BB
LG2	28.1	4409484	4409484	AB	AA	BB	AA	AB	BB	BB	BB	AB	BB	AA	AB	AA	AB	BB	AB	AB	AB	AB	AB	AB	AB	AB	BB	AB	AB	AB	BB	AB	AB	AB	AB	BB	AB	AB	BB	AA	AB	AB	AB	AA	BB	AB	AB	AB	BB
LG2	28.5	4558384	4558384	AB	AA	BB	AA	AB	BB	BB	BB	AB	BB	AA	AB	AA	AA	BB	AB	AB	AB	AB	AB	AB	AA	AB	BB	AB	AB	AB	BB	AB	AB	AB	AB	AB	AB	AB	BB	AA	AB	AB	AB	AA	BB	AB	AB	AA	BB
LG2	29.5	4561067	4561067	AB	AA	BB	AA	AB	BB	BB	BB	AB	BB	AA	AB	AA	AA	BB	AB	AB	AB	AB	AB	AB	AA	AB	BB	AB	AB	AB	BB	AB	AB	AB	AB	AB	AB	AB	BB	AA	AB	AB	AB	AA	BB	AB	AB	AA	BB
LG2	29.8	4561067	4561067	AB	AA	BB	AA	AB	BB	BB	BB	AB	BB	AA	AB	AA	AA	BB	AB	AB	AB	AB	AB	AB	AA	AB	BB	AB	AB	AB	BB	AB	AB	AB	AB	AB	AB	AB	BB	AA	AB	AB	AB	AA	BB	AB	AB	AA	BB
LG2	30.1	4562331	4563865	AB	AA	BB	AA	AB	BB	BB	BB	AB	BB	AA	AB	AA	AA	BB	AB	AB	AB	AB	AB	AB	AA	AB	BB	AB	AB	AB	BB	AB	AB	AB	AB	AB	AB	AB	BB	AA	AB	AB	AB	AA	BB	AB	AB	AA	BB
LG2	30.5	4563865	4565615	AB	AA	BB	AA	AB	BB	BB	BB	AB	BB	AA	AB	AA	AA	BB	AB	AB	AB	AB	AB	AB	AA	AB	BB	AB	AB	AB	BB	AB	AB	AB	AB	AB	AB	AB	BB	AA	AB	AB	AB	AA	BB	AB	AB	AA	BB
LG2	31.1	4637821	4637979	AB	AA	BB	AA	AB	BB	BB	BB	AB	BB	AA	AB	AA	AA	BB	AB	AB	AB	AB	AB	AB	AA	AB	BB	AB	AB	AB	BB	AB	AB	AB	AB	AB	AB	AB	BB	AA	AB	BB	AB	AA	BB	AB	AB	AA	BB
LG2	32.5	5021037	5021037	AB	AA	BB	AA	AB	BB	BB	AB	AB	BB	AA	AB	AA	AA	BB	AB	AB	AB	AB	AB	AB	AA	AB	BB	AB	AB	AB	BB	AB	AB	AB	AB	AB	AB	AB	BB	AA	AB	BB	AA	AA	BB	AB	AB	AA	BB
LG2	33.1	5021037	5021037	AB	AA	BB	AA	AB	AB	BB	AB	AB	BB	AA	AB	AA	AA	BB	AB	AB	AB	AB	AB	AB	AA	AB	BB	AB	AB	AB	BB	AB	AB	AB	AB	AB	AB	AB	BB	AA	AB	BB	AA	AA	BB	AB	AB	AA	BB
LG2	33.8	5241988	5241988	AB	AA	BB	AA	AB	AB	BB	AB	AB	BB	AA	AB	AA	AA	BB	AB	BB	AB	AB	AB	AB	AA	AB	BB	AB	AB	AB	BB	AB	AB	AB	AB	AB	AB	AB	BB	AA	AB	BB	AA	AA	BB	AB	AB	AA	BB
LG2	34.1	5267484	5267485	AB	AA	BB	AA	AB	AB	BB	AB	AB	BB	AA	AB	AA	AA	BB	AB	BB	AB	AB	AB	AB	AA	AB	BB	AB	AB	AB	BB	AB	AB	AB	AB	AB	AB	AB	BB	AA	AB	BB	AA	AA	BB	AB	AB	AA	BB
LG2	34.4	5291328	5291328	AB	AA	BB	AA	AB	AB	BB	AB	AB	BB	AA	AB	AA	AA	BB	AB	BB	AB	AB	AB	AB	AA	AB	BB	AB	AB	AB	BB	AB	AB	AB	AB	AB	AB	AB	BB	AA	AB	BB	AA	AA	BB	AB	AB	AA	BB
LG2	35.1	5497498	5879041	AB	AA	BB	AA	AB	AB	AB	AB	AB	BB	AA	AB	AA	AA	BB	AB	BB	AA	AB	AB	AB	AA	AB	BB	AB	AB	AB	BB	AB	AB	AB	AB	AB	AB	AB	BB	AA	AB	BB	AA	AA	BB	AB	AB	AA	BB
LG2	35.4	5879041	6291880	AB	AA	BB	AA	AB	AB	AB	AB	AB	BB	AA	AB	AA	AA	BB	AB	BB	AA	AB	AB	AB	AA	AB	BB	AB	AB	AB	BB	AB	AB	AB	AB	AB	AB	AB	BB	AA	AB	BB	AA	AA	BB	AB	AB	AA	BB
LG2	35.8	6310233	6328130	AB	AA	BB	AA	AB	AB	AB	AB	AB	BB	AA	AB	AA	AA	BB	AB	BB	AA	AB	AB	AB	AA	AB	BB	AB	AB	AB	BB	AB	AB	AB	AB	AB	AB	AB	BB	AA	AB	BB	AA	AA	AB	AB	AB	AA	BB
LG2	36.1	6328133	6337095	AB	AA	BB	AA	AB	AB	AB	AB	AB	BB	AA	AB	AA	AA	BB	AB	BB	AA	AB	AB	AB	AA	AB	BB	AB	AB	AB	BB	AB	AB	AB	AB	AB	AB	AB	BB	AA	AB	BB	AA	AA	AB	AB	AB	AA	BB
LG2	36.8	6337100	6337100	AB	AA	BB	AA	AB	AB	AB	AB	AB	BB	AA	AB	AA	AA	BB	AB	BB	AA	AB	AB	AB	AA	AB	BB	AB	BB	AB	BB	AB	AB	AB	AB	AB	AB	AB	BB	AA	AB	BB	AA	AA	AB	AB	AB	AA	BB
LG2	38.7	6346525	6346641	AB	AA	BB	AA	AB	AB	AB	AB	AB	BB	AA	AB	AA	AA	BB	AB	BB	AA	AB	AB	AB	AA	AB	BB	AB	BB	AB	BB	AB	AB	AB	AB	BB	AB	AB	BB	AA	AB	BB	AA	AA	AB	AB	AB	AA	BB
LG2	39.7	6348241	6348241	AB	AA	BB	AA	AA	AB	AB	AB	AB	BB	AA	AB	AA	AA	BB	AB	BB	AA	AB	AB	AB	AA	AB	BB	AB	BB	AB	BB	AB	AB	AB	AB	BB	AB	AB	BB	AA	AB	BB	AA	AA	AB	AB	AB	AA	BB
LG2	42.1	6349281	6349281	AB	AA	BB	AA	AA	AB	AB	AB	AB	BB	AA	AB	AA	AA	BB	BB	BB	AA	AB	AB	AB	AA	AB	BB	AB	BB	AB	BB	AB	AB	AB	AB	BB	AB	AB	BB	AA	AB	BB	AA	AA	AB	AB	AB	AA	BB
LG2	49.3	6646084	6646084	AB	AA	BB	AA	AA	AB	AB	AB	AB	BB	AA	AB	AA	AA	BB	BB	BB	AA	AB	AB	AB	AA	AA	AB	AB	BB	AA	BB	AA	AB	AB	AA	BB	AB	AB	BB	AA	AB	BB	AA	AA	AA	AA	AB	AA	BB
LG2	67.2	6647331	6662457	AB	AA	AB	AA	AA	AB	AB	AB	BB	AB	BB	AB	AA	AA	AB	BB	BB	AA	AB	AB	AB	AA	AA	AB	BB	BB	AA	AB	AA	AB	AB	AA	BB	BB	AB	AB	AB	AB	AB	BB	AB	AA	AA	BB	BB	AA
LG2	68.2	6664644	6690918	AB	AB	AB	AB	AA	AB	AB	AB	BB	AB	BB	AB	AA	AB	AB	BB	BB	AA	AB	AB	AB	AB	AA	AB	BB	BB	AA	AB	AA	AB	AB	AA	BB	BB	AB	AB	AB	AB	AB	BB	AB	AA	AA	BB	BB	AA
LG2	67.9	6690923	6821468	AB	AB	AB	AB	AA	AB	AB	AB	BB	AB	BB	AB	AA	AB	AB	BB	BB	AA	AB	AB	AB	AB	AA	AB	BB	BB	AA	AB	AA	AB	AB	AA	BB	BB	AB	AB	AB	AB	AB	BB	AB	AA	AA	BB	BB	AA
LG2	68.2	6821675	6827657	AB	AB	AB	AB	AA	AB	AB	AB	BB	AB	BB	AB	AA	AB	AB	BB	BB	AA	AB	AB	AB	AB	AA	AB	BB	BB	AA	AB	AA	AB	AB	AA	BB	BB	AB	AB	AB	AB	AB	BB	AB	AA	AA	BB	BB	AA
LG2	68.5	6827685	6827773	AB	AB	AB	AB	AA	AB	AB	AB	BB	AB	BB	AB	AA	AB	AB	BB	BB	AA	AB	AB	AB	AB	AA	AB	BB	BB	AA	AB	AA	AB	AB	AA	BB	BB	AB	AB	AB	AB	AB	BB	AB	AA	AA	BB	BB	AA
LG2	68.9	6827773	6827774	AB	AB	AB	AB	AA	AB	AB	AB	BB	AB	BB	AB	AA	AB	AB	BB	BB	AA	AB	AB	AB	AB	AA	AB	BB	BB	AA	AB	AA	AB	AB	AA	BB	BB	AB	AB	AB	AB	BB	BB	AB	AA	AA	BB	BB	AA
LG2	69.2	7020840	7020840	AB	AB	AB	AB	AA	AB	AB	AB	BB	AB	BB	AB	AA	AB	AB	BB	BB	AA	AB	AB	AB	AB	AA	AB	BB	BB	AA	AB	AA	AB	AB	AA	BB	BB	AB	AB	AB	AB	BB	BB	AB	AA	AA	BB	BB	AA
LG2	69.9	7090159	7090159	AB	AB	AB	AB	AA	AB	AB	AB	BB	AB	BB	AB	AA	AB	AB	BB	BB	AA	AB	AB	AB	AB	AA	AB	BB	BB	AA	AB	AA	AB	AB	AA	BB	BB	AB	AB	AB	AB	BB	BB	AB	AA	AA	BB	BB	AA
LG2	70.2	7090159	7090159	AB	AA	AB	AB	AA	AB	AB	AB	BB	AB	BB	AA	AA	AA	AB	BB	BB	AA	AB	AB	AB	AA	AA	AB	BB	BB	AA	AB	AA	AB	AB	AA	BB	BB	AB	AB	AA	AB	BB	BB	AA	AA	AA	BB	BB	AA
LG2	49.7	7111702	7111702	AB	AA	BB	AA	AB	AB	AB	AB	BB	BB	AA	AA	AA	AA	AB	BB	BB	AA	AB	AB	AB	AA	AB	AB	BB	BB	AB	BB	AB	AB	AB	AB	BB	BB	BB	AB	AA	AA	BB	AA	AA	AB	AB	BB	AA	AB
LG2	50	7122618	7123483	AB	AA	BB	AA	AB	AB	AB	AB	BB	BB	AA	AA	AA	AA	AB	BB	BB	AA	AB	AB	AB	AA	AB	AB	BB	BB	AB	BB	AB	AB	AB	AB	BB	BB	BB	AB	AA	AA	BB	AA	AA	AB	AB	BB	AA	AB
LG2	49.3	7123599	7129628	AB	AA	BB	AA	AB	AB	AB	AB	BB	BB	AA	AA	AA	AA	AB	BB	BB	AA	AB	AB	AB	AA	AB	AB	BB	BB	AB	BB	AB	AB	AB	AB	BB	BB	BB	AB	AA	AA	BB	AA	AA	AB	AB	BB	AA	AB
LG2	46	7129676	7353942	AB	AA	BB	AA	AB	AB	AB	AB	BB	BB	AA	AA	AA	AA	BB	BB	BB	AA	AB	AB	AB	AA	AB	BB	BB	BB	AB	BB	AB	AB	AB	AB	BB	BB	BB	BB	AA	AA	BB	AA	AA	AB	AB	BB	AA	BB
LG2	44.7	7362416	7372189	AB	AA	BB	AA	AB	AB	AB	AB	BB	BB	AA	AA	AA	AA	BB	BB	BB	AA	AB	AB	AB	AA	AB	BB	BB	AB	AB	BB	AB	AB	AB	AB	BB	BB	BB	BB	AA	AA	BB	AA	AA	AB	AB	BB	AA	BB
LG2	44.4	7398304	7421142	AB	AA	BB	AA	AB	AB	AB	AB	BB	BB	AA	AA	AA	AA	BB	BB	BB	AA	AB	AB	AB	AA	AB	BB	BB	AB	AB	BB	AB	AB	AB	AB	BB	BB	BB	BB	AA	AA	BB	AA	AA	AB	AB	AB	AA	BB
LG2	44.7	7421258	7421258	AB	AA	BB	AA	AB	AB	AB	AB	BB	BB	AA	AA	AA	AA	BB	BB	BB	AA	AB	AB	AB	AA	AB	BB	BB	AB	AB	BB	AB	AB	AB	AB	BB	BB	BB	BB	AA	AA	BB	AA	AA	AB	AB	AB	AA	BB
LG2	44.4	7421258	7421270	AB	AA	BB	AA	AB	AB	AB	AB	AB	BB	AA	AA	AA	AA	BB	BB	BB	AA	AB	AB	AB	AA	AB	BB	AB	AB	AB	BB	AB	AB	AB	AB	BB	AB	BB	BB	AA	AA	BB	AA	AA	AB	AB	AB	AA	BB
LG2	44.7	7421811	7421822	AB	AA	BB	AA	AB	AB	AB	AB	AB	BB	AA	AA	AA	AA	BB	BB	BB	AA	AB	AB	AB	AA	AB	BB	AB	AB	AB	BB	AB	AB	AB	AB	AB	AB	BB	BB	AA	AA	BB	AA	AA	AB	AB	AB	AA	BB
LG2	45	7421829	7441463	AB	AA	BB	AA	AB	AB	AB	AB	AB	BB	AA	AA	AA	AA	BB	BB	BB	AA	AB	AB	AB	AA	AB	BB	AB	AB	AB	BB	AB	AB	AB	AB	AB	AB	BB	BB	AA	AA	BB	AA	AA	AB	AB	AB	AA	BB
LG2	45.4	7454663	7454663	AB	AA	BB	AA	AB	AB	AB	AB	AB	BB	AA	AA	AA	AA	BB	BB	BB	AA	AB	AB	AB	AA	AB	BB	AB	AB	AB	BB	AB	AB	AB	AB	AB	AB	BB	BB	AA	AA	BB	AA	AA	AB	AB	AB	AA	BB
LG2	46.4	7499088	7504571	AB	AA	BB	AA	AB	AB	AB	AB	AB	BB	AA	AA	AA	AA	BB	AB	BB	AA	AB	AB	AB	AA	AB	BB	AB	AB	AB	BB	AB	AB	AB	AB	AB	AB	BB	BB	AA	AA	BB	AA	AA	AB	AB	AB	AA	BB
LG2	47	7504579	7573325	AB	AA	BB	AA	AB	AB	AB	AB	AB	BB	AA	AA	AA	AA	BB	AB	BB	AA	AB	AB	AB	AA	AB	BB	AB	AB	AB	BB	AB	AB	AB	AB	AB	AB	BB	BB	AA	AA	BB	AA	AA	AB	AB	AB	AA	BB
LG2	47.4	7573356	7581630	AB	AA	BB	AA	AB	AB	AB	AB	AB	BB	AA	AA	AA	AA	BB	AB	BB	AA	AB	AB	AB	AA	AB	BB	AB	AB	AB	BB	AB	AB	AB	AB	AB	AB	BB	BB	AA	AA	BB	AA	AA	AB	AB	AB	AA	BB
LG2	47	7582452	7655932	AB	AA	BB	AA	AB	AB	AB	AB	AB	BB	AA	AA	AA	AA	BB	AB	BB	AA	AB	AB	AB	AA	AB	BB	AB	AB	AB	BB	AB	AB	AB	AB	AB	AB	BB	BB	AA	AA	BB	AA	AA	AB	AB	AB	AA	BB
LG2	48	7655932	7655932	AB	AA	BB	AA	AB	AB	AB	AB	AB	BB	AA	AA	AA	AA	BB	AB	BB	AA	AB	AB	AB	AA	AB	BB	AB	AB	AB	BB	AB	AB	AB	AB	AB	AB	BB	BB	AA	AA	BB	AA	AA	AB	AB	AB	AA	BB
LG2	48.3	7730812	7730812	AB	AA	BB	AA	AB	AB	AB	AB	AB	BB	AA	AA	AA	AA	BB	AB	BB	AA	AB	AB	AB	AA	AB	BB	AB	AB	AB	BB	AB	AB	AB	AB	AB	AB	BB	BB	AA	AA	BB	AA	AA	AB	AB	AB	AA	BB
LG2	48.7	7730812	7730822	AB	AA	BB	AA	AB	AB	AB	AB	AB	BB	AA	AA	AA	AA	BB	AB	BB	AA	AB	AB	AB	AA	AB	BB	AB	AB	AB	BB	AB	AB	AB	AB	AB	AB	BB	BB	AA	AA	BB	AA	AA	AB	AB	AB	AA	BB
LG2	49	7802934	7802934	AB	AA	BB	AA	AB	AB	AB	AB	AB	BB	AA	AA	AA	AA	BB	AB	BB	AA	AB	AB	AB	AA	AB	BB	AB	AB	AB	BB	AB	AB	AB	AB	AB	AB	BB	BB	AA	AA	BB	AB	AA	AB	AB	AB	AA	BB
LG2	49.3	7802934	7927918	AB	AA	BB	AA	AB	AB	AB	AB	AB	BB	AA	AA	AA	AA	AB	AB	BB	AA	AB	AB	AB	AA	AB	BB	AB	AB	AB	BB	AB	AB	AB	AB	AB	AB	BB	BB	AA	AA	BB	AB	AA	AB	AB	AB	AA	BB
LG2	49.7	7931035	7991301	AB	AA	BB	AA	AB	AB	AB	AB	AB	BB	AA	AA	AA	AA	AB	AB	BB	AA	AB	AB	AB	AA	AB	BB	AB	AB	AB	BB	AB	AB	AB	AB	AB	AB	BB	BB	AA	AA	BB	AB	AA	AB	AB	AB	AA	BB
LG2	50	7997399	7997399	AB	AA	BB	AA	AB	AB	AB	AB	AB	BB	AA	AA	AA	AA	AB	AB	BB	AA	AB	AB	AB	AA	AB	BB	AB	AB	AB	BB	AB	AB	AB	AB	AB	AB	BB	BB	AA	AA	BB	AB	AA	AB	AB	AB	AA	BB
LG2	50.3	7997406	8016135	AB	AA	BB	AA	AB	AB	AB	AB	AB	BB	AA	AA	AA	AA	AB	AB	BB	AA	AB	AB	AB	AA	AB	BB	AB	AB	AB	BB	AB	AB	AB	BB	AB	AB	BB	BB	AA	AA	BB	AB	AA	AB	AB	AB	AA	BB
LG2	50.7	8130797	8174875	AB	AA	BB	AA	AA	AB	AB	AB	AB	BB	AA	AA	AA	AA	AB	AB	BB	AA	AB	AB	AB	AA	AB	BB	AB	AB	AB	BB	AB	AB	AB	BB	AB	AB	BB	BB	AA	AA	BB	AB	AA	AB	AB	AB	AA	BB
LG2	51.3	8174875	8174875	AB	AA	BB	AA	AA	AB	AB	AB	AB	BB	AA	AA	AA	AA	AB	AB	BB	AA	AB	AB	AB	AA	AB	BB	AB	AA	AB	BB	AB	AB	AB	BB	AB	AB	BB	BB	AA	AA	BB	AB	AA	AB	AB	AB	AA	BB
LG2	51.7	8342284	8346950	AB	AA	AB	AA	AA	AB	AB	AB	AB	BB	AA	AA	AA	AA	AB	AB	BB	AA	AB	AB	AB	AA	AB	BB	AB	AA	AB	BB	AB	AB	AB	BB	AB	AB	BB	BB	AA	AA	BB	AB	AA	AB	AB	AB	AA	BB
LG2	52	8347071	8358234	AB	AA	AB	AA	AA	AB	AB	AB	AB	BB	AA	AA	AA	AA	AB	AB	BB	AA	AB	AB	AB	AA	AB	BB	AB	AA	AB	BB	AB	AB	AB	BB	AB	AB	BB	BB	AA	AA	BB	AB	AA	AB	AB	AB	AA	BB
LG2	52.6	8358234	8384239	AB	AA	AB	AA	AA	AB	AB	AB	AB	BB	AA	AA	AA	AA	AB	AB	BB	AA	AB	AB	AB	AA	AB	BB	AB	AA	AB	BB	AB	AA	AB	BB	AB	AB	BB	BB	AA	AA	BB	AB	AA	AB	AB	AB	AA	BB
LG2	52.6	8399844	8399844	AB	AA	AB	AA	AA	AB	AB	AB	BB	BB	AA	AA	AA	AA	BB	AB	BB	AA	AB	AB	AB	AA	AB	BB	AB	AA	AB	BB	AB	AA	AB	BB	AB	AB	BB	BB	AA	AA	BB	AB	AA	AB	AB	AB	AA	BB
LG2	53.3	8530854	8715955	AB	AA	AB	AA	AA	AB	AB	AB	BB	BB	AA	AA	AA	AA	BB	AB	BB	AA	AB	AB	AB	AA	AB	BB	AB	AA	AB	BB	AB	AA	AB	BB	AB	AB	BB	BB	AA	AA	BB	AB	AA	AB	AB	AB	AA	BB
LG2	53.6	8729969	8849420	AB	AA	AB	AA	AA	AB	AB	AB	BB	BB	AA	AA	AA	AA	BB	AB	BB	AA	AB	AB	AB	AA	AB	BB	AB	AA	AB	BB	AB	AA	AB	BB	AB	AB	BB	BB	AA	AA	BB	AB	AA	AB	AB	AB	AA	BB
LG2	54	8852252	8859524	AB	AA	AB	AA	AA	AB	AB	AB	BB	BB	AA	AA	AA	AA	BB	AB	BB	AA	AB	AB	AB	AA	AB	BB	AB	AA	AB	BB	AB	AA	AB	BB	AB	AB	BB	BB	AA	AA	BB	AB	AA	AB	AB	AB	AA	BB
LG2	53.6	8882661	8882661	AB	AA	AB	AA	AA	AB	AB	AB	BB	BB	AA	AA	AA	AA	BB	AB	BB	AA	AB	AB	AB	AA	AB	BB	AB	AA	AB	BB	AB	AA	AB	BB	AB	AB	BB	BB	AA	AA	BB	AB	AA	AB	AB	AB	AA	BB
LG2	54	8882661	8882670	AB	AA	AB	AA	AA	AB	AB	AB	BB	BB	AA	AA	AA	AA	BB	AB	BB	AA	AB	AB	AB	AA	AB	BB	AB	AA	AB	BB	AB	AA	AB	BB	AB	AB	BB	BB	AA	AA	BB	AB	AA	AB	AB	AB	AA	BB
LG2	54.6	9134952	9134952	AB	AA	AB	AA	AA	AB	AB	AB	BB	BB	AA	AA	AA	AA	BB	AB	BB	AA	AB	AB	AB	AA	AB	BB	AB	AA	AB	BB	AB	AA	AB	BB	AB	AB	BB	BB	AA	AA	BB	AB	AA	AB	AB	AB	AA	BB
LG2	55	9135039	9135659	AB	AA	AB	AA	AA	AB	AB	AB	BB	BB	AA	AA	AA	AA	BB	AB	BB	AA	AB	AB	AB	AA	AB	BB	AB	AA	AB	BB	AB	AA	AB	BB	AB	AB	BB	BB	AA	AA	BB	AB	AA	AB	AB	AB	AA	BB
LG2	55.3	9135659	9135659	AB	AA	AB	AA	AA	AB	AB	AB	BB	BB	AA	AA	AA	AA	BB	AB	BB	AA	AB	AB	AB	AA	AB	BB	AB	AA	AB	BB	AB	AA	AB	BB	AB	AB	BB	BB	AA	AA	BB	AB	AA	AB	AB	AB	AA	BB
LG2	55.6	9137289	9214937	AB	AA	AB	AA	AA	AB	AB	AB	BB	BB	AA	AA	AA	AA	BB	AB	BB	AA	AB	AB	AB	AB	AB	BB	AB	AA	AB	BB	AB	AA	AB	BB	AB	AB	BB	BB	AA	AA	BB	AB	AA	AB	AB	AB	AA	BB
LG2	56	9215035	9293074	AB	AA	AB	AA	AA	AB	AB	AB	BB	BB	AA	AA	AA	AA	BB	AB	BB	AA	BB	AB	AB	AB	AB	BB	AB	AA	AB	BB	AB	AA	AB	BB	AB	AB	BB	BB	AA	AA	BB	AB	AA	AB	AB	AB	AA	BB
LG2	56.6	9293074	9428464	AB	AA	AB	AA	AA	AB	AB	AB	BB	BB	AA	AA	AA	AA	BB	AB	BB	AA	BB	AB	AB	AB	AB	BB	AB	AA	AB	BB	AB	AA	AB	BB	AB	AB	BB	BB	AA	AA	BB	AB	AA	AB	AB	AB	AA	BB
LG2	57.3	9428464	9628453	AB	AA	AB	AA	AA	AB	AB	AB	BB	BB	AA	AA	AA	AA	BB	AB	BB	AA	BB	AB	AB	AB	AB	BB	AB	AA	AB	AB	AB	AA	AB	BB	AB	AB	BB	BB	AA	AA	BB	AB	AA	AB	AB	AB	AA	BB
LG2	57.9	9628453	9644066	AB	AA	AB	AA	AA	AB	AB	AB	BB	BB	AB	AA	AA	AA	BB	AB	BB	AA	BB	AB	AB	AB	AB	BB	AB	AA	AB	AB	AB	AA	AB	BB	AB	AB	BB	BB	AA	AA	BB	AB	AA	AB	AB	AB	AA	BB
LG2	58.3	9644066	9673288	AB	AA	AB	AA	AA	AB	AB	AB	BB	BB	AB	AA	AA	AA	BB	AA	BB	AA	BB	AB	AB	AB	AB	BB	AB	AA	AB	AB	AB	AA	AB	BB	AB	AB	BB	BB	AA	AA	BB	AB	AA	AB	AB	AB	AA	BB
LG2	58.6	9874200	9874203	AB	AA	AB	AA	AA	AB	AB	AB	BB	BB	AB	AA	AA	AA	BB	AA	BB	AA	BB	AB	AB	AB	AB	BB	AB	AA	AB	AB	AB	AA	AB	BB	AB	AB	BB	BB	AA	AA	BB	AB	AA	AB	AB	AB	AA	BB
LG2	59.3	9981907	9981907	AB	AA	AB	AA	AA	AB	AB	AB	BB	BB	AB	AA	AA	AA	BB	AA	BB	AA	BB	AB	AB	AB	AB	BB	AB	AA	AB	AB	AB	AA	AB	BB	AB	AB	BB	BB	AA	AA	BB	AB	AA	AB	AB	AB	AA	BB
LG2	60.3	9992746	10028291	AB	AA	AB	AA	AA	AB	AB	AB	BB	BB	AB	AA	AA	AA	BB	AA	BB	AA	BB	AB	AB	AB	AB	BB	AB	AA	AB	AB	AB	AA	AB	BB	AB	AB	BB	BB	AA	AA	BB	AB	AA	AB	AB	AB	AA	BB
LG2	60.6	10061790	10065649	AB	AA	AB	AA	AA	AB	AB	AB	BB	BB	AB	AA	AA	AA	BB	AA	BB	AA	BB	AB	AB	AB	AB	BB	AB	AA	AB	AB	AB	AA	AB	BB	AB	AB	BB	BB	AA	AA	BB	AB	AA	AB	AB	AB	AA	BB
LG2	60.9	10065649	10114509	AB	AA	AB	AA	AA	AB	AB	AB	BB	BB	AB	AA	AA	AA	BB	AA	BB	AA	BB	AB	AB	AB	AB	BB	AB	AA	AB	AB	AB	AA	AB	BB	AB	AB	BB	BB	AA	AA	BB	AB	AA	AB	AB	AB	AA	BB
LG2	61.3	10114625	10128027	AB	AA	AB	AA	AA	AB	AB	AB	BB	BB	AB	AA	AA	AA	BB	AA	BB	AA	BB	AB	AB	AB	AB	BB	AB	AA	AB	AB	AB	AA	AB	BB	AB	AB	BB	BB	AA	AA	BB	AB	AA	AB	AB	AB	AA	BB
LG2	61.6	10128027	10128708	AB	AA	AB	AA	AA	AB	AB	AB	BB	BB	AB	AA	AA	AA	BB	AA	BB	AA	BB	AB	AB	AB	AB	BB	AB	AA	AB	AB	AB	AA	AB	BB	AB	AB	BB	BB	AA	AA	BB	AB	AA	AB	AB	AB	AA	BB
LG2	62.3	10147141	10147141	AB	AA	AB	AA	AA	AB	AB	AB	BB	BB	AB	AA	AA	AA	BB	AA	BB	AA	BB	AB	AB	AB	AB	BB	AB	AA	AB	AB	AB	AA	AB	BB	AB	AB	BB	BB	AA	AA	BB	AB	AA	AB	AB	AB	AA	BB
LG2	62.6	10147141	10147257	AB	AA	AB	AA	AA	AB	AB	AB	BB	BB	AB	AA	AA	AA	BB	AA	BB	AA	BB	AB	AB	AB	AB	BB	AB	AA	AB	AB	AB	AA	AB	BB	AB	AB	BB	BB	AA	AA	BB	AB	AA	AB	AB	AB	AA	BB
LG2	63.6	10147257	10147257	AB	AA	AB	AA	AA	AB	AB	AB	BB	BB	AB	AA	AA	AA	BB	AA	BB	AA	BB	AB	AB	AB	AB	BB	AB	AA	AB	AA	AB	AA	AB	BB	AB	AB	BB	BB	AA	AA	BB	AB	AA	AB	AB	AB	AA	BB
LG2	65.2	10399656	10488534	BB	AA	AB	AA	AA	AB	AB	AB	BB	BB	AB	AA	AA	AA	BB	AA	BB	AA	BB	AB	AB	AB	AB	BB	AB	AA	AB	AA	AB	AB	AB	BB	AB	AB	BB	BB	AA	AA	BB	AB	AA	AA	AB	AB	AA	BB
LG2	65.6	10488535	10490743	BB	AA	AB	AA	AA	AB	AB	AB	BB	BB	AB	AA	AA	AA	BB	AA	BB	AA	BB	AB	AB	AB	AB	BB	AB	AA	AB	AA	AB	AB	AB	BB	AB	AB	BB	BB	AA	AA	BB	AB	AA	AA	AB	AB	AA	BB
LG2	65.9	10490743	10490876	BB	AA	AB	AA	AA	AB	AB	AB	BB	BB	AB	AA	AA	AA	BB	AA	BB	AA	BB	AB	AB	AB	AB	BB	AB	AA	AB	AA	AB	AB	AB	BB	AB	AB	BB	BB	AA	AA	BB	AB	AA	AA	AB	AB	AA	BB
LG2	66.2	10490876	10563017	BB	AA	AB	AA	AA	AB	AB	AB	BB	BB	AB	AA	AA	AA	BB	AA	BB	AA	BB	AB	AB	AB	AB	BB	AB	AA	AB	AA	AB	AB	AB	BB	AB	AB	BB	BB	AA	AA	BB	AB	AA	AA	AB	AB	AA	BB
LG2	67.5	10621659	10788718	BB	AA	AB	AA	AA	AB	AB	AB	BB	BB	AB	AA	AB	AA	BB	AA	BB	AA	BB	AB	AB	AB	AB	BB	AB	AA	AB	AA	AB	AB	AB	BB	AB	AB	BB	BB	AA	AA	BB	AB	AA	AA	AB	AB	AA	BB
LG2	67.9	10788718	10852585	BB	AA	AB	AA	AA	AB	AB	AB	BB	BB	AB	AA	AB	AA	AB	AA	BB	AA	BB	AB	AB	AB	AB	BB	AB	AA	AB	AA	AB	AB	AB	BB	AB	AB	BB	BB	AA	AA	BB	AB	AA	AA	AB	AB	AA	BB
LG2	68.2	10852585	10950943	BB	AA	AB	AA	AA	AB	AB	AB	BB	BB	AB	AA	AB	AA	AB	AA	BB	AA	BB	AB	AB	AB	AB	BB	AB	AA	AB	AA	AB	AB	AB	BB	AB	AB	BB	BB	AA	AA	BB	AB	AA	AA	AB	AB	AA	BB
LG2	68.5	10869662	10872515	BB	AA	AB	AA	AA	AB	AB	AB	BB	BB	AB	AA	AB	AA	AB	AA	BB	AA	BB	AB	AB	AB	AB	BB	AB	AA	AB	AA	AB	AB	AB	BB	AB	AB	BB	BB	AA	AA	BB	AB	AA	AA	AB	AB	AA	BB
LG2	68.5	10951449	10954210	BB	AA	AB	AA	AA	AB	AB	AB	BB	BB	AB	AA	AB	AA	AB	AA	BB	AA	BB	AB	AB	AB	AB	BB	AB	AA	AB	AA	BB	AB	AB	BB	AB	AB	BB	BB	AA	AA	BB	AB	AA	AA	AB	AB	AA	BB
LG2	68.9	10959261	10959261	BB	AA	AB	AA	AA	AB	AB	AB	BB	BB	AB	AA	AB	AA	AB	AA	BB	AA	BB	AB	AB	AB	AB	BB	AB	AA	AB	AA	BB	AB	AB	BB	AB	AB	BB	BB	AA	AA	BB	AB	AA	AA	AB	AB	AA	BB
LG2	69.5	11127881	11127881	BB	AA	AB	AA	AA	AB	AB	AB	BB	BB	BB	AA	AB	AA	AB	AA	BB	AA	BB	AB	AB	AB	AB	BB	AB	AA	AB	AA	BB	AB	AB	BB	AB	AB	BB	BB	AA	AA	BB	AB	AA	AA	AB	AB	AA	BB
LG2	70.5	11427784	11427784	BB	AA	AB	AA	AA	AB	AB	AB	BB	BB	BB	AA	AB	AA	AB	AA	BB	AA	BB	AB	AB	AB	AB	BB	AB	AA	AB	AA	BB	AB	AB	BB	AB	AB	BB	BB	AA	AA	BB	AB	AA	AA	AB	AB	AA	BB
LG2	72.5	11701611	11719857	BB	AA	AB	AA	AA	AB	AB	AB	BB	BB	BB	AB	AB	AA	AB	AA	BB	AA	BB	AB	AB	AB	AB	BB	AB	AA	AB	AA	BB	AB	AB	BB	AB	AB	BB	BB	AA	AA	BB	AB	AB	AA	AB	AB	AA	BB
LG2	73.2	12138413	12527201	AB	AA	AB	AA	AA	AB	AB	AB	BB	AB	BB	AB	AB	AA	AB	AA	BB	AA	BB	AB	AB	AB	AB	BB	AB	AA	AB	AA	BB	AB	AB	BB	AB	AB	BB	AB	AA	AA	BB	AB	AB	AA	BB	AB	AA	BB
LG2	73.8	12527201	12534069	AB	AA	AB	AB	AB	AB	AB	AB	BB	AB	BB	AB	AB	AA	AB	AA	BB	AA	BB	AB	AB	AB	AB	BB	AB	AA	AB	AA	BB	AB	AB	BB	AB	AB	BB	AB	AA	AA	BB	AB	AB	AA	BB	AB	AA	BB
LG2	74.8	12534069	12534069	AB	AA	AB	AB	AB	AB	AB	AB	BB	AB	BB	AB	AB	AA	AB	AA	BB	AA	BB	AB	AB	AB	AB	BB	AB	AA	AB	AA	BB	AB	AB	BB	AB	AB	BB	AB	AA	AA	BB	AB	AB	AA	BB	AB	AA	BB
LG2	75.2	12545945	12545945	AB	AA	AB	AB	AB	AB	AB	AB	BB	AB	BB	AB	AB	AA	AB	AA	BB	AA	BB	AB	AB	AB	AB	BB	AB	AA	AB	AA	BB	AB	AB	BB	AB	AB	BB	AB	AA	AA	BB	AB	AB	AA	BB	AB	AA	BB
LG2	75.5	12613844	12613864	AB	AA	AB	AB	AB	AB	AB	AB	BB	AB	BB	AB	AB	AA	AB	AA	BB	AA	BB	AB	AA	AB	AB	BB	AB	AA	AB	AA	BB	AB	AB	BB	AB	AB	BB	AB	AA	AA	BB	AB	AB	AA	BB	AB	AA	BB
LG2	76.5	12663849	12798956	AB	AA	AB	AB	AB	AB	AB	AB	BB	AB	BB	AB	AB	AA	AB	AA	BB	AA	BB	AB	AA	AB	AB	BB	AB	AA	AB	AA	BB	AB	AB	BB	AB	AB	BB	AB	AB	AA	BB	AB	AB	AA	BB	AB	AA	BB
LG2	76.8	12802701	12822872	AB	AB	AB	AB	AB	AB	AB	AB	BB	AB	BB	AB	AB	AA	AB	AA	BB	AA	BB	AB	AA	AB	AB	BB	AB	AA	AB	AA	BB	AB	AB	BB	AB	AB	BB	AB	AB	AA	BB	AB	AB	AA	BB	AB	AA	BB
LG2	77.2	12822872	12914238	AB	AB	AB	AB	AB	AB	AB	AB	BB	AB	BB	AB	AB	AA	AB	AA	BB	AA	BB	AB	AA	AB	AB	BB	AB	AA	AB	AA	BB	AB	AB	BB	AB	AB	BB	AB	AB	AA	BB	AB	AB	AA	BB	AB	AA	BB
LG2	77.5	12914238	12914238	AB	AB	AB	AB	AB	AB	AB	AB	BB	AB	BB	AB	AB	AA	AB	AA	BB	AA	BB	AB	AA	AB	AB	BB	AB	AA	AB	AA	BB	AB	AB	BB	AB	AB	BB	AB	AB	AA	BB	AB	AB	AA	BB	AB	AA	BB
LG2	77.8	12939152	12939152	AB	AB	AB	AB	AB	AB	AB	AB	BB	AB	BB	AB	AB	AA	AB	AA	BB	AA	BB	AB	AA	AB	AB	BB	AB	AA	AB	AA	BB	AB	AB	BB	AB	AB	BB	AB	AB	AA	BB	AB	AB	AA	BB	AB	AA	BB
LG2	78.1	12939152	13065811	AB	AB	AB	AB	AB	AB	AB	AB	BB	AB	BB	AB	AB	AA	AB	AA	BB	AA	BB	AB	AA	AB	AB	BB	AB	AA	AB	AA	BB	AB	AB	BB	AB	AB	BB	AB	AB	AA	BB	AB	AB	AA	BB	AB	AA	BB
LG2	78.5	13065811	13121385	AB	AB	AB	AB	AB	AB	AB	AB	BB	AB	BB	AB	AB	AA	AB	AA	BB	AA	BB	AB	AA	AB	AB	BB	AB	AA	AB	AA	BB	AB	AB	BB	AB	AB	BB	AB	AB	AA	BB	AB	AB	AA	BB	AB	AA	BB
LG2	80.5	13508286	13508286	AB	AB	AB	AB	AB	AB	AB	AB	BB	AB	BB	AB	AB	AA	AB	AA	BB	AA	BB	AB	AA	AB	AB	BB	AA	AA	AB	AA	BB	AB	AB	BB	AB	BB	BB	AB	AB	AA	BB	AB	AB	AA	BB	AB	AA	BB
LG2	81.5	13646319	13647918	AB	AB	AB	AB	AB	AB	AB	AB	BB	AB	BB	AB	AB	AA	AB	AA	BB	AA	BB	AB	AA	AB	AB	BB	AA	AA	AB	AB	BB	AB	AB	BB	AB	BB	BB	AB	AB	AA	BB	AB	AB	AA	BB	AB	AA	BB
LG2	81.5	13647918	13647918	AB	AB	AB	AB	AA	AB	AB	AA	BB	AB	BB	AB	AB	AA	AB	AA	BB	AA	BB	AB	AA	AB	AB	BB	AA	AA	AB	AB	BB	AB	AB	BB	AB	BB	BB	AB	AB	AA	BB	AB	AB	AA	BB	AB	AA	BB
LG2	82.8	13960910	13986673	AB	AB	AB	AB	AA	AB	AB	AA	BB	AB	BB	AB	AB	AA	AB	AA	BB	AA	BB	AB	AA	AB	AB	BB	AA	AA	AB	AB	BB	AB	AB	BB	AB	BB	BB	AB	AB	AA	BB	AB	AB	AA	BB	AB	AA	BB
LG2	83.4	13988852	13990230	AB	AB	AA	AB	AA	AB	AB	AA	BB	AB	BB	AB	AB	AA	AB	AA	BB	AA	BB	AB	AA	AB	AB	BB	AA	AA	AB	AB	BB	AB	AB	BB	AB	BB	BB	AB	AB	AA	BB	AB	AB	AA	BB	AB	AA	BB
LG2	84.1	13990230	14025350	AB	AB	AA	AB	AA	AB	AB	AA	BB	AB	BB	AB	AB	AA	AB	AA	AB	AA	BB	AB	AA	AB	AB	BB	AA	AA	AB	AB	BB	AB	AB	BB	AB	BB	BB	AB	AB	AA	BB	AB	AB	AA	BB	AB	AA	BB
LG2	83.8	14191105	14191105	AB	AB	AA	AB	AA	AB	AB	AA	BB	AB	BB	AB	AB	AA	AB	AA	AB	AA	BB	AB	AA	AB	AB	BB	AA	AA	AB	AB	BB	AB	AB	BB	AB	BB	BB	AB	AB	AA	BB	AB	AB	AA	BB	AB	AA	BB
LG2	84.1	14191105	14233899	AB	AB	AA	AB	AA	AB	AB	AA	BB	AB	BB	AB	AB	AA	AB	AA	AB	AA	BB	AB	AA	AB	AB	BB	AA	AA	AB	AB	BB	AB	AB	BB	AB	BB	BB	AB	AB	AA	BB	AB	AB	AA	BB	AB	AA	BB
LG2	84.8	14233899	14238682	AB	AB	AA	AB	AA	AB	AB	AA	BB	AB	BB	AB	AB	AA	AB	AA	AB	AA	BB	AB	AA	AB	AB	BB	AA	AA	AB	AB	BB	AB	AB	BB	AB	BB	BB	AB	AB	AA	BB	AB	AB	AA	BB	AB	AA	BB
LG2	85.1	14239040	14240118	AB	AB	AA	AB	AA	AB	AB	AA	BB	AB	BB	AB	AB	AA	AB	AA	AB	AA	BB	AB	AA	AB	AB	BB	AA	AA	AB	AB	BB	AB	AB	BB	AB	BB	BB	AB	AB	AA	BB	AB	AB	AA	BB	AB	AA	BB
LG2	85.4	14253148	14253148	AB	AB	AA	AB	AA	AB	AB	AA	BB	AB	BB	AB	AB	AA	AB	AA	AB	AA	BB	AB	AA	AB	AB	BB	AA	AA	AB	AB	BB	AB	AB	BB	AB	BB	BB	AB	AB	AA	BB	AB	AB	AA	BB	AB	AA	BB
LG2	86.1	14321447	14428163	AB	AB	AA	AB	AA	AB	AB	AA	BB	AB	BB	AA	AB	AA	AB	AA	AB	AA	BB	AB	AA	AB	AB	BB	AA	AA	AB	AB	BB	AB	AB	BB	AB	BB	BB	AB	AB	AA	BB	AB	AB	AA	BB	AB	AA	BB
LG2	86.1	14431623	14431623	AB	AB	AA	AB	AA	AB	AB	AA	BB	AB	BB	AA	AB	AA	AB	AA	AB	AA	BB	AB	AA	AB	AB	BB	AA	AA	AB	AB	BB	AB	AB	BB	AB	BB	BB	AB	AB	AA	BB	AB	AB	AA	BB	AB	AA	BB
LG2	86.1	14472325	14665136	AB	AB	AA	AB	AA	AB	AB	AA	BB	AB	BB	AA	AB	AA	AB	AA	AB	AA	BB	AB	AA	AB	AB	BB	AA	AA	AB	AB	BB	AB	AB	BB	AB	BB	BB	AB	AB	AA	BB	AB	AB	AA	BB	AB	AA	BB
LG2	86.4	14673688	14941811	AB	AB	AA	AB	AA	AB	AB	AA	BB	AB	BB	AA	AB	AA	AB	AA	AB	AA	BB	AB	AA	AB	AB	BB	AA	AA	AB	AB	BB	AB	AB	BB	AB	BB	BB	AB	AB	AA	BB	AB	AB	AA	BB	AB	AA	BB
LG2	86.8	14828804	14879562	AB	AB	AA	AB	AA	AB	AB	AA	BB	AB	BB	AA	AB	AA	AB	AA	AB	AA	BB	AB	AA	AB	AB	BB	AA	AA	AB	AB	BB	AB	AB	BB	AB	BB	BB	AB	AB	AA	BB	AB	AB	AA	BB	AB	AA	BB
LG2	86.8	14941927	15014369	AB	AB	AA	AB	AA	AB	AB	AA	BB	AB	BB	AA	AB	AA	AB	AA	AB	AA	BB	AB	AA	AB	AB	BB	AA	AA	AB	AB	BB	AB	AB	BB	AB	BB	BB	AB	AB	AA	BB	AB	AB	AA	BB	AB	AA	BB
LG2	87.1	15014485	15032703	AB	AB	AA	AB	AA	AB	AB	AA	BB	AB	BB	AA	AB	AA	AB	AA	AB	AA	BB	AB	AA	AB	AB	BB	AA	AA	AB	AB	BB	AB	AB	BB	AB	BB	BB	AB	AB	AA	BB	AB	AB	AA	BB	AB	AA	BB
LG2	88.7	15032703	15032703	AB	AB	AA	AB	AA	AB	AB	AA	BB	AB	BB	AA	AB	AA	AB	AA	AB	AA	BB	AB	AA	AB	AB	BB	AA	AA	AB	AB	BB	AB	AB	BB	AB	BB	BB	AB	AB	AA	BB	AB	AB	AA	BB	AB	AA	BB
LG2	90.7	15441831	15441831	AB	AB	AA	AB	AA	AB	AB	AA	BB	AB	BB	AA	BB	AA	AB	AA	AB	AA	BB	AB	AA	AB	BB	BB	AA	AA	AB	AB	BB	AB	AB	BB	AB	BB	BB	AB	AB	AA	BB	AB	AB	AA	BB	AB	AA	BB
LG2	91.4	15441832	15458394	AB	AB	AA	AB	AA	AB	AB	AA	BB	AB	BB	AA	BB	AA	AB	AA	AB	AA	BB	AB	AA	AB	BB	BB	AA	AA	AB	AB	BB	AB	AB	BB	AB	BB	BB	AB	AB	AA	BB	AB	AB	AA	BB	AB	AB	BB
LG2	91.7	15461556	15536253	AB	AB	AA	AB	AA	AB	AB	AA	BB	AB	BB	AA	BB	AA	AB	AA	AB	AA	BB	AB	AB	AB	BB	BB	AA	AA	AB	AB	BB	AB	AB	BB	AB	BB	BB	AB	AB	AA	BB	AB	AB	AA	BB	AB	AB	BB
LG2	92.4	15893613	15893613	AB	AB	AA	AB	AA	AB	AB	AA	BB	AB	BB	AA	BB	AA	AB	AA	AB	AA	BB	AB	AB	AB	BB	BB	AA	AA	AB	AB	BB	AB	AB	BB	AB	BB	BB	AB	AB	AA	BB	AB	AB	AA	BB	AB	AB	BB
LG2	92.7	15893613	15893613	AB	AB	AA	AB	AA	AB	AB	AA	BB	AB	BB	AA	BB	AA	AB	AA	AB	AA	BB	AB	AB	AB	BB	BB	AA	AA	AB	AB	BB	AB	AB	BB	AB	BB	BB	AB	AB	AA	BB	AB	AB	AA	BB	AB	AB	BB
LG2	93	15962080	15962080	AB	AB	AA	AB	AA	AB	AB	AA	BB	BB	BB	AA	BB	AA	AB	AA	AB	AA	BB	AB	AB	AB	BB	BB	AA	AA	AB	AB	BB	AB	AB	BB	AB	BB	BB	AB	AB	AA	BB	AB	AB	AA	BB	AB	AB	BB
LG2	93.7	16011125	16011125	AB	AB	AA	AB	AA	AB	AB	AA	BB	BB	BB	AA	BB	AA	AB	AA	AB	AA	BB	AB	AB	AB	BB	BB	AA	AA	BB	AB	BB	AB	AB	BB	AB	BB	BB	AB	AB	AA	BB	AB	AB	AA	BB	AB	AB	BB
LG2	94.4	16052023	16052023	AB	AB	AA	AB	AA	AB	AB	AA	BB	BB	BB	AA	BB	AA	AB	AA	AB	AA	BB	AB	AB	AB	BB	BB	AA	AA	BB	AB	BB	AB	AB	BB	AB	BB	BB	AB	AB	AA	BB	AB	AB	AA	BB	AA	AB	BB
LG2	94.7	16145775	16145775	AB	AB	AA	AB	AA	AA	AB	AA	BB	BB	BB	AA	BB	AA	AB	AA	AB	AA	BB	AB	AB	AB	BB	BB	AA	AA	BB	AB	BB	AB	AB	BB	AB	BB	BB	AB	AB	AA	BB	AB	AB	AA	BB	AA	AB	BB
LG2	95	16145775	16181882	AB	AB	AA	AB	AA	AA	AB	AA	BB	BB	BB	AA	BB	AA	AB	AA	AB	AA	BB	AB	AB	AB	BB	BB	AA	AA	BB	AB	BB	AB	AB	BB	AB	BB	BB	AB	AB	AA	BB	AB	AB	AA	BB	AA	AB	BB
LG2	95.4	16182059	16190464	AB	AB	AA	AB	AA	AA	AB	AA	BB	BB	BB	AA	BB	AA	AB	AA	AB	AA	BB	AB	AB	AB	BB	BB	AA	AA	BB	AB	BB	AB	AB	BB	AB	BB	BB	AB	AB	AA	BB	AB	AB	AA	BB	AA	AB	BB
LG2	95.7	16190567	16201040	AB	AB	AA	AB	AA	AA	AB	AA	BB	BB	BB	AA	BB	AA	AB	AA	AB	AA	BB	AB	AB	AB	BB	BB	AA	AA	BB	AB	BB	AB	AB	BB	AB	BB	BB	AB	AB	AA	BB	AB	AB	AA	BB	AA	AB	BB
LG2	96	16201040	16208152	AB	AB	AA	AB	AA	AA	AB	AA	BB	BB	BB	AA	BB	AA	AB	AA	AB	AA	BB	AB	AB	AB	BB	BB	AA	AA	BB	AB	BB	AB	AB	BB	AB	BB	BB	AB	AB	AA	BB	AB	AB	AA	BB	AA	AB	BB
LG2	96.4	16210829	16218189	AB	AB	AA	AB	AA	AA	AB	AA	BB	BB	BB	AA	BB	AA	AB	AA	AB	AA	BB	AB	AB	AB	BB	BB	AA	AA	BB	AB	BB	AB	AB	BB	AB	BB	BB	AB	AB	AA	BB	AB	AB	AA	BB	AA	AB	BB
LG2	96.7	16219889	16220408	AB	AB	AA	AB	AA	AA	AB	AA	BB	BB	BB	AA	BB	AA	AB	AA	AB	AA	BB	AB	AB	AB	BB	BB	AA	AA	BB	AB	BB	AB	AB	BB	AB	BB	BB	AB	AB	AA	BB	AB	AB	AA	BB	AA	AB	BB
LG2	97	16220629	16220629	AB	AB	AA	AB	AA	AA	AB	AA	BB	BB	BB	AA	BB	AA	AB	AA	AB	AA	BB	AB	AB	AB	BB	BB	AA	AA	BB	AB	BB	AB	AB	BB	AB	BB	BB	AB	AB	AA	BB	AB	AB	AA	BB	AA	AB	BB
LG2	97.4	16318890	16318890	AB	AB	AA	AB	AA	AA	AB	AA	BB	BB	BB	AA	BB	AA	AB	AA	AB	AA	BB	AB	AB	AB	BB	BB	AA	AA	BB	AB	BB	AB	AB	BB	AB	BB	BB	AB	AB	AA	BB	AB	AB	AA	BB	AA	AB	BB
LG2	97.7	16318890	16318890	AB	AB	AA	AB	AA	AA	AB	AA	BB	BB	BB	AA	BB	AA	AB	AA	AB	AA	BB	AB	AB	AB	BB	BB	AA	AA	BB	AB	BB	AB	AB	BB	AA	BB	BB	AB	AB	AA	BB	AB	AB	AA	BB	AA	AB	BB
LG2	98.7	16375475	16505751	AB	AB	AB	AB	AA	AA	AB	AA	BB	BB	BB	AA	BB	AA	AB	AA	AB	AA	BB	AB	AB	AB	BB	BB	AA	AA	BB	AB	BB	AB	AB	BB	AA	BB	BB	AB	AB	AA	BB	AB	AB	AA	BB	AA	AB	BB
LG2	99	16524297	16636526	AB	AB	AB	AB	AA	AA	AB	AA	BB	BB	BB	AA	BB	AA	AB	AA	AB	AA	BB	AB	AB	AB	BB	BB	AA	AA	BB	AB	BB	AB	AB	BB	AA	BB	BB	AB	AB	AA	BB	AB	AB	AA	BB	AA	AB	BB
LG2	99.3	16636526	16640970	AB	AB	AB	AB	AA	AA	AB	AA	BB	BB	BB	AA	BB	AA	AB	AA	AB	AA	BB	AB	AB	AB	BB	BB	AA	AA	BB	AB	BB	AB	AB	BB	AA	BB	BB	AB	AB	AA	BB	AB	AB	AA	BB	AA	AB	BB
LG2	99.7	16640970	16686743	AB	AB	AB	AB	AA	AA	AB	AA	BB	BB	BB	AA	BB	AA	AB	AA	AB	AA	BB	AB	AB	AB	BB	BB	AA	AA	BB	AB	BB	AB	AB	BB	AA	BB	BB	AB	AB	AA	BB	AB	AB	AA	BB	AA	AB	BB
LG2	100	16686859	16712047	AB	AB	AB	AB	AA	AA	AB	AA	BB	BB	BB	AA	BB	AA	AB	AA	AB	AA	BB	AB	AB	AB	BB	BB	AA	AA	BB	AB	BB	AB	AB	BB	AA	BB	BB	AB	AB	AA	BB	AB	AB	AA	BB	AA	AB	BB
LG2	100.7	16712047	16715617	AB	AB	AB	AB	AA	AA	AB	AA	BB	BB	BB	AA	BB	AA	AB	AA	AB	AA	BB	AB	AB	AB	BB	BB	AA	AA	BB	AB	BB	AB	AB	BB	AA	BB	BB	AB	AB	AA	BB	AB	AB	AA	BB	AA	AB	BB
LG2	101	16716670	16728643	AB	AB	AB	AB	AA	AA	AB	AA	BB	BB	BB	AA	BB	AA	AB	AA	AB	AA	BB	AB	AB	AB	BB	BB	AA	AA	BB	AB	BB	AB	AB	BB	AA	BB	BB	AB	AB	AA	BB	AB	AB	AA	BB	AA	AB	BB
LG2	100.7	16733097	16746327	AB	AB	AB	AB	AA	AA	AB	AA	BB	BB	BB	AA	BB	AA	AB	AA	AB	AA	BB	AB	AB	AB	BB	BB	AA	AA	BB	AB	BB	AB	AB	BB	AA	BB	BB	AB	AB	AA	BB	AB	AB	AA	BB	AA	AB	BB
LG2	100.3	16746443	16795005	AB	AB	AB	AB	AA	AA	AB	AA	BB	BB	BB	AA	BB	AA	AB	AA	AB	AA	BB	AB	AB	AB	BB	BB	AA	AA	BB	AB	BB	AB	AB	BB	AA	BB	BB	AB	AB	AA	BB	AB	AB	AA	BB	AA	AB	BB
LG2	100.7	16795121	16822354	AB	AB	AB	AB	AA	AA	AB	AA	BB	BB	BB	AA	BB	AA	AB	AA	AB	AA	AB	AB	AB	AB	BB	BB	AA	AA	BB	AB	BB	AB	AB	BB	AA	BB	BB	AB	AB	AA	BB	AB	AB	AA	BB	AA	AB	BB
LG2	100.7	16856225	16856225	AB	AB	AB	AB	AA	AA	AB	AA	BB	BB	BB	AA	BB	AA	AB	AA	AB	AA	AB	AB	AB	AB	BB	BB	AA	AA	BB	AB	BB	AB	AB	BB	AA	BB	BB	AB	AB	AA	BB	AB	AB	AA	BB	AA	AB	BB
LG2	101	16856225	16856225	AB	AB	AB	AB	AA	AA	AB	AA	BB	BB	BB	AA	BB	AA	AB	AA	AB	AA	AB	AB	AB	AB	BB	BB	AA	AA	BB	AB	BB	AB	AB	BB	AA	BB	BB	AB	AB	AA	BB	AB	AB	AA	BB	AA	AB	BB
LG2	102.3	17092009	17228387	AB	AB	AB	AB	AA	AA	AB	AA	BB	BB	BB	AA	BB	AA	AB	AA	AB	AB	AB	AB	AB	AB	BB	BB	AA	AA	BB	AB	BB	AB	AB	BB	AA	BB	BB	AB	AB	AA	BB	AB	AB	AA	BB	AA	AB	BB
LG2	102.6	17228387	17418787	AB	AB	AB	AB	AA	AA	AB	AA	BB	BB	AB	AA	BB	AA	AB	AA	AB	AB	AB	AB	AB	AB	BB	BB	AA	AA	BB	AB	BB	AB	AB	BB	AA	BB	BB	AB	AB	AA	BB	AB	AB	AA	BB	AA	AB	BB
LG2	103	17418787	17418800	AB	AB	AB	AB	AA	AA	AB	AA	BB	BB	AB	AA	BB	AA	AB	AA	AB	AB	AB	AB	AB	AB	BB	BB	AA	AA	BB	AB	BB	AB	AB	BB	AA	BB	BB	AB	AB	AA	BB	AB	AB	AA	BB	AA	AB	BB
LG2	103.3	17420234	17445957	AB	AB	AB	AB	AA	AA	AB	AA	BB	BB	AB	AA	AB	AA	AB	AA	AB	AB	AB	AB	AB	AB	BB	BB	AA	AA	BB	AB	BB	AB	AB	BB	AA	BB	BB	AB	AB	AA	BB	AB	AB	AA	BB	AA	AB	BB
LG2	103.6	17461027	17645997	AB	AB	AB	AB	AA	AA	AB	AA	BB	BB	AB	AA	AB	AA	AB	AA	AB	AB	AB	AB	AB	AB	BB	BB	AA	AA	BB	AB	BB	AB	AB	BB	AA	BB	BB	AB	AB	AA	BB	AB	AB	AA	BB	AA	AB	BB
LG2	104.3	17871291	17871291	AB	AB	AB	AB	AA	AA	AB	AA	BB	BB	AB	AA	AB	AA	AB	AA	AB	AB	AB	AB	AB	AB	BB	BB	AA	AA	BB	AB	BB	AB	AB	BB	AA	BB	BB	AB	AB	AA	BB	AB	AB	AA	BB	AA	AB	BB
LG2	104.6	17871407	18409233	AB	AB	AB	AB	AA	AA	AB	AA	BB	BB	AB	AA	AB	AA	AB	AA	AB	AB	AB	AB	AB	AB	BB	BB	AA	AA	BB	AB	BB	AB	AB	BB	AA	BB	BB	AB	AB	AA	BB	AB	AB	AA	BB	AA	AB	BB
LG3	0	19013	303253	BB	AB	AB	AB	BB	AB	AA	AB	AB	AA	BB	AA	AA	AA	BB	AB	AB	AB	AB	AB	BB	AB	AB	AB	AB	AA	AB	AA	AA	AA	BB	AB	AA	AA	AA	AB	BB	AA	AA	AA	AB	AB	BB	AB	AB	AB
LG3	4.3	450495	450495	BB	AB	AB	AB	BB	AB	AA	BB	AB	AA	BB	AA	AA	AA	BB	AB	AB	AB	AB	AB	BB	BB	AB	AB	AB	AA	AB	AA	AB	AA	BB	AB	AA	AB	AA	AB	BB	AB	AB	AA	AB	AB	BB	AB	AB	AB
LG3	5	450495	450495	BB	AB	AB	AB	BB	AB	AA	BB	AB	AA	BB	AA	AA	AA	BB	AB	AB	AB	AB	AB	BB	BB	AB	AB	AB	AA	AB	AA	AB	AA	BB	AB	AA	AB	AA	AB	BB	AB	AB	AA	AB	AB	BB	AB	AB	AB
LG3	6.6	501389	501389	BB	AB	AB	AB	BB	AB	AB	BB	AB	AA	BB	AA	AA	AA	BB	AB	AB	AB	AB	AB	BB	BB	AB	AB	AB	AA	AB	AA	AB	AB	BB	AB	AA	AB	AA	AB	BB	AB	AB	AA	AB	AB	BB	AB	AB	AB
LG3	7	501389	501389	BB	AB	AB	AB	BB	AB	AB	BB	AB	AA	BB	AA	AA	AA	BB	AB	AB	AB	AB	AB	BB	BB	AB	AB	AB	AA	AB	AA	AB	AB	BB	AB	AA	AB	AA	AB	BB	AB	AB	AA	AB	AB	BB	AB	AB	AB
LG3	7.6	725876	725876	BB	AB	BB	AB	BB	AB	AB	BB	AB	AA	BB	AA	AA	AA	BB	AB	AB	AB	AB	AB	BB	BB	AB	AB	BB	AA	AB	AA	AB	AB	BB	AB	AA	AB	AA	AB	BB	AB	AB	AA	AB	AB	BB	AB	AB	AB
LG3	8.9	973134	973134	BB	AB	BB	AB	BB	AB	AB	BB	AB	AA	BB	AB	AA	AA	BB	AB	AB	AB	AB	AB	BB	BB	AB	AB	BB	AA	AB	AA	AB	AB	BB	AB	AA	AB	AA	AB	BB	AB	AB	AA	AB	AB	BB	AB	AB	AB
LG3	10.6	973134	973134	BB	AB	BB	AB	BB	AB	AB	BB	AB	AA	BB	AB	AA	AA	BB	AB	AB	AB	AB	AB	BB	BB	AB	AB	BB	AA	AB	AA	AB	AB	BB	AB	AA	AB	AA	AB	BB	AB	AB	AA	AB	AB	BB	AB	AB	AB
LG3	10.9	1014169	1014169	BB	AB	BB	AB	BB	AB	AB	BB	AB	AA	BB	AB	AA	AA	BB	AB	AB	AB	AB	AB	BB	BB	AB	AB	BB	AA	AB	AA	AB	AB	BB	AB	AA	AB	AA	AB	BB	AB	AB	AA	AB	AB	BB	AB	AB	BB
LG3	11.6	1125095	1125095	BB	AB	BB	AB	BB	AB	AB	BB	AB	AA	BB	AB	AA	AA	BB	AB	AB	AB	AB	AB	BB	BB	AB	AB	BB	AB	AB	AA	AB	AB	BB	AB	AA	AB	AA	AB	BB	AB	AB	AA	AB	AB	BB	AB	AB	BB
LG3	11.9	1125095	1125095	BB	AB	BB	AB	BB	AB	AB	BB	AB	AA	BB	AB	AA	AA	BB	AB	AB	AB	AB	AB	BB	BB	AB	AB	BB	AB	AB	AA	AB	AB	BB	AB	AA	AB	AA	AB	BB	AB	AB	AA	AB	AB	BB	AB	AB	BB
LG3	12.6	1263089	1263089	BB	AB	BB	AB	BB	AB	AB	BB	AB	AA	BB	AB	AA	AA	BB	AB	AB	AB	AB	AB	BB	BB	AB	AB	BB	AB	AB	AA	AB	AB	BB	AB	AA	AB	AA	AB	BB	AB	AB	AA	AB	BB	AB	AB	AB	BB
LG3	13.6	1263089	1263089	BB	AB	BB	AB	BB	AB	AB	BB	AB	AA	BB	AB	AA	AA	BB	AB	AB	AB	AB	AB	BB	BB	AB	AB	BB	AB	AB	AA	AB	AB	BB	AB	AA	AB	AA	AB	BB	AB	AB	AA	AB	BB	AB	AB	AB	BB
LG3	14.2	1443901	1447906	BB	AB	BB	AB	BB	AB	AB	BB	AB	AA	BB	AB	AA	AA	BB	AB	AB	AB	AB	AB	BB	BB	AB	AB	BB	AB	AB	AA	AB	AB	BB	AB	AA	AB	AA	AB	BB	AB	AB	AA	AB	BB	AB	AB	AB	BB
LG3	14.6	1447906	1456334	BB	AB	BB	AB	BB	AB	AB	BB	AB	AA	BB	AB	AA	AA	BB	AB	AB	AB	AB	AB	BB	BB	AB	AB	BB	AB	AB	AA	AB	AB	BB	AB	AA	AB	AA	AB	BB	AB	AB	AB	AB	BB	AB	AB	AB	BB
LG3	14.9	1456334	1456334	BB	AB	BB	AB	BB	AB	AB	BB	AB	AA	BB	AB	AA	AA	BB	AB	AB	AB	AB	AB	BB	BB	AB	AB	BB	AB	AB	AA	AB	AB	BB	AB	AA	AB	AA	AB	BB	AB	AB	AB	AB	BB	AB	AB	AB	BB
LG3	15.9	1554263	1562536	BB	AB	BB	AB	BB	AB	AB	BB	AB	AA	BB	AB	AA	AA	BB	AB	AB	AB	AB	AB	BB	BB	AB	AB	BB	AB	AB	AA	AB	AB	BB	AB	AA	AB	AA	AB	BB	AB	AB	AB	AB	BB	AB	AB	AB	BB
LG3	16.2	1562536	1682983	BB	AB	BB	AB	BB	AB	AB	BB	AB	AA	BB	AB	AA	AA	BB	AB	AB	AB	AB	AB	BB	BB	AB	AB	BB	AB	AB	AA	AB	AB	BB	AB	AA	AB	AA	AB	BB	AB	AB	AB	AB	BB	AB	AB	AB	BB
LG3	16.6	1686010	1791441	BB	AB	BB	AB	BB	AB	AB	BB	AB	AA	BB	AB	AA	AA	BB	AB	AB	AB	AB	AB	BB	BB	AB	AB	BB	AB	AB	AA	AB	AB	BB	AB	AA	AB	AA	AB	BB	AB	AB	AB	AB	BB	AB	AB	AB	BB
LG3	16.9	1803036	1814925	BB	AB	BB	AB	BB	AB	AB	BB	AB	AA	BB	BB	AA	AA	BB	AB	AB	AB	AB	AB	BB	BB	AB	AB	BB	AB	AB	AA	AB	AB	BB	AB	AA	AB	AA	AB	BB	AB	AB	AB	AB	BB	AB	AB	AB	BB
LG3	17.2	1814925	1814925	BB	AB	BB	AB	BB	AB	AB	BB	AB	AA	BB	BB	AA	AA	BB	AB	AB	AB	AB	AB	BB	BB	AB	AB	BB	AB	AB	AA	AB	AB	BB	AB	AA	AB	AA	AB	BB	AB	AB	AB	AB	BB	AB	AB	AB	BB
LG3	17.2	2081665	2081665	BB	AB	BB	AB	AB	AB	AB	BB	AB	AA	BB	BB	AA	AA	BB	AB	AB	AB	AB	AB	BB	BB	AB	AB	BB	AB	AB	AA	AB	AB	BB	AB	AA	AB	AA	AB	BB	AB	AB	AB	AB	BB	AB	AB	AB	BB
LG3	17.5	2081665	2081665	BB	AB	BB	AB	AB	AB	AB	BB	AB	AA	BB	BB	AA	AA	BB	AB	AB	AB	AB	AB	BB	BB	AB	AB	AB	AB	AB	AA	AB	AB	BB	AB	AA	AB	AA	AB	BB	AB	AB	AB	AB	BB	AB	AB	AB	BB
LG3	17.9	2348767	2358689	BB	AB	BB	AB	AB	AB	AB	BB	AB	AA	BB	BB	AA	AA	BB	AB	AB	AB	AB	AB	BB	BB	AB	AB	AB	AB	AB	AA	AB	AB	BB	AB	AA	AB	AA	AB	BB	AB	AB	AB	AB	BB	AB	AB	AB	BB
LG3	17.9	2358689	2388962	BB	AB	BB	AB	AB	AB	AB	BB	AB	AA	BB	BB	AA	AA	BB	AB	AB	AB	AB	AB	BB	BB	AB	AB	AB	AB	AB	AA	AB	AB	BB	AB	AA	AB	AA	AB	BB	AB	AB	AB	AB	BB	AB	AB	AB	BB
LG3	18.2	2388962	2511669	BB	AB	BB	AB	AB	AB	AB	BB	AB	AA	BB	BB	AA	AA	BB	AB	AB	AB	AB	AB	BB	BB	AB	AB	AB	AB	AB	AA	AB	AB	BB	AB	AA	AB	AA	AB	BB	AB	AB	AB	AB	BB	AB	AB	AB	BB
LG3	18.5	2534587	2538093	BB	AB	BB	AB	AB	AB	AB	BB	AB	AA	BB	BB	AA	AA	BB	AB	AB	AB	AB	AB	BB	BB	AB	AB	AB	AB	AB	AA	AB	AB	BB	AB	AA	AB	AA	AB	BB	AB	AB	AB	AB	BB	AB	AB	AB	BB
LG3	18.9	2538212	2790876	BB	AB	BB	AB	AB	AB	AB	BB	AB	AA	BB	BB	AA	AA	BB	AB	AB	AB	AB	AB	AB	BB	AB	AB	AB	AB	AB	AA	AB	AB	BB	AB	AA	AB	AA	AB	BB	AB	AB	AB	AB	BB	AB	AB	AB	BB
LG3	19.2	2790992	2918280	BB	AB	BB	AB	AB	AB	AB	BB	AB	AA	BB	BB	AA	AA	BB	AB	AB	AB	AB	AB	AB	BB	AB	AB	AB	AB	AB	AA	AB	AB	BB	AB	AA	AB	AA	AB	BB	AB	AB	AB	AB	BB	AB	AB	AB	BB
LG3	19.5	2827438	2843907	BB	AB	BB	AB	AB	AB	AB	BB	AB	AA	BB	BB	AA	AA	BB	AB	AB	AB	AB	AB	AB	BB	AB	AB	AB	AB	AB	AA	AB	AB	BB	AB	AA	AB	AA	AB	BB	AB	AB	AB	AB	BB	AB	AB	AB	BB
LG3	19.5	2918396	3113616	BB	AB	BB	AB	AB	AB	AB	BB	AB	AA	BB	BB	AA	AA	BB	AB	AB	AB	AB	AB	AB	BB	AB	AB	AB	AB	AB	AB	AB	AB	BB	AB	AA	AB	AA	AB	BB	AB	AB	AB	AB	BB	AB	AB	AB	BB
LG3	19.9	3124339	3124455	BB	AB	BB	AB	AB	AB	AB	BB	AB	AA	BB	BB	AA	AA	BB	AB	AB	AB	AB	AB	AB	BB	AB	AB	AB	AB	AB	AB	AB	AB	BB	AB	AA	AB	AA	AB	BB	AB	AB	AB	AB	BB	AB	AB	AB	BB
LG3	21.5	3424418	3424418	BB	AB	BB	AB	AB	AB	AB	BB	AB	AA	BB	BB	AA	AA	BB	AB	AB	AB	BB	AB	AB	BB	AB	AB	AB	AB	AB	AB	AB	AB	BB	AB	AA	AB	AA	AB	AB	AB	AB	AB	AB	BB	AB	AB	AB	BB
LG3	22.5	3424418	3434305	BB	AB	BB	AB	AB	AB	AB	BB	AB	AA	BB	BB	AA	AA	BB	AB	AB	AB	BB	AB	AB	BB	AB	AB	AB	AB	AB	AB	AB	AB	BB	AB	AA	AB	AA	AB	AB	AB	AB	AB	AB	BB	AB	AB	AB	BB
LG3	22.8	3434421	3450834	BB	AB	BB	AB	AB	AB	AB	BB	AB	AA	BB	BB	AA	AA	BB	AB	AB	AB	BB	AB	AB	BB	AB	AB	AB	AB	AB	AB	AB	AB	BB	AB	AA	AB	AA	AB	AB	AB	AB	AB	AB	BB	AB	AB	AB	BB
LG3	23.2	3469557	3550259	BB	AB	BB	AB	AB	AB	AB	BB	AB	AA	BB	BB	AA	AA	BB	AB	AB	AB	BB	AB	AB	BB	AB	AB	AB	AB	AB	AB	AB	AB	BB	AB	AA	AB	AA	AB	AB	AB	AB	AB	AB	BB	AB	AB	AB	BB
LG3	23.8	3550324	3568250	BB	AB	BB	AB	AB	AB	AB	BB	AB	AA	BB	BB	AA	AA	BB	AB	AB	AB	BB	AB	AB	BB	AB	AB	AB	AB	AB	AB	AB	AB	BB	AB	AA	AB	AA	AB	AB	AB	AB	AB	AB	BB	AB	AB	AB	BB
LG3	24.2	3568530	3591000	BB	AB	BB	AB	AB	AB	AB	BB	AB	AA	BB	BB	AA	AA	BB	AB	AB	AB	BB	AB	AB	BB	AB	AB	AB	AB	AB	AB	AB	AB	BB	AB	AA	AB	AA	AB	AB	AB	AB	AB	AB	BB	AB	AB	AB	BB
LG3	24.5	3738630	3738746	BB	AB	BB	AB	AB	AB	AB	BB	AB	AA	BB	BB	AA	AA	BB	AB	AB	AB	BB	AB	AB	BB	AB	AB	AB	AB	AB	AB	AB	AB	BB	AB	AA	AB	AA	AB	AB	AB	AB	AB	AB	BB	AB	AB	AB	BB
LG3	24.8	3741688	3760414	BB	AB	BB	AB	AB	AB	AB	BB	AB	AA	BB	BB	AA	AA	BB	AB	AB	AB	BB	AB	AB	BB	AB	AB	AB	AB	AB	BB	AB	AB	BB	AB	AA	AB	AA	AB	AB	AB	AB	AB	AB	BB	AB	AB	AB	BB
LG3	25.2	3760530	3764202	BB	AB	BB	AB	AB	AB	AB	BB	AB	AA	BB	BB	AA	AA	BB	AB	AB	AB	BB	AB	AB	BB	AB	AB	AB	AB	AB	BB	AB	AB	BB	AB	AA	AB	AA	AB	AB	AB	AB	AB	AB	BB	AB	AB	AB	BB
LG3	27.5	3888521	3888521	BB	AB	BB	AB	AB	AB	AB	BB	AB	AA	BB	BB	AA	AB	AB	AB	AA	AB	BB	AB	AB	BB	AB	AB	AB	AB	AB	BB	AB	AB	BB	AB	AA	AB	AA	AB	AB	AB	AB	AB	AB	BB	AB	AB	AB	BB
LG3	27.8	4121456	4121456	BB	AB	BB	AB	AB	AB	AB	BB	AB	AA	BB	BB	AA	AB	AB	AB	AA	AB	BB	AB	AB	BB	AB	BB	AB	AB	AB	BB	AB	AB	BB	AB	AA	AB	AA	AB	AB	AB	AB	AB	AB	BB	AB	AB	AB	BB
LG3	28.1	4121572	4137670	BB	AB	BB	AB	AB	AB	AB	BB	AB	AA	BB	BB	AA	AB	AB	AB	AA	AB	BB	AB	AB	BB	AB	BB	AB	AB	AB	BB	AB	AB	BB	AB	AA	AB	AA	AB	AB	AB	AB	AB	AB	BB	AB	AB	AB	BB
LG3	29.5	4284018	4284018	BB	AB	BB	AB	AB	AB	AB	BB	AB	AA	BB	BB	AA	AB	AB	AB	AA	AB	BB	AB	AB	BB	AB	BB	AB	AB	AB	BB	AB	AB	BB	AB	AA	AB	AA	AB	AA	AB	AB	BB	AB	BB	AB	AB	AB	BB
LG3	30.5	4284134	4284134	BB	AB	BB	AB	AB	AB	AB	BB	BB	AA	BB	BB	AA	AB	AB	AB	AA	AB	BB	AB	AB	BB	AB	BB	AB	AB	AB	BB	AB	AB	BB	AB	AA	BB	AA	AB	AA	AB	AB	BB	AB	BB	AB	AB	AB	BB
LG3	30.8	4289905	4289905	BB	AB	BB	AB	AB	AB	AB	BB	BB	AA	BB	BB	AA	BB	AB	AB	AA	AB	BB	AB	AB	BB	AB	BB	AB	AB	AB	BB	AB	AB	BB	AB	AA	BB	AA	AB	AA	AB	AB	BB	AB	BB	AB	AB	AB	BB
LG3	31.1	4291060	4375292	BB	AB	BB	AB	AB	AB	AB	BB	BB	AA	BB	BB	AA	BB	AB	AB	AA	AB	BB	AB	AB	BB	AB	BB	AB	AB	AB	BB	AB	AB	BB	AB	AA	BB	AA	AB	AA	AB	AB	BB	AB	BB	AB	AB	AB	BB
LG3	31.8	4375292	4493378	BB	AB	BB	AB	AB	AB	AB	BB	BB	AA	BB	BB	AA	BB	AB	AB	AA	AB	BB	AB	AB	BB	AB	BB	AB	AB	AB	BB	AB	AB	BB	AB	AA	BB	AA	AB	AA	AB	AB	BB	AB	BB	AB	AB	AB	BB
LG3	32.1	4493378	4493489	BB	AB	BB	AB	AB	AB	AB	BB	BB	AA	BB	BB	AA	BB	AB	AB	AA	AB	BB	AB	AB	BB	AB	BB	AB	AB	AB	BB	AB	AB	BB	AB	AA	BB	AA	AB	AA	AB	AB	BB	AB	BB	AB	AB	AB	BB
LG3	32.8	4597888	4597888	BB	AB	BB	AB	AB	AB	AB	BB	BB	AA	BB	BB	AA	BB	AB	AB	AA	AB	BB	AB	AB	BB	AB	BB	AB	AB	AB	BB	AB	AB	BB	AB	AA	BB	AA	AB	AA	AB	AB	BB	AB	BB	AB	AB	AB	BB
LG3	33.1	4597888	4854835	BB	AB	BB	AB	AB	AB	AB	BB	BB	AA	BB	BB	AA	BB	AB	AB	AA	AB	BB	AB	AB	BB	AB	BB	AB	AB	AB	BB	AB	AB	BB	AB	AA	BB	AA	AB	AA	AB	AB	BB	AB	BB	AB	AB	AB	BB
LG3	33.4	4854835	4999473	BB	AB	BB	AB	AB	AB	AB	BB	BB	AA	BB	BB	AA	BB	AB	AB	AA	AB	BB	AB	AB	BB	AB	BB	AB	AB	AB	BB	AB	AB	BB	AB	AA	BB	AA	AB	AA	AB	AB	BB	AB	BB	AB	AB	AB	BB
LG3	33.8	4999816	5002669	BB	AB	BB	AB	AB	AB	AB	BB	BB	AA	BB	BB	AA	BB	AB	AB	AA	AB	BB	AB	AB	BB	AB	BB	AB	AB	AB	BB	AB	AB	BB	AB	AA	BB	AA	AB	AA	AB	AB	BB	AB	BB	AB	AB	AB	BB
LG3	34.1	5005039	5005039	BB	AB	BB	AB	AA	AB	AB	BB	BB	AA	BB	BB	AA	BB	AB	AB	AA	AB	BB	AB	AB	BB	AB	BB	AB	AB	AB	BB	AB	AB	BB	AB	AA	BB	AA	AB	AA	AB	AB	BB	AB	BB	AB	AB	AB	BB
LG3	34.4	5005039	5005039	BB	AB	BB	AB	AA	AB	AB	BB	BB	AA	BB	BB	AA	BB	AB	AB	AA	AB	BB	AB	AB	BB	AB	BB	AB	AB	AB	BB	AB	AB	BB	AB	AA	BB	AA	AB	AA	AB	AB	BB	AB	BB	AB	AB	AB	BB
LG3	35.8	5124974	5124974	BB	AB	BB	AB	AA	AB	AB	BB	BB	AB	BB	BB	AB	BB	AB	AB	AA	AB	BB	AB	AB	BB	AB	BB	AB	AB	AB	BB	AB	AB	BB	AB	AA	BB	AA	AB	AA	AB	AB	BB	AB	BB	AB	AB	AB	BB
LG3	36.1	5124974	5237035	BB	AB	BB	AB	AA	AB	AB	BB	BB	AB	BB	BB	AB	BB	AB	AB	AA	AB	BB	AB	AB	BB	AB	BB	AB	AB	AB	BB	AB	AB	BB	AB	AA	BB	AA	AB	AA	AB	AB	BB	AB	BB	AB	AB	AB	BB
LG3	36.8	5242227	5640798	BB	AB	BB	AB	AA	AB	AB	BB	BB	AB	BB	BB	AB	BB	AB	AB	AA	AB	BB	AB	AB	BB	AB	BB	AB	AB	AB	BB	AB	BB	BB	AB	AA	BB	AA	AB	AA	AB	AB	BB	AB	BB	AB	BB	AB	BB
LG3	36.4	5323444	5487901	BB	AB	BB	AB	AA	AB	AB	BB	BB	AB	BB	BB	AB	BB	AB	AB	AA	AB	BB	AB	AB	BB	AB	BB	AB	AB	AB	BB	AB	BB	BB	AB	AA	BB	AA	AB	AA	AB	AB	BB	AB	BB	AB	BB	AB	BB
LG3	37.1	5642484	5667624	BB	AB	BB	AB	AA	AB	AB	BB	BB	AB	BB	BB	AB	BB	AB	AB	AA	AB	BB	AB	AB	BB	AB	BB	AB	AB	AB	BB	AB	BB	BB	AB	AA	BB	AA	AB	AA	AB	AB	BB	AB	BB	AB	BB	AB	BB
LG3	37.4	5671182	5679081	BB	AB	BB	AB	AA	AB	AB	BB	BB	AB	BB	BB	AB	BB	AB	AB	AA	AB	BB	AB	AB	BB	AB	BB	AB	AB	AB	BB	AB	BB	BB	AB	AA	BB	AA	AB	AA	AB	AB	BB	AB	BB	AB	BB	AB	BB
LG3	37.7	5680990	5712450	BB	AB	BB	AB	AA	AB	AB	BB	BB	AB	BB	BB	AB	BB	AB	AB	AA	AB	BB	AB	AB	BB	AB	BB	AB	AB	AB	BB	AB	BB	BB	AA	AA	BB	AA	AB	AA	AB	AB	BB	AB	BB	AB	BB	AB	BB
LG3	38.1	5712457	5731305	BB	AB	BB	AB	AA	AB	AB	BB	BB	AB	BB	BB	AB	BB	AB	AB	AA	AB	BB	AB	AB	BB	AB	BB	AB	AB	AB	BB	AB	BB	BB	AA	AA	BB	AA	AB	AA	AB	AB	BB	AB	BB	AB	BB	AB	BB
LG3	38.4	5731305	5767573	BB	AB	BB	AB	AA	AB	AB	BB	BB	AB	BB	BB	AB	BB	AB	AB	AA	AB	BB	AB	AB	BB	AB	BB	AB	AB	AB	BB	AB	BB	BB	AA	AA	BB	AA	AB	AA	AB	AB	BB	AB	BB	AB	BB	AB	BB
LG3	38.7	5780322	5780322	BB	AB	BB	AB	AA	AB	AB	BB	BB	AB	BB	BB	AB	BB	AB	AB	AA	AB	BB	AB	AB	BB	AB	BB	AB	AB	AB	BB	AB	BB	BB	AA	AA	BB	AA	BB	AA	AB	AB	BB	AB	BB	AB	BB	AB	BB
LG3	39.7	5780438	5780442	BB	AB	BB	AB	AA	AB	AB	BB	BB	AB	BB	BB	AB	BB	AB	AB	AA	AB	BB	AB	AB	BB	AA	BB	AB	AB	AB	BB	AB	BB	BB	AA	AA	BB	AA	BB	AA	AB	AB	BB	AB	BB	AB	BB	AB	BB
LG3	40.1	5814699	5814699	BB	AB	BB	AB	AA	AB	AB	BB	BB	AB	BB	BB	AB	BB	AB	AB	AA	AB	BB	AB	AB	BB	AA	BB	AB	AB	AB	BB	AB	BB	BB	AA	AA	BB	AA	BB	AA	AB	AB	BB	AB	BB	AB	BB	AB	BB
LG3	40.1	5917942	6157660	BB	AB	BB	AB	AA	AB	AB	BB	BB	AB	BB	BB	AB	BB	AB	AB	AA	AB	BB	AB	AB	BB	AA	BB	AB	AB	AB	BB	AB	BB	BB	AA	AA	BB	AA	BB	AA	AB	AB	BB	AB	BB	AB	BB	AB	BB
LG3	40.4	6157660	6157660	BB	AB	BB	AB	AA	AB	AB	BB	BB	AB	BB	BB	AB	BB	AB	AB	AA	AB	BB	AB	AB	BB	AA	BB	AB	AB	AB	BB	AB	BB	BB	AA	AA	BB	AA	BB	AA	AB	AB	BB	AB	BB	AB	BB	AB	BB
LG3	40.7	6424984	6424984	BB	AB	BB	AB	AA	AB	AB	BB	BB	AB	BB	BB	BB	BB	AB	AB	AA	AB	BB	AB	AB	BB	AA	BB	AB	AB	AB	BB	AB	BB	BB	AA	AA	BB	AA	BB	AA	AB	AB	BB	AB	BB	AB	BB	AB	BB
LG3	41.1	6424984	6513454	BB	AB	BB	AB	AA	AB	AB	BB	BB	AB	BB	BB	BB	BB	AB	AB	AA	AB	BB	AB	AB	BB	AA	BB	AB	AB	AB	BB	AB	BB	BB	AA	AA	BB	AA	BB	AA	AB	AB	BB	AB	BB	AB	BB	AB	BB
LG3	41.4	6572686	6978653	BB	AB	BB	AB	AA	AB	AB	BB	BB	AB	BB	BB	BB	BB	AB	AB	AA	AB	BB	AB	AB	BB	AA	BB	AB	AB	AB	BB	AB	BB	BB	AA	AA	BB	AA	BB	AA	AB	AB	BB	AB	BB	AB	BB	AB	BB
LG3	41.7	7015448	7221749	BB	AB	BB	AB	AA	AB	BB	BB	BB	AB	BB	BB	BB	BB	AB	AB	AA	AB	BB	AB	AB	BB	AA	BB	AB	AB	AB	BB	AB	BB	BB	AA	AA	BB	AA	BB	AA	AB	AB	BB	AB	BB	AB	BB	AB	BB
LG3	42.1	7229590	7277135	BB	AB	BB	AB	AA	AB	BB	BB	BB	AB	BB	BB	BB	BB	AB	AB	AA	AB	BB	AB	AB	BB	AA	BB	AB	AB	AB	BB	AB	BB	BB	AA	AA	BB	AA	BB	AA	AB	AB	BB	AB	BB	AB	BB	AB	BB
LG3	42.7	7281595	7358096	BB	AB	BB	AB	AA	AB	BB	BB	BB	AB	BB	BB	BB	BB	AB	AB	AA	AB	BB	AB	AB	BB	AA	BB	AB	AB	AB	BB	AB	BB	BB	AA	AA	BB	AA	BB	AA	AB	AB	BB	AB	BB	AB	BB	AB	BB
LG3	43	7390641	7448805	BB	AB	BB	AB	AA	AB	BB	BB	BB	AB	BB	BB	BB	BB	AB	AB	AA	AB	BB	AB	AB	BB	AA	BB	AB	AB	AB	BB	AB	BB	BB	AA	AA	BB	AA	BB	AA	AB	AB	BB	AB	BB	AB	BB	AB	BB
LG3	43.4	7450654	7496708	BB	AB	BB	AB	AA	AB	BB	BB	BB	AB	BB	BB	BB	BB	AB	AB	AA	AB	BB	AB	AB	BB	AA	BB	AB	AB	AB	BB	AB	BB	BB	AA	AA	BB	AA	BB	AA	AB	AB	BB	AB	BB	AB	BB	AB	BB
LG3	43.7	7500723	7500877	BB	AB	BB	AB	AA	AB	BB	BB	BB	AB	BB	BB	BB	BB	AB	AB	AA	AB	BB	AB	AB	BB	AA	BB	AB	AB	AB	BB	AB	BB	BB	AA	AA	BB	AA	BB	AA	AB	AB	BB	AB	BB	AB	BB	AB	BB
LG3	44.4	7535272	7535272	BB	AB	BB	AB	AA	AB	BB	BB	BB	AB	BB	BB	BB	BB	AB	AB	AA	AB	BB	AA	AB	BB	AA	BB	AB	AB	AB	BB	AB	BB	BB	AA	AA	BB	AA	BB	AA	AB	AB	BB	AB	BB	AB	BB	AB	BB
LG3	45	7535272	7535272	BB	AB	BB	AB	AA	AB	BB	BB	BB	AB	BB	AB	BB	BB	AB	AB	AA	AB	BB	AA	AB	BB	AA	BB	AB	AB	AB	BB	AB	BB	BB	AA	AA	BB	AA	BB	AA	AB	AB	BB	AB	BB	AB	BB	AB	BB
LG3	46	7842477	7846199	BB	AB	BB	AB	AA	AB	BB	BB	BB	AB	BB	AB	BB	BB	AB	AB	AA	AB	BB	AA	AB	BB	AA	BB	AB	AB	AB	BB	AB	BB	BB	AA	AA	BB	AA	BB	AA	BB	BB	BB	AB	BB	AB	BB	AB	BB
LG3	46.4	7848250	7927808	BB	AB	BB	AB	AA	AB	BB	BB	BB	AB	BB	AB	BB	BB	AB	AB	AA	AB	BB	AA	AB	BB	AA	BB	AB	AB	AB	BB	AB	BB	BB	AA	AA	BB	AA	BB	AA	BB	BB	BB	AB	BB	AB	BB	AB	BB
LG3	46.7	7935614	7960561	BB	AB	BB	AB	AA	AB	BB	BB	BB	AB	BB	AB	BB	BB	AB	AB	AA	AB	BB	AA	AB	BB	AA	BB	AB	AB	AB	BB	AB	BB	BB	AA	AA	BB	AA	BB	AA	BB	BB	BB	AB	BB	AB	BB	AB	BB
LG3	47	7960561	8042218	BB	AB	BB	AB	AA	AB	BB	BB	BB	AB	BB	AB	BB	BB	AB	AB	AA	AB	BB	AA	AB	BB	AA	BB	AB	AB	AB	BB	AB	BB	BB	AA	AA	BB	AA	BB	AA	BB	BB	BB	AB	BB	AB	BB	AB	BB
LG3	47.4	8042219	8050270	BB	AB	BB	AB	AA	AB	BB	BB	BB	AB	BB	AB	BB	BB	AB	AB	AA	AB	BB	AA	AB	BB	AA	BB	AB	AB	AB	BB	AB	BB	BB	AA	AA	BB	AA	BB	AA	BB	BB	BB	AB	BB	AB	BB	AB	BB
LG3	49.3	8050270	8050382	BB	AA	BB	AB	AA	AB	BB	BB	BB	AB	BB	AA	BB	BB	AB	AB	AA	AB	BB	AA	AB	BB	AA	BB	AA	AB	AB	BB	AB	BB	BB	AA	AA	BB	AA	BB	AA	BB	BB	BB	AB	BB	AB	BB	AB	BB
LG3	49.7	8050382	8050382	BB	AA	BB	AB	AA	AB	BB	BB	BB	AB	BB	AA	BB	BB	AB	AB	AA	AB	BB	AA	AB	BB	AA	BB	AA	AB	AB	BB	AB	BB	BB	AA	AA	BB	AA	BB	AA	BB	BB	BB	AB	BB	AB	BB	AB	BB
LG3	51	8151487	8151487	BB	AA	BB	AB	AA	AB	BB	BB	BB	AB	BB	AA	BB	BB	AB	AB	AA	AB	BB	AA	AB	BB	AA	AB	AA	AB	AB	AB	AB	BB	BB	AA	AA	BB	AA	BB	AA	BB	BB	BB	AB	BB	AB	BB	AB	BB
LG3	51.3	8151488	8151488	BB	AA	BB	AB	AA	AB	BB	AB	BB	AB	BB	AA	BB	BB	AB	AB	AA	AB	BB	AA	AB	BB	AA	AB	AA	AB	AB	AB	AB	BB	BB	AA	AA	BB	AA	BB	AA	BB	BB	BB	AB	BB	AB	BB	AB	BB
LG3	51.3	8340148	8340148	BB	AA	BB	AB	AA	AB	BB	AB	BB	AB	BB	AA	BB	BB	AB	AB	AA	AB	BB	AA	AB	BB	AA	AB	AA	AB	AB	AB	BB	BB	BB	AA	AA	BB	AA	BB	AA	AB	BB	BB	AB	BB	AB	BB	AB	BB
LG3	51.7	8429449	8429449	BB	AA	BB	AB	AA	AB	BB	AB	BB	AB	BB	AA	BB	BB	AB	AB	AA	AB	BB	AA	AB	BB	AA	AB	AA	AB	AB	AB	BB	BB	BB	AA	AA	BB	AA	BB	AA	AB	BB	BB	BB	BB	AB	BB	AB	BB
LG3	53	8791245	8791245	BB	AA	BB	AB	AA	AB	BB	AB	AB	AB	BB	AA	BB	BB	AB	AB	AA	AB	BB	AA	AB	BB	AA	AB	AA	AB	AB	AB	BB	BB	BB	AA	AA	BB	AA	BB	AA	AB	BB	BB	BB	BB	AB	BB	AB	BB
LG3	53.3	8834863	8834863	BB	AA	BB	AB	AA	AB	BB	AB	AB	AB	BB	AA	BB	BB	AB	AB	AA	AB	BB	AA	AB	BB	AA	AB	AA	AB	AB	AB	BB	BB	BB	AA	AA	BB	AA	BB	AA	AB	BB	BB	BB	BB	AB	BB	AB	BB
LG3	54	8834863	8849658	BB	AA	BB	AB	AA	AB	BB	AB	AB	AB	BB	AA	BB	BB	AB	AB	AA	AB	BB	AA	AB	BB	AA	AB	AA	AB	AB	AB	BB	BB	BB	AA	AA	BB	AA	BB	AA	AB	BB	BB	BB	BB	AB	BB	AB	BB
LG3	54.3	8906721	8906721	BB	AA	BB	AB	AA	AB	BB	AB	AB	AB	BB	AA	BB	BB	AB	AB	AA	AB	BB	AA	AB	BB	AA	AB	AA	AB	AB	AB	BB	BB	BB	AA	AA	BB	AA	BB	AB	AB	BB	BB	BB	BB	AB	BB	AB	BB
LG3	54.6	8906721	8906721	BB	AA	BB	AB	AA	AB	BB	AB	AB	AB	BB	AA	BB	BB	AB	AB	AA	AB	BB	AA	AB	BB	AB	AB	AA	AB	AB	AB	BB	BB	BB	AA	AA	BB	AA	BB	AB	AB	BB	BB	BB	BB	AB	BB	AB	BB
LG3	56.6	9051186	9051186	BB	AA	BB	AB	AA	AB	BB	AB	AB	AB	BB	AA	BB	BB	BB	AB	AA	AB	BB	AA	AB	BB	AB	AB	AA	AB	AB	AB	BB	BB	BB	AA	AA	BB	AA	BB	AB	AB	BB	BB	BB	BB	AB	BB	AB	BB
LG3	57	9249215	9249215	BB	AA	BB	AB	AA	AB	BB	AB	AB	AB	BB	AA	BB	BB	BB	AB	AA	AB	BB	AA	AB	BB	AB	AB	AA	AB	AB	AB	BB	BB	BB	AA	AA	BB	AA	BB	AB	AB	BB	BB	BB	BB	AB	BB	AB	BB
LG3	57.3	9249215	9379981	BB	AA	BB	AB	AA	AB	BB	AB	AB	AB	BB	AA	BB	BB	BB	AB	AA	AB	BB	AA	AB	BB	AB	AB	AA	AB	AB	AB	BB	BB	BB	AA	AA	BB	AA	AB	AB	AB	BB	BB	BB	BB	AB	BB	AB	BB
LG3	57.9	9379981	9587264	BB	AA	BB	AB	AA	AB	BB	AB	AB	AB	BB	AA	BB	BB	BB	AA	AA	AB	BB	AA	AB	BB	AB	AB	AA	AB	AB	AB	BB	BB	BB	AA	AA	BB	AA	AB	AB	AB	BB	BB	BB	BB	AA	BB	AB	BB
LG3	58.3	9587264	9624357	BB	AA	BB	AB	AA	AB	BB	AB	AB	AB	BB	AA	BB	BB	BB	AA	AA	AB	BB	AA	AB	BB	AB	AB	AA	AB	AB	AB	BB	BB	BB	AA	AA	BB	AA	AB	AB	AB	BB	BB	BB	BB	AA	BB	AB	BB
LG3	58.6	9624357	9669168	BB	AA	BB	AB	AA	AB	BB	AB	AB	AB	BB	AA	BB	BB	BB	AA	AA	AB	BB	AA	AB	BB	AB	AB	AA	AB	AB	AB	BB	BB	BB	AA	AA	BB	AA	AB	AB	AB	BB	BB	BB	BB	AA	BB	AB	BB
LG3	58.9	9669168	10149280	BB	AA	BB	AB	AA	AB	BB	AB	AB	AB	BB	AA	BB	BB	BB	AA	AA	AB	BB	AA	AB	BB	AB	AB	AA	AB	AB	AB	BB	BB	BB	AA	AA	BB	AA	AB	AB	AB	BB	BB	BB	BB	AA	BB	AB	BB
LG3	59.9	10155452	10178522	BB	AA	BB	AB	AA	AB	BB	AB	AB	AA	BB	AA	BB	BB	BB	AA	AA	AB	BB	AA	AB	BB	AB	AB	AA	AB	AB	AB	BB	BB	BB	AA	AA	BB	AA	AA	AB	AB	BB	BB	BB	BB	AA	BB	AB	BB
LG3	60.3	10178621	10240415	BB	AA	BB	AB	AA	AB	BB	AB	AB	AA	BB	AA	BB	BB	BB	AA	AA	AB	BB	AA	AB	BB	AB	AB	AA	AB	AB	AB	BB	BB	BB	AA	AA	BB	AA	AA	AB	AB	BB	BB	BB	BB	AA	BB	AB	BB
LG3	61.3	10441093	10441093	BB	AA	BB	AB	AA	AB	BB	AB	AB	AA	BB	AA	BB	BB	BB	AA	AA	AB	BB	AA	AB	BB	AB	AB	AB	AB	AB	AB	BB	BB	BB	AA	AA	BB	AA	AA	AB	AB	BB	BB	BB	BB	AA	BB	AB	BB
LG3	61.6	10441094	10441094	BB	AA	BB	AB	AA	AB	AB	AB	AB	AA	BB	AA	BB	BB	BB	AA	AA	AB	BB	AA	AB	BB	AB	AB	AB	AB	AB	AB	BB	BB	BB	AA	AA	BB	AA	AA	AB	AB	BB	BB	BB	BB	AA	BB	AB	BB
LG3	61.9	10442849	10442849	BB	AA	BB	AB	AA	AB	AB	AB	AB	AA	BB	AA	BB	BB	BB	AA	AA	AB	BB	AA	AB	BB	AB	AB	AB	AB	AB	AB	BB	AB	BB	AA	AA	BB	AA	AA	AB	AB	BB	BB	BB	BB	AA	BB	AB	BB
LG3	61.6	10442965	10445083	BB	AA	BB	AB	AA	AB	AB	AB	AB	AA	BB	AA	BB	BB	BB	AA	AA	AB	BB	AA	AB	BB	AB	AB	AB	AB	AB	AB	BB	AB	BB	AA	AA	BB	AA	AA	AB	AB	BB	BB	BB	BB	AA	BB	AB	BB
LG3	61.9	10445199	10445199	BB	AA	BB	AB	AA	AB	AB	AB	AB	AA	AB	AA	BB	BB	BB	AA	AA	AB	BB	AA	AB	BB	AB	AB	AB	AB	AB	AB	BB	AB	BB	AA	AA	BB	AA	AA	AB	AB	BB	BB	BB	BB	AA	BB	AB	BB
LG3	62.3	10448455	10589136	BB	AA	BB	AB	AA	AB	AB	AB	AB	AA	AB	AA	BB	BB	BB	AA	AA	AB	BB	AA	AB	BB	AB	AB	AB	AB	AB	AB	BB	AB	BB	AA	AA	BB	AA	AA	AB	AB	BB	BB	BB	BB	AA	BB	AB	BB
LG3	62.6	10589252	10664565	BB	AA	BB	AB	AA	AB	AB	AB	AB	AA	AB	AA	BB	BB	BB	AA	AA	AB	BB	AA	AB	BB	AB	AB	AB	AB	AB	AB	BB	AB	BB	AA	AA	BB	AA	AA	AB	AB	BB	BB	BB	BB	AA	BB	AB	BB
LG3	62.9	10912726	10912726	BB	AA	BB	AB	AA	AB	AB	AB	AB	AA	AB	AA	BB	BB	AB	AA	AA	AB	BB	AA	AB	BB	AB	AB	AB	AB	AB	AB	BB	AB	BB	AA	AA	BB	AA	AA	AB	AB	BB	BB	BB	BB	AA	BB	AB	BB
LG3	64.2	10919860	10966999	BB	AA	BB	AB	AA	AB	AB	AB	AB	AA	AB	AA	BB	BB	AB	AA	AA	AB	BB	AA	AB	BB	AB	AB	AB	AB	AB	AB	BB	AB	BB	AA	AA	BB	AA	AA	AB	AB	BB	BB	BB	BB	AA	BB	AB	BB
LG3	63.9	10971614	11130984	BB	AA	BB	AB	AA	AB	AB	AB	AB	AA	AB	AA	BB	BB	AB	AA	AA	AB	BB	AA	AB	BB	AB	AB	AB	AB	AB	AB	BB	AB	BB	AA	AA	BB	AA	AA	AB	AB	BB	BB	BB	BB	AA	BB	AB	BB
LG3	64.2	11135120	11135120	BB	AA	BB	AB	AA	AB	AB	AB	AB	AA	AB	AA	BB	BB	AB	AA	AA	AB	BB	AA	AB	BB	AB	AB	AB	AB	AB	AB	BB	AB	BB	AA	AA	BB	AA	AA	AB	AB	BB	BB	BB	BB	AA	BB	AB	BB
LG3	64.9	11137895	11138569	BB	AA	BB	AB	AA	AB	AB	AB	AB	AA	AB	AA	BB	BB	AB	AA	AA	AB	BB	AA	AB	BB	BB	AB	AB	AB	AB	AB	BB	AB	BB	AA	AA	BB	AA	AA	AB	AB	BB	BB	BB	BB	AA	BB	AB	BB
LG3	66.2	11138569	11138569	BB	AA	BB	AB	AA	AB	AB	AB	AB	AA	AB	AB	BB	BB	AB	AA	AA	AB	BB	AA	AB	BB	BB	AB	AB	AB	AB	AB	BB	AB	BB	AA	AA	BB	AB	AA	AB	AB	BB	BB	BB	BB	AA	BB	AB	BB
LG3	66.6	11574436	11574436	BB	AA	BB	AB	AA	AB	AB	AB	AB	AA	AB	AB	BB	BB	AB	AA	AA	AB	BB	AA	AB	BB	BB	AB	AB	AB	AB	AB	BB	AB	BB	AA	AA	BB	AB	AA	AB	AB	BB	BB	BB	BB	AA	BB	AB	BB
LG3	67.2	11574436	11574436	BB	AA	BB	AB	AA	AB	AB	AB	AB	AA	AB	AB	BB	BB	AB	AA	AA	AB	BB	AA	AB	BB	BB	AB	AB	AB	AB	AB	BB	AB	BB	AA	AA	BB	AB	AA	AB	AB	BB	BB	BB	BB	AA	BB	AB	BB
LG3	67.5	11658855	11658855	BB	AA	BB	AB	AA	AB	AB	AB	AB	AA	AB	AB	BB	BB	AB	AA	AA	AB	BB	AA	AB	BB	BB	AB	AB	AB	AB	AB	BB	AB	BB	AA	AA	BB	AB	AA	AB	AB	BB	BB	BB	BB	AA	BB	AB	BB
LG3	68.2	11658855	11665314	BB	AA	BB	AB	AA	AB	AB	AB	AB	AA	AB	AB	BB	BB	AB	AA	AA	AB	BB	AA	AB	BB	BB	AB	AB	AB	AB	AB	BB	AB	BB	AA	AA	BB	AB	AA	AB	AB	BB	BB	BB	BB	AA	BB	AB	BB
LG3	68.5	11729834	11729834	BB	AA	BB	AB	AA	AB	AB	AB	AB	AA	AB	AB	BB	BB	AB	AA	AA	AB	BB	AA	AB	BB	BB	AB	AB	AB	AB	AB	BB	AB	BB	AA	AA	BB	AB	AA	AB	AB	BB	BB	BB	BB	AA	BB	AB	BB
LG3	69.9	11729834	11729834	BB	AA	BB	AB	AA	AB	AB	AB	AB	AA	AB	AB	BB	BB	AB	AA	AA	AB	BB	AA	AB	BB	BB	AB	AB	AB	AB	AB	BB	AB	BB	AA	AA	BB	AB	AA	AB	AB	BB	BB	BB	BB	AA	BB	AB	BB
LG3	70.2	11948562	11948562	BB	AA	BB	AB	AA	BB	AB	AB	AB	AA	AB	AB	BB	BB	AB	AA	AA	AB	BB	AA	AB	BB	BB	AB	AB	AB	AB	AB	BB	AB	BB	AA	AA	BB	AB	AA	AB	AB	BB	BB	BB	BB	AA	BB	AB	BB
LG3	72.2	12187144	12187144	BB	AA	BB	BB	AA	BB	AB	AB	AB	AA	AB	AB	BB	BB	AB	AA	AA	AB	BB	AA	AB	BB	BB	AB	AB	AB	AB	AB	BB	AB	BB	AA	AA	BB	AB	AA	AB	AB	BB	BB	BB	BB	AA	BB	AB	BB
LG3	73.8	12747911	12747911	BB	AA	BB	BB	AA	BB	AB	AB	AB	AA	AB	AB	BB	BB	AB	AA	AA	AB	BB	AA	AB	BB	BB	AB	AB	AB	AB	AB	BB	AB	BB	AA	AA	BB	AB	AA	AB	AB	BB	BB	BB	BB	AA	BB	AB	BB
LG3	74.5	12781011	12781011	BB	AA	BB	BB	AA	BB	AB	AB	AB	AA	AB	AB	BB	BB	AB	AA	AA	AB	BB	AA	AB	BB	BB	AB	AB	AB	AB	AB	BB	AB	BB	AA	AA	BB	AB	AA	AB	AB	BB	BB	BB	BB	AA	BB	AB	BB
LG3	75.5	12781011	12781011	BB	AA	BB	BB	AA	BB	AB	AB	AB	AA	AB	AB	BB	BB	AB	AA	AA	AB	BB	AA	AB	BB	BB	AB	AB	AB	AB	AB	BB	AB	BB	AA	AA	BB	AB	AB	AB	AB	AB	BB	BB	BB	AA	BB	AB	BB
LG3	76.5	12799764	12799764	BB	AA	BB	BB	AA	BB	AB	AB	AB	AA	AB	AB	BB	BB	AB	AA	AA	AB	BB	AA	AB	BB	BB	AB	AB	AB	AB	AB	BB	AB	BB	AA	AA	BB	AB	AB	AB	AB	AB	BB	BB	BB	AA	BB	AB	BB
LG3	76.8	12799765	12829531	BB	AA	BB	BB	AA	BB	AB	AB	AB	AA	AB	AB	BB	BB	AB	AA	AA	AB	BB	AA	AB	BB	BB	AB	AB	AB	AB	AB	BB	AB	BB	AA	AA	BB	AB	AB	AB	AB	AB	BB	AB	BB	AA	BB	AB	BB
LG3	77.2	12833195	12833195	BB	AA	BB	BB	AA	BB	AB	AB	AB	AA	AB	AB	BB	BB	AB	AA	AA	AB	BB	AA	AB	BB	BB	AB	AB	AB	AB	AB	BB	AB	BB	AA	AA	BB	AB	AB	AB	AB	AB	BB	AB	BB	AA	BB	AB	BB
LG3	77.5	12833195	12833311	BB	AA	BB	BB	AA	BB	AB	AB	AB	AA	AB	AB	BB	BB	AB	AA	AA	AB	BB	AA	AB	BB	BB	AB	AB	AB	AB	AB	BB	AB	BB	AA	AA	BB	AB	AB	AB	AB	AB	BB	AB	BB	AA	BB	AB	BB
LG3	77.8	12833311	12833311	BB	AA	BB	BB	AA	BB	AB	AB	AB	AA	AB	AB	BB	BB	AB	AA	AA	AB	BB	AA	AB	BB	BB	AB	AB	AB	AB	AB	BB	AB	BB	AA	AA	BB	AB	AB	AB	AB	AB	BB	AB	BB	AA	BB	AB	BB
LG3	78.1	12845265	12845265	BB	AA	BB	BB	AA	BB	AB	BB	AB	AA	AB	AB	BB	BB	AB	AA	AA	AB	BB	AA	AB	BB	BB	AB	AB	AB	AB	AB	BB	AB	BB	AA	AA	BB	AB	AB	AB	AB	AB	BB	AB	BB	AA	BB	AB	BB
LG3	78.5	12845265	12845265	BB	AA	BB	BB	AA	BB	AB	BB	AB	AA	AB	AB	BB	BB	AB	AA	AA	AB	AB	AA	AB	BB	BB	AB	AB	AB	AB	AB	BB	AB	BB	AA	AA	BB	AB	AB	AB	AB	AB	BB	AB	BB	AA	BB	AB	BB
LG3	78.8	12845692	12862118	BB	AA	BB	BB	AA	BB	AB	BB	AB	AA	AB	AB	BB	BB	AB	AA	AA	AB	AB	AA	AB	BB	BB	AB	AB	AB	AB	AB	BB	AB	BB	AA	AA	BB	AB	AB	AB	AB	AB	BB	AB	BB	AA	BB	AB	BB
LG3	79.1	12862118	12879681	BB	AA	BB	BB	AA	BB	AB	BB	AB	AA	AB	AB	BB	BB	AB	AA	AA	AB	AB	AA	AB	BB	BB	AB	AB	AB	AB	AB	BB	AB	BB	AA	AA	BB	AB	AB	AB	AB	AB	BB	AB	BB	AA	BB	AB	BB
LG3	79.8	13145829	13145829	BB	AA	BB	BB	AA	BB	AB	BB	AB	AA	AB	AB	BB	BB	AB	AA	AA	AB	AB	AA	AB	BB	BB	AB	AB	AB	AB	AB	BB	AB	BB	AA	AA	BB	AB	AB	AB	AB	AB	BB	AB	BB	AA	BB	AB	BB
LG3	80.1	13374544	13374544	BB	AA	BB	BB	AA	BB	AB	BB	AB	AA	AB	AB	BB	BB	AB	AA	AA	AB	AB	AA	AB	BB	BB	AB	AB	AB	AB	AB	BB	AB	BB	AA	AA	BB	AB	AB	AB	AB	AB	BB	AB	BB	AA	BB	AB	BB
LG3	80.5	13374660	13374843	BB	AA	BB	BB	AA	BB	AB	BB	AB	AA	AB	AB	BB	BB	AB	AA	AA	AB	AB	AA	AB	BB	BB	AB	AB	AB	AB	AB	BB	AB	BB	AA	AA	BB	AB	AB	AB	AB	AB	BB	AB	BB	AA	BB	AB	BB
LG3	80.8	13399967	13420863	BB	AA	BB	BB	AA	BB	AB	BB	AB	AA	AB	AB	BB	BB	AB	AA	AA	AB	AB	AA	AB	BB	BB	AB	AB	AB	AB	AB	BB	AB	BB	AA	AA	BB	AB	AB	AB	AB	AB	BB	AB	BB	AA	BB	AB	BB
LG3	81.5	13420863	13484362	BB	AA	BB	BB	AA	BB	AB	BB	AB	AA	AB	AB	BB	BB	AB	AA	AA	AB	AB	AA	AB	BB	BB	AB	AB	AB	AB	AB	BB	AB	BB	AA	AA	BB	AB	AB	AB	AB	AB	BB	AB	BB	AA	BB	AB	BB
LG3	82.1	13592513	13592513	BB	AA	BB	BB	AA	BB	AB	BB	AB	AA	AB	AB	BB	BB	AA	AA	AA	AB	AB	AA	AB	BB	BB	AB	AB	AB	AB	AB	BB	AB	BB	AA	AA	BB	AB	AB	AB	AB	AB	BB	AB	BB	AA	BB	AB	BB
LG3	82.5	13596707	13596707	BB	AA	BB	BB	AA	BB	AB	BB	AB	AA	AB	AB	BB	BB	AA	AA	AA	AB	AB	AA	AB	BB	BB	AB	AB	AB	AB	AB	BB	AB	BB	AA	AA	BB	AB	AB	AB	AB	AB	BB	AB	BB	AA	BB	AB	BB
LG3	83.1	13596707	13596707	BB	AA	BB	BB	AA	BB	AB	BB	AB	AA	AB	AB	BB	BB	AA	AA	AA	AB	AB	AA	AB	AB	BB	AB	AB	AB	AB	AB	BB	AB	BB	AA	AA	BB	AB	AB	AB	AB	AB	BB	AB	BB	AA	BB	AB	BB
LG3	84.1	13881527	13881527	BB	AA	BB	BB	AA	BB	AB	BB	AB	AA	AB	AB	AB	AB	AA	AA	AA	AB	AB	AA	AB	AB	BB	AB	AB	AB	AB	AB	BB	AB	BB	AA	AA	BB	AB	AB	AB	AB	AB	BB	AB	BB	AA	BB	AB	BB
LG3	84.8	13882705	13882705	BB	AA	BB	BB	AA	BB	AB	BB	AB	AA	AB	AB	AB	AB	AA	AA	AB	AB	AB	AA	AB	AB	BB	AB	AB	AB	AB	AB	BB	AB	BB	AA	AA	BB	AB	AB	AB	AB	AB	BB	AB	BB	AA	BB	AB	BB
LG3	85.1	13882732	13944964	BB	AA	BB	BB	AA	BB	AB	BB	AB	AA	AB	AB	AB	AB	AA	AA	AB	AB	AB	AA	AB	AB	BB	AB	AB	AB	AB	AB	BB	AB	BB	AA	AA	BB	AB	AB	AB	AB	AB	BB	AB	BB	AA	BB	BB	BB
LG3	85.4	13944964	13944964	BB	AA	BB	BB	AA	BB	AB	BB	AB	AA	AB	AB	AB	AB	AA	AA	AB	AB	AB	AA	AB	AB	BB	AB	AB	AB	AB	AB	BB	AB	BB	AA	AA	AB	AB	AB	AB	AB	AB	BB	AB	BB	AA	BB	BB	BB
LG3	85.8	13945080	13945080	BB	AA	BB	BB	AA	BB	AB	BB	AB	AA	AB	AB	AB	AB	AA	AA	AB	AB	AB	AA	AB	AB	BB	AB	AB	AB	AB	AB	BB	AB	BB	AA	AA	AB	AB	AB	AB	AB	AB	BB	AB	BB	AB	BB	BB	BB
LG3	86.1	13954135	13959872	BB	AA	BB	BB	AA	BB	AB	BB	AB	AA	AB	AB	AB	AB	AA	AA	AB	AB	AB	AA	AB	AB	BB	AB	AA	AB	AB	AB	BB	AB	BB	AA	AA	AB	AB	AB	AB	AB	AB	BB	AB	BB	AB	BB	BB	BB
LG3	87.4	14330412	14492939	BB	AA	BB	BB	AA	BB	AB	BB	AB	AA	AB	AB	AB	AB	AA	AA	AB	AB	AB	AA	AB	AB	BB	AB	AA	BB	AB	AB	BB	AB	BB	AA	AA	AB	AB	AB	AB	AB	AB	BB	AB	BB	AB	BB	BB	AB
LG3	87.7	14364824	14420662	BB	AA	BB	BB	AA	BB	AB	BB	AB	AA	AB	AB	AB	AB	AA	AA	AB	AB	AB	AA	AB	AB	BB	AB	AA	BB	AB	AB	BB	AB	BB	AA	AA	AB	AB	AB	AB	AB	AB	BB	AB	BB	AB	AB	BB	AB
LG3	87.7	14585203	14585203	BB	AA	BB	BB	AA	BB	AB	BB	AB	AA	AB	AB	AB	AB	AA	AA	AB	AB	AB	AA	AB	AB	BB	AB	AA	BB	AB	AB	BB	AB	BB	AA	AA	AB	AB	AB	AB	AB	AB	BB	AB	BB	AB	BB	BB	AB
LG3	88.1	14599533	14635127	BB	AA	BB	BB	AA	BB	AB	BB	AB	AA	AB	AB	AB	AB	AA	AA	AB	AB	AA	AA	AB	AB	BB	AB	AA	BB	AB	AB	BB	AB	BB	AA	AA	AB	AB	AB	AB	AB	AB	BB	AB	BB	AB	BB	BB	AB
LG3	88.7	14757514	14761123	BB	AA	BB	BB	AA	BB	AB	BB	AB	AA	AB	AB	AB	AB	AA	AA	AB	AB	AA	AA	AB	AB	BB	AB	AA	BB	AB	AB	BB	AB	BB	AA	AA	AB	AB	AB	AB	AB	AB	BB	AB	BB	AB	BB	BB	AB
LG3	89.1	14775043	14797211	BB	AA	BB	BB	AA	BB	AB	BB	AB	AA	AB	AB	AB	AB	AA	AA	AB	AB	AA	AA	AB	AB	BB	AB	AA	BB	AB	AB	BB	AB	BB	AA	AA	AB	AB	AB	AB	AB	AB	BB	AB	BB	AB	BB	BB	AB
LG3	89.7	14815549	14815549	BB	AA	BB	BB	AA	BB	AB	BB	AB	AA	AB	AB	AB	AB	AA	AA	AB	AB	AA	AA	AB	AB	BB	AB	AA	BB	AB	AB	BB	AB	BB	AA	AA	AB	AB	AB	AB	AB	AB	BB	AB	BB	AB	BB	BB	AB
LG3	90.1	14913430	15019057	BB	AA	BB	BB	AA	BB	AB	BB	AB	AA	AB	AB	AB	AB	AA	AA	AB	AB	AA	AA	AB	AB	BB	AB	AA	BB	AB	AB	BB	AB	BB	AA	AB	AB	AB	AB	AB	AB	AB	BB	AB	BB	AB	BB	BB	AB
LG3	91.1	15429669	15550943	BB	AA	BB	BB	AA	BB	AB	BB	AB	AA	AB	AB	AB	AB	AA	AA	AB	AB	AA	AA	AB	AB	BB	AB	AA	AB	AB	AB	BB	BB	BB	AA	AB	AB	AB	AB	AB	AB	AB	BB	AB	BB	AB	BB	AB	AB
LG3	91.7	15550943	15550943	BB	AA	BB	BB	AA	BB	AB	BB	AB	AA	AB	AB	AB	AB	AA	AA	AB	AB	AA	AA	AB	AB	BB	AB	AA	AB	AB	AB	BB	BB	BB	AA	AB	AB	AB	AB	AB	AB	AB	BB	AB	BB	AB	BB	AB	AB
LG3	92.1	15664029	15831096	BB	AA	BB	BB	AA	BB	AB	BB	AB	AA	AB	AB	AB	AB	AA	AA	AB	AB	AA	AA	AB	AB	BB	AB	AA	AB	AB	AB	BB	BB	BB	AA	AB	AB	AB	AB	AB	AB	AB	BB	AB	BB	AB	BB	AB	AB
LG3	95.7	16855240	16857799	BB	AB	BB	BB	AA	BB	AB	BB	AB	AB	AB	AB	AB	AB	AA	AB	AB	AB	AA	AB	AB	AB	AB	AB	AA	AB	AB	AB	BB	BB	BB	AA	AB	AB	AB	AB	AB	AB	AB	BB	AB	BB	AB	AB	AB	AB
LG3	99.7	17239441	17239444	BB	AB	BB	BB	AA	BB	AB	BB	BB	AB	AB	AB	AB	AB	AB	AB	AB	AB	AA	AB	AB	AA	AB	AB	AA	AB	AB	AB	BB	BB	BB	AA	AB	BB	AB	AB	AB	AB	AB	BB	AB	AB	AB	AB	AB	AB
LG3	101.3	17613487	17613487	BB	AB	BB	BB	AA	BB	AB	BB	BB	AB	AB	AB	AB	AB	AB	AB	AB	AB	AA	AB	AB	AA	AB	AB	AA	AB	AB	BB	BB	BB	BB	AA	AB	BB	AB	AB	AB	AB	AB	BB	AB	AB	AB	AA	AB	AB
LG3	102.3	17872243	17935751	BB	AB	BB	BB	AA	BB	BB	BB	BB	AB	AB	AB	AB	AB	AB	AB	AB	AB	AA	AB	AB	AA	AB	AA	AA	AB	AB	BB	BB	BB	BB	AA	AB	BB	AB	AB	AB	AB	AB	AB	AB	AB	AB	AA	AB	AB
LG3	102.6	17938689	17943076	BB	AB	BB	BB	AA	BB	BB	BB	BB	AB	AB	AB	AB	AB	AB	AB	AB	AB	AA	AB	AB	AA	AB	AA	AA	AB	AB	BB	BB	BB	BB	AA	AB	BB	AB	AB	AB	AB	AB	AB	AB	AB	AB	AA	AB	AB
LG3	103	17946689	17946689	BB	AB	BB	BB	AA	BB	BB	BB	BB	AB	AB	AB	AB	AB	AA	AB	AB	AB	AA	AB	AB	AA	AB	AA	AA	AB	AB	BB	BB	BB	BB	AA	AB	BB	AB	AB	AB	AB	AB	AB	AB	AB	AB	AA	AB	AB
LG3	103.6	17946701	17986149	BB	AB	BB	BB	AA	BB	BB	BB	BB	AB	AB	AB	AB	AB	AA	AB	AB	AB	AA	AB	AB	AA	AB	AA	AA	AB	AB	BB	BB	BB	BB	AA	AB	BB	AB	AB	AB	AB	AB	AB	AB	AB	AB	AA	AB	AB
LG3	104.6	17989909	18008045	BB	AB	BB	BB	AA	BB	BB	BB	BB	AB	AA	AB	AB	AB	AA	AB	AB	AB	AA	AB	AB	AA	AB	AA	AA	AB	AB	BB	BB	BB	BB	AA	AB	BB	AB	AB	AB	AB	AB	AB	AB	AB	AB	AA	AB	AB
LG3	105	18013158	18014673	BB	AB	BB	BB	AA	BB	BB	BB	BB	AB	AA	AB	AB	AB	AA	AB	AB	AB	AA	AB	AB	AA	AB	AA	AA	AB	AB	BB	BB	BB	BB	AA	AB	BB	AB	BB	AB	AB	AB	AB	AB	AB	AB	AA	AB	AB
LG3	105.3	18021591	18156564	BB	AB	BB	BB	AA	BB	BB	BB	BB	AB	AA	AB	AB	AB	AA	AB	AB	AB	AA	AB	AB	AA	AB	AA	AA	AB	AB	BB	BB	BB	BB	AA	AB	BB	AB	BB	AB	AB	AB	AB	AB	AB	AB	AA	AB	AB
LG3	105.6	18169929	18218413	BB	AB	BB	BB	AA	BB	BB	BB	BB	AB	AA	AB	AB	AB	AA	AB	AB	AB	AA	AB	AB	AA	AB	AA	AA	AB	AB	BB	BB	BB	BB	AA	AB	BB	AB	BB	AB	AB	AB	AB	AB	AB	AB	AA	AB	AB
LG3	105.3	18218413	18263627	BB	AB	BB	BB	AA	BB	BB	BB	BB	AB	AA	AB	AB	AB	AA	AB	AB	AB	AA	AB	AB	AA	AB	AA	AA	AB	AB	BB	BB	BB	BB	AA	AB	BB	AB	BB	AB	AB	AB	AB	AB	AB	AB	AA	AB	AB
LG3	105	18311308	18311308	BB	AB	BB	BB	AA	BB	BB	BB	BB	AB	AA	AB	AB	AB	AA	AB	AB	AB	AA	AB	AB	AA	AB	AA	AA	AB	AB	BB	BB	BB	BB	AA	AB	BB	AB	BB	AB	AB	AB	AB	AB	AB	AB	AA	AB	AB
LG3	103.6	18348746	18368318	BB	AB	BB	BB	AA	BB	BB	BB	BB	AB	AA	AB	AB	AB	AB	AB	AB	AB	AA	AB	AB	AA	AB	AA	AA	AB	AB	BB	BB	BB	BB	AA	AB	BB	AB	BB	AB	AB	AB	AB	AB	AB	AB	AA	AB	AB
LG3	104.3	18368324	18563951	BB	AB	BB	BB	AA	BB	BB	BB	BB	AB	AA	AB	AB	AB	AB	AB	AB	AB	AA	AB	AB	AA	AB	AA	AA	AB	AB	BB	BB	BB	BB	AA	AB	BB	AB	BB	AB	AB	AB	AB	AB	AB	AB	AA	AB	AB
LG3	104	18564537	18785562	BB	AB	BB	BB	AA	BB	BB	BB	BB	AB	AB	AB	AB	AB	AB	AB	AB	AB	AA	AB	AB	AA	AB	AA	AA	AB	AB	BB	BB	BB	BB	AA	AB	BB	AB	BB	AB	AB	AB	AB	AB	AB	AB	AA	AB	AB
LG3	103.6	18805872	18805872	BB	AB	BB	BB	AA	BB	BB	BB	BB	AB	AB	AB	AB	AB	AB	AB	AB	AB	AA	AB	AB	AA	AB	AA	AA	AB	AB	BB	BB	BB	BB	AA	AB	BB	AB	BB	AB	AB	AB	AB	AB	AB	AB	AA	AB	AB
LG3	104	18805872	18805881	BB	AB	BB	BB	AA	BB	BB	BB	BB	AB	AB	AB	AB	AB	AB	AB	AB	AB	AA	AB	AB	AA	AB	AA	AA	AB	AB	BB	BB	BB	BB	AA	AB	BB	AB	BB	AB	AB	AB	AB	AB	AB	AB	AA	AB	AB
LG3	104.3	18810791	18810908	BB	AB	BB	BB	AA	BB	BB	BB	BB	AB	AB	AB	AB	AB	AB	AB	AB	AB	AA	AB	AB	AA	AB	AA	AA	AB	AB	BB	BB	BB	BB	AA	AB	BB	AB	BB	AB	AB	AB	AB	AB	AB	AB	AA	AB	AB
LG3	105	18815247	18833547	BB	AB	BB	BB	AA	BB	BB	BB	BB	AB	AB	AB	AB	AB	AB	AB	AB	AB	AA	AB	AB	AA	AB	AA	AA	AB	AB	BB	BB	BB	BB	AA	AB	BB	AB	BB	AB	AB	AB	AB	AB	AB	AB	AA	AB	AB
LG3	105.6	18835461	18835461	BB	AB	BB	BB	AA	BB	BB	BB	BB	AB	AB	AB	AB	AB	AB	AB	AB	AB	AA	AB	AB	AA	AB	AA	AA	AB	AB	BB	BB	BB	BB	AA	AB	BB	AB	BB	AB	AB	AB	AB	AB	AB	AB	AB	AB	AB
LG3	106	18835461	18841171	BB	AB	BB	BB	AA	BB	BB	BB	BB	AB	AB	AB	AB	AB	AB	AB	AB	AB	AA	AB	AB	AA	AB	AA	AA	AB	AB	BB	BB	BB	BB	AA	AB	BB	AB	BB	AB	AB	AB	AB	AB	AB	AB	BB	AB	AB
LG3	107	18845166	18845282	BB	AB	BB	BB	AA	BB	BB	BB	BB	AB	AB	AB	AB	AB	AB	AB	AB	AB	AA	AB	AB	AA	AB	AA	AA	AB	AB	BB	BB	BB	BB	AA	AB	BB	AB	BB	AB	AB	AB	AB	AB	AB	AB	BB	AB	AB
LG3	107.6	18847579	18856126	BB	AB	BB	BB	AA	BB	BB	BB	BB	AB	AB	AB	AB	AB	AB	AB	AB	AB	AA	AB	AB	AA	AB	AA	AA	AB	AB	BB	BB	BB	BB	AA	AB	BB	AB	BB	AB	AB	AB	AB	AB	AB	AB	BB	AB	AB
LG3	107.9	18856126	18869830	BB	AB	BB	BB	AA	BB	BB	BB	BB	AB	AB	AB	AB	AB	AB	AB	AB	AB	AA	AB	AB	AA	AB	AA	AA	AB	AB	BB	BB	BB	BB	AA	AB	BB	AB	BB	AB	AB	AB	AB	AB	AB	AB	BB	AB	AB
LG3	107.6	18869830	18869830	BB	AB	BB	BB	AA	BB	BB	BB	BB	AB	AB	AB	AB	AB	AB	AB	AB	AB	AA	AB	AB	AA	AB	AA	AA	AB	AB	BB	BB	BB	BB	AA	AB	BB	AB	BB	AB	AB	AB	AB	AB	AB	AB	BB	AB	AB
LG3	107	18881114	18881114	BB	AB	BB	BB	AA	BB	BB	BB	BB	AB	AB	AB	AB	AB	AB	AB	AB	AB	AA	AB	AB	AA	AB	AA	AA	AB	AB	BB	BB	BB	BB	AA	AB	BB	AB	BB	AB	AB	AB	AB	AB	AB	AB	AA	AB	AB
LG3	107.3	18881114	18881242	BB	AB	BB	BB	AA	BB	BB	BB	BB	AB	AB	AB	AB	AB	AB	AB	AB	AB	AA	AB	AB	AA	AB	AA	AA	AB	AB	BB	BB	BB	BB	AA	AB	BB	AB	BB	AB	AB	AB	AB	AB	AB	AB	AA	AB	AB
LG3	107.6	18881242	18894290	BB	AB	BB	BB	AA	BB	BB	BB	BB	AB	AB	AB	AB	AB	AB	AB	AB	AB	AA	AB	AB	AA	AB	AA	AA	AB	AB	BB	BB	BB	BB	AA	AB	BB	AB	BB	AB	AB	AB	AB	AB	AB	AB	AA	AB	AA
LG3	107.9	18899999	18899999	BB	AB	BB	BB	AA	BB	BB	BB	BB	AB	AB	AB	AB	AB	AB	AB	AB	AB	AA	AB	AB	AA	AB	AA	AA	AB	AB	BB	BB	BB	BB	AA	AB	BB	AB	BB	AB	AB	AB	AB	AB	AB	AB	AA	AB	AA
LG3	108.3	18899999	18905198	BB	AB	BB	BB	AA	BB	BB	BB	BB	AB	AB	AB	AB	AB	AB	AB	AB	AB	AA	AB	AB	AA	AB	AA	AA	AB	AB	BB	BB	BB	BB	AA	AB	BB	AB	BB	AB	AB	AB	AB	AB	AB	AB	AA	AB	AA
LG3	108.6	18906501	18914733	BB	AB	BB	BB	AA	BB	BB	BB	BB	AB	AB	AB	AB	AB	AB	AB	AB	AB	AA	AB	AB	AA	AB	AA	AA	AB	AB	BB	BB	BB	BB	AA	AB	BB	AB	BB	AB	AB	AB	AB	AB	AB	AB	AA	AB	AA
LG3	107.9	18914735	18932582	BB	AB	BB	BB	AA	BB	BB	BB	BB	AB	AB	AB	AB	AB	AB	AB	AB	AB	AA	AB	AB	AA	AB	AA	AA	AB	AB	BB	BB	BB	BB	AA	AB	BB	AB	BB	AB	AB	AB	AB	AB	AB	AB	AA	AB	AA
LG3	108.6	18935471	18935471	BB	AB	BB	BB	AA	BB	BB	BB	BB	AB	AB	AB	AB	AB	AB	AB	AB	AB	AA	AB	AB	AA	AB	AA	AA	AB	AB	BB	BB	BB	BB	AA	AB	BB	AB	BB	AB	AB	AB	AB	AB	AB	AB	AA	AB	AA
LG3	110.6	18935471	18960585	BB	AB	BB	BB	AA	BB	BB	BB	BB	AB	AB	AB	AB	AB	AB	AB	AB	AB	AA	AB	AB	AA	AB	AA	AA	AB	AB	BB	BB	BB	BB	AA	AB	BB	AB	BB	AB	AB	AB	AB	AB	AB	AB	AA	AB	AA
LG3	110.3	18960585	18962426	BB	AB	BB	BB	AA	BB	BB	BB	BB	AB	AB	AB	AB	AB	AB	AB	AB	AB	AA	AB	AB	AA	AB	AA	AA	AB	AB	BB	BB	BB	BB	AA	AB	BB	AB	BB	AB	AB	AB	AB	AB	AB	AB	AA	AB	AA
LG3	109.9	18962426	18968095	BB	AB	BB	BB	AA	BB	BB	BB	BB	AB	AB	AB	AB	AB	AB	AB	AB	AB	AA	AB	AB	AA	AB	AA	AA	AB	AB	BB	BB	BB	BB	AA	AB	BB	AB	BB	AB	AB	AB	AB	AB	AB	AB	AA	AB	AA
LG3	109.3	18968195	18969091	BB	AB	BB	BB	AA	BB	BB	BB	BB	AB	AB	AB	AB	AB	AB	AB	AB	AB	AA	AB	AB	AA	AB	AA	AA	AB	AB	BB	BB	BB	BB	AA	AB	BB	AB	BB	AB	AB	AB	AB	AB	AB	AB	AA	AB	AA
LG3	109.6	18969091	18969091	BB	AB	BB	BB	AA	BB	BB	BB	BB	AB	AB	AB	AB	AB	AB	AB	AB	AB	AA	AB	AB	AA	AB	AA	AA	AB	AB	BB	BB	BB	BB	AA	AB	BB	AB	BB	AB	AB	AB	AB	AB	AB	AB	AA	AB	AA
LG3	109.9	18989905	18989905	BB	AB	BB	BB	AA	BB	BB	BB	BB	AB	AB	AB	AB	AB	AB	AB	AB	AB	AA	AB	AB	AA	AB	AA	AA	AB	AB	BB	BB	BB	BB	AA	AB	BB	AB	BB	AB	AB	AB	AB	AB	AB	AB	AA	AB	AA
LG3	110.3	18989905	18989905	BB	AB	BB	BB	AA	BB	BB	BB	BB	AB	AB	AB	AB	AB	AB	AB	AB	AB	AA	AB	AB	AA	AB	AA	AA	AB	AB	BB	BB	BB	BB	AA	AB	BB	AB	BB	AB	AB	AB	AB	AB	AB	AB	AA	AB	AA
LG3	110.6	18990025	18999319	BB	AB	BB	BB	AA	BB	BB	BB	BB	AB	AB	AB	AB	AB	AB	AB	AB	AB	AA	AB	AB	AA	AB	AA	AA	AB	AB	BB	BB	BB	BB	AA	AB	BB	AB	BB	AB	AB	AB	AB	AB	AB	AB	AA	AB	AA
LG3	110.9	18999435	19019853	BB	AB	BB	BB	AA	BB	BB	BB	BB	AB	AB	AB	AB	AB	AB	AB	AB	AB	AA	AB	AB	AA	AB	AA	AA	AB	AB	BB	BB	BB	BB	AA	AB	BB	AB	BB	AB	AB	AB	AB	AB	AB	AB	AA	AB	AA
LG3	111.3	19019853	19072614	BB	AB	BB	BB	AA	BB	BB	BB	BB	AB	AB	AB	AB	AB	AB	AB	AB	AB	AA	AB	BB	AA	AB	AA	AA	AB	AB	BB	BB	BB	BB	AA	AB	BB	AB	BB	AB	AB	AB	AB	AB	AB	AB	AA	AB	AA
LG3	110.6	19072618	19085444	BB	AB	BB	BB	AA	BB	BB	BB	BB	AB	AB	AB	AB	AB	AB	AB	AB	AB	AA	AB	AB	AA	AB	AA	AA	AB	AB	BB	BB	BB	BB	AA	AB	BB	AB	BB	AB	AB	AB	AB	AB	AB	AB	AA	AB	AA
LG3	111.6	19095921	19159902	BB	AB	BB	BB	AA	BB	BB	BB	BB	AB	AB	AB	AB	AB	AB	AB	AB	AB	AA	AB	AB	AA	AB	AA	AA	AB	AB	BB	BB	BB	BB	AA	AB	BB	AB	BB	AB	AB	AB	AB	AB	AB	AB	AA	AB	AA
LG3	111.9	19166238	19192580	BB	AB	BB	BB	AA	BB	BB	BB	BB	AB	AB	AB	AB	AB	AB	AB	AB	AB	AA	AB	AB	AA	AB	AA	AA	AB	AB	BB	BB	BB	BB	AA	AB	BB	AB	BB	AB	AB	AB	AB	AB	AB	AB	AA	AB	AA
LG3	112.3	19192696	19255330	BB	AB	BB	BB	AA	BB	BB	BB	BB	AB	AB	AB	AB	AB	AB	AB	AB	AB	AA	AB	AB	AA	AB	AA	AA	AB	AB	BB	BB	BB	BB	AA	AB	BB	AB	BB	AB	AB	AB	AB	AB	AB	AB	AA	AB	AA
LG3	112.6	19257037	19259439	BB	AB	BB	BB	AA	BB	BB	BB	BB	AB	AB	AB	AB	AB	AB	AB	AB	AB	AA	AB	AB	AA	AB	AA	AA	AB	AB	BB	BB	BB	BB	AA	AB	BB	AB	BB	AB	AB	AB	AB	AB	AB	AB	AA	AB	AA
LG3	112.9	19259439	19275790	BB	AB	BB	BB	AA	BB	BB	BB	BB	AB	AB	AB	AB	AB	AB	AB	AB	AB	AA	AB	AB	AA	AB	AA	AA	AB	AB	BB	BB	BB	BB	AA	AB	BB	AB	BB	AB	AB	AB	AB	AB	AB	AA	AA	AB	AA
LG3	114.6	19281422	19283741	BB	AB	BB	BB	AA	BB	BB	BB	AB	AB	AB	AB	AB	AB	AB	AB	AB	AB	AA	AB	AB	AA	AB	AA	AA	AB	AB	AB	BB	BB	BB	AA	AB	BB	AB	AB	AB	AB	AB	AB	AB	AB	AA	AA	AB	AA
LG3	114.2	19287254	19287254	BB	AB	BB	BB	AA	BB	BB	BB	BB	AB	AB	AB	AB	AB	AB	AB	AB	AB	AA	AB	AB	AA	AB	AA	AA	AB	AB	BB	BB	BB	BB	AA	AB	BB	AB	BB	AB	AB	AB	AB	AB	AB	AA	AA	AB	AA
LG3	114.6	19287269	19314653	BB	AB	BB	BB	AA	BB	BB	BB	BB	AB	AB	AB	AB	AB	AB	AB	AB	AB	AA	AB	AB	AA	AB	AA	AA	AB	AB	BB	BB	BB	BB	AA	AB	BB	AB	BB	AB	AB	AB	AB	AB	AB	AA	AA	AB	AA
LG3	115.2	19315271	19317818	BB	AB	BB	BB	AA	BB	BB	BB	BB	AB	AB	AB	AB	AB	AB	AB	AB	AB	AA	AB	AB	AA	AB	AA	AA	AB	AB	BB	BB	BB	BB	AA	AB	BB	AB	BB	AB	AB	AB	AB	AB	AB	AA	BB	AB	AA
LG3	115.6	19317935	19317935	BB	AB	BB	BB	AA	BB	BB	BB	BB	AB	AB	AB	AB	AB	AB	AB	AB	AB	AA	AB	AB	AA	AB	AA	AA	AB	AB	BB	BB	BB	BB	AA	AB	BB	AB	BB	AB	AB	AB	AB	AB	AB	AA	BB	AB	AA
LG3	115.2	19317935	19323081	BB	AB	BB	BB	AA	BB	BB	BB	BB	AB	AB	AB	AB	AB	AB	AB	AB	AB	AA	AB	AB	AA	AB	AA	AA	AB	AB	BB	BB	BB	BB	AA	AB	BB	AB	BB	AB	AB	AB	AB	AB	AB	AA	BB	AB	AA
LG3	115.6	19323081	19413061	BB	AB	BB	BB	AA	BB	BB	BB	BB	AB	AB	AB	AB	AB	AB	AB	AB	AB	AA	AB	AB	AA	AB	AA	AA	AB	AB	BB	BB	BB	BB	AA	AB	BB	AB	BB	AB	AB	AB	AB	AB	AB	AA	BB	AB	AA
LG3	115.9	19413061	19413177	BB	AB	BB	BB	AA	BB	BB	BB	BB	AB	AB	AB	AB	AB	AB	AB	AB	AB	AA	AB	AB	AA	AB	AA	AA	AB	AB	BB	BB	BB	BB	AA	AB	BB	AB	BB	AB	AB	AB	AB	AB	AB	AA	BB	AB	AA
LG3	115.9	19419501	19419501	BB	AB	BB	BB	AA	BB	BB	BB	BB	AB	AB	AB	AB	AB	AB	AB	AB	AB	AA	AB	AB	AA	AB	AA	AA	AB	AB	BB	BB	BB	BB	AA	AB	BB	AB	BB	AB	AB	AB	AB	AB	AB	AA	BB	AB	AA
LG3	115.2	19419617	19419617	BB	AB	BB	BB	AA	BB	BB	BB	BB	AB	AB	AB	AB	AB	AB	AB	AB	AB	AA	AB	AB	AA	AB	AA	AA	AB	AB	BB	BB	BB	BB	AA	AB	BB	AB	BB	AB	AB	AB	AB	AB	AB	AA	BB	AB	AA
LG3	114.9	19423458	19423458	BB	AB	BB	BB	AA	BB	BB	BB	BB	AB	AB	AB	AB	AB	AB	AB	AB	AB	AA	AB	AB	AA	AB	AA	AA	AB	AB	BB	BB	BB	BB	AA	AB	BB	AB	BB	AB	AB	AB	AB	AB	AB	AA	BB	AB	AA
LG3	114.6	19423458	19439634	BB	AB	BB	BB	AA	BB	BB	BB	BB	AB	AB	AB	AB	AB	AB	AB	AB	AB	AA	AB	AB	AA	AB	AA	AA	AB	AB	BB	BB	BB	BB	AA	AB	BB	AB	BB	AB	AB	AB	AB	AB	AB	AA	BB	AB	AA
LG3	114.9	19439634	19447908	BB	AB	BB	BB	AA	BB	BB	BB	BB	AB	AB	AB	AB	AB	AB	AB	AB	AB	AA	AB	AB	AA	AB	AA	AA	AB	AB	BB	BB	BB	BB	AA	AB	BB	AB	BB	AB	AB	AB	AB	AB	AB	AA	BB	AB	AA
LG3	115.2	19482900	19482900	BB	AB	BB	BB	AA	BB	BB	BB	BB	AB	AB	AB	AB	AB	AB	AB	AB	AB	AA	AB	AB	AA	AB	AA	AA	AB	AB	BB	BB	BB	BB	AA	AB	BB	AB	BB	AB	AB	AB	AB	AB	AB	AA	BB	AB	AA
LG3	115.6	19488141	19529703	BB	AB	BB	BB	AA	BB	BB	BB	BB	AB	AB	AB	AB	AB	AB	AB	AB	AB	AA	AB	AB	AA	AB	AA	AA	AB	AB	BB	BB	BB	BB	AA	AB	BB	AB	BB	AB	AB	AB	AB	AB	AB	AA	BB	AB	AA
LG3	115.9	19529703	19564515	BB	AB	BB	BB	AA	BB	BB	BB	BB	AB	AB	AB	AB	AB	AB	AB	AB	AB	AA	AB	AB	AA	AB	AA	AA	AB	AB	BB	BB	BB	BB	AB	AB	BB	AB	BB	AB	AB	AB	AB	AB	AB	AA	BB	AB	AA
LG3	115.6	19564982	19613933	BB	AB	BB	BB	AA	BB	BB	BB	BB	AB	AB	AB	AB	AB	AB	AB	AB	AB	AA	AB	AB	AA	AB	AA	AA	AB	AB	BB	BB	BB	BB	AB	AB	BB	AB	BB	AB	AB	AB	AB	AB	AB	AA	AB	AB	AA
LG3	114.2	19613945	19734587	BB	AB	BB	BB	AA	BB	BB	BB	BB	AB	AB	AB	AB	AB	AB	AB	AB	AB	AA	AB	AB	AA	AB	AA	AA	AB	AB	BB	BB	BB	BB	AB	AB	BB	AB	BB	AB	AB	AB	AB	AB	AB	AA	AA	AB	AA
LG3	114.6	19734587	19734587	BB	AB	BB	AB	AA	BB	BB	BB	BB	AB	AB	AB	AB	AB	AB	AB	AB	AB	AA	AB	AB	AA	AB	AA	AA	AB	AB	BB	BB	BB	BB	AB	AB	BB	AB	BB	AB	AB	AB	AB	AB	AB	AA	AA	AB	AA
LG3	115.2	19738167	19775587	BB	AB	BB	AB	AA	BB	BB	BB	BB	AB	AB	AB	AB	AB	AB	AB	AB	AB	AA	AB	AB	AA	AB	AA	AA	AB	AB	BB	BB	BB	BB	AB	AB	BB	AB	BB	AB	AB	AB	AB	AB	AB	AA	AA	AB	AA
LG3	115.6	19775739	20058095	BB	AB	BB	AB	AA	BB	BB	BB	BB	AB	AB	AB	AB	AB	AB	AB	AB	AB	AA	AB	AB	AA	AB	AA	AA	AB	AB	BB	BB	BB	BB	AB	AB	BB	AB	BB	AB	AB	AB	AB	AB	AB	AA	AA	AB	AA
LG3	115.9	20058095	20070187	BB	AB	BB	AB	AA	BB	BB	BB	BB	AB	AB	AB	AB	AB	AB	AB	AB	AB	AA	AB	AB	AA	AB	AA	AA	AB	AB	BB	BB	BB	BB	AB	AB	BB	AB	BB	AB	AB	AB	AB	AB	AB	AA	AA	AB	AA
LG3	116.9	20070188	20070188	BB	AB	BB	AB	AA	BB	BB	BB	BB	AB	AB	AB	AB	AB	AB	AB	AB	AB	AA	AB	AB	AA	AB	AA	AA	AB	AB	BB	BB	BB	BB	AB	AB	BB	AB	BB	AB	AB	AB	AB	AB	AB	AA	BB	AB	AA
LG3	117.2	20075345	20078675	BB	AB	BB	AB	AA	BB	BB	BB	BB	AB	AB	AB	AB	AB	AB	AB	AB	AB	AA	AB	AB	AA	AB	AA	AA	AB	AB	BB	BB	BB	BB	AB	AB	BB	AB	BB	AB	AB	AB	AB	AB	AB	AA	BB	AB	AA
LG3	117.5	20078791	20148882	BB	AB	BB	AB	AA	BB	BB	BB	BB	AB	AB	AB	AB	AB	AB	AB	AB	AB	AA	AB	AB	AA	AB	AA	AA	AB	AB	BB	BB	BB	BB	AB	AB	BB	AB	BB	AB	AB	AB	AB	AB	AB	AA	BB	AB	AA
LG3	117.9	20148882	20160387	BB	AB	BB	AB	AA	BB	BB	BB	BB	AB	AB	AB	AB	AB	AB	AB	AB	AB	AA	AB	AB	AA	AB	AA	AA	AB	AB	BB	BB	BB	BB	AB	AB	BB	AB	BB	AB	AB	AB	AB	AB	AB	AA	BB	AB	AA
LG3	118.2	20160387	20160801	BB	AB	BB	AB	AA	BB	BB	BB	BB	AB	AB	AB	AB	AB	AB	AB	AB	AB	AA	AB	AB	AA	AB	AA	AA	AB	AB	BB	BB	BB	BB	AB	AB	BB	AB	BB	AB	AB	AB	AB	AB	AB	AA	BB	AB	AA
LG3	118.5	20170001	20170001	BB	AB	BB	AB	AA	BB	BB	BB	BB	AB	AA	AB	AB	AB	AB	AB	AB	AB	AA	AB	AB	AA	AB	AA	AA	AB	AB	BB	BB	BB	BB	AB	AB	BB	AB	BB	AB	AB	AB	AB	AB	AB	AA	BB	AB	AA
LG3	118.9	20170001	20170001	BB	AB	BB	AB	AA	BB	BB	BB	BB	AB	AA	AB	AB	AB	AB	AB	AB	AB	AA	AB	AB	AA	AB	AA	AA	AB	AB	BB	BB	BB	BB	AB	AB	BB	AB	BB	AB	AB	AB	AB	AB	AB	AA	BB	AB	AA
LG3	119.5	20198158	20198274	BB	AB	BB	AB	AA	BB	BB	BB	BB	AB	AA	AB	AB	AB	AB	AB	AB	AB	AA	AB	AB	AA	AB	AA	AA	AB	AB	BB	BB	BB	BB	AB	AB	BB	AB	BB	AB	AB	AB	AB	AB	AB	AA	BB	AB	AA
LG3	119.9	20198274	20212879	BB	AB	BB	AB	AA	BB	BB	BB	BB	AB	AA	AB	AB	AB	AB	AB	AB	AB	AA	AB	AB	AA	AB	AA	AA	AB	AB	BB	BB	BB	BB	AB	AB	BB	AB	BB	AB	AB	AB	AB	AB	AB	AA	BB	AB	AA
LG3	120.5	20212879	20240431	BB	AB	BB	AB	AA	BB	BB	BB	BB	AB	AA	AB	AB	AB	AB	AB	AB	AB	AA	AB	AB	AA	AB	AA	AA	AB	AB	BB	BB	BB	BB	AB	AB	BB	AB	BB	AB	AB	AB	AB	AB	AB	AA	BB	AB	AA
LG3	120.9	20240547	20249187	BB	AB	BB	AB	AA	BB	BB	BB	BB	AB	AA	AB	AB	AB	AB	AB	AB	AB	AA	AB	AB	AA	AB	AA	AA	AB	AB	BB	BB	BB	BB	AB	AB	BB	AB	BB	AB	AB	AA	AB	AB	AB	AA	BB	AB	AA
LG3	121.2	20274099	20343589	BB	AB	BB	AB	AA	BB	BB	BB	BB	AB	AA	AB	AB	AB	AB	AB	AB	AB	AA	AB	AB	AA	AB	AA	AA	AB	AB	BB	BB	BB	BB	AB	AB	BB	AB	BB	AB	AB	AA	AB	AB	AB	AA	BB	AA	AA
LG3	121.5	20345095	20410678	BB	AB	BB	AB	AA	BB	BB	BB	BB	AB	AA	AB	AB	AB	AB	AB	AB	AB	AA	AB	AB	AA	AB	AA	AA	AB	AB	BB	BB	BB	BB	AB	AB	BB	AB	BB	AB	AB	AA	AB	AB	AB	AA	BB	AA	AA
LG3	121.9	20464832	20464832	BB	AB	BB	AB	AA	BB	BB	BB	BB	AB	AA	AB	AB	AB	AB	AB	AB	AB	AA	AB	AB	AA	AB	AA	AA	AB	AB	BB	BB	BB	BB	AB	AB	BB	AB	BB	AB	AB	AA	AB	AB	AB	AA	BB	AA	AA
LG3	122.2	20464832	20464832	BB	AB	BB	AB	AA	BB	BB	BB	BB	AB	AA	AB	AB	AB	AB	AB	AB	AB	AA	AB	AB	AA	AB	AA	AA	AB	AB	BB	BB	BB	BB	AB	AB	BB	AB	BB	AB	AB	AA	AB	AB	AB	AA	BB	AA	AA
LG3	122.5	20537575	20631029	BB	AB	BB	AB	AA	BB	BB	BB	BB	AB	AA	AB	AB	AB	AB	AB	AB	AB	AA	AB	AB	AA	AB	AA	AA	AB	AB	BB	BB	BB	AB	AB	AB	BB	AB	BB	AB	AB	AA	AB	AB	AB	AA	BB	AA	AA
LG3	122.8	20631029	20874379	BB	AB	BB	AB	AA	BB	BB	BB	BB	AB	AA	AB	AB	AB	AB	AB	AB	AB	AA	AB	AB	AA	AB	AA	AA	AB	AB	BB	BB	BB	AB	AB	AB	BB	AB	BB	AB	AB	AA	AB	AB	AB	AA	BB	AA	AA
LG3	123.2	20874379	20874379	BB	AB	BB	AB	AA	BB	BB	BB	BB	AB	AA	AB	AB	AB	AB	AB	AB	AB	AA	AB	AB	AA	AB	AA	AA	AB	AB	BB	BB	BB	AA	AB	AB	BB	AB	BB	AB	AB	AA	AB	AB	AB	AA	BB	AA	AA
LG3	123.5	21028471	21028471	BB	AB	BB	AB	AA	BB	BB	BB	BB	AB	AA	AB	AB	AB	AB	AB	AB	AB	AA	AB	AB	AA	AB	AA	AA	AB	AB	BB	BB	BB	AA	AB	AB	BB	AB	BB	AB	AB	AA	AB	AB	AB	AA	BB	AA	AA
LG3	123.8	21028587	21078244	BB	AB	BB	AB	AA	BB	BB	BB	BB	AB	AA	AB	AB	AB	AB	AB	AB	AB	AA	AB	AB	AA	AB	AA	AA	AB	AB	BB	BB	BB	AA	AB	AB	BB	AB	BB	AB	AB	AA	AB	AB	AB	AA	BB	AA	AA
LG3	124.2	21080381	21088585	BB	AB	BB	AB	AA	BB	BB	BB	BB	AB	AA	AB	AB	AB	AB	AB	AB	AB	AA	AB	AB	AA	AB	AA	AA	AB	AB	BB	BB	BB	AA	AB	AB	BB	AB	BB	AB	AB	AA	AB	AB	AB	AA	BB	AA	AA
LG3	124.8	21088704	21118623	BB	AB	BB	AB	AA	BB	BB	BB	BB	AB	AA	AB	AB	AB	AB	AB	AB	AB	AA	AB	AB	AA	AB	AA	AA	AB	AB	BB	BB	BB	AA	AB	AB	BB	AB	BB	AB	AB	AA	AB	AB	AB	AB	BB	AA	AA
LG3	125.2	21118626	21128322	BB	AB	BB	AB	AA	BB	BB	BB	BB	AB	AA	AB	AB	AB	AB	AB	AB	AB	AA	AB	AB	AA	AB	AA	AA	AB	AB	BB	BB	BB	AA	AB	AB	BB	AB	BB	AB	AB	AA	AB	AB	AB	AB	BB	AA	AA
LG3	126.2	21200342	21206966	BB	AB	BB	AB	AA	BB	BB	BB	BB	AB	AA	AB	AB	AB	AB	AB	AB	AB	AA	AB	AB	AA	AB	AA	AA	AB	AB	BB	BB	BB	AA	AB	AB	BB	AB	BB	AB	AB	AB	AB	AB	AB	AB	BB	AA	AA
LG3	126.5	21214319	21221214	BB	AB	BB	AB	AA	BB	BB	BB	BB	AB	AA	AB	AB	AB	AB	AB	AB	AB	AA	AB	AB	AA	AB	AA	AA	AB	AB	BB	BB	BB	AA	AB	AB	BB	AB	BB	AB	AB	AB	AB	AB	AB	AB	BB	AA	AA
LG3	126.8	21221214	21224069	BB	AB	BB	AB	AA	BB	BB	BB	BB	AB	AA	AB	AB	AB	AB	AB	AB	AB	AA	AB	AB	AA	AB	AA	AA	AB	AB	BB	BB	BB	AA	AB	AB	BB	AB	BB	AB	AB	AB	AB	AB	AB	AB	BB	AA	AA
LG3	127.2	21230464	21245810	BB	AB	BB	AB	AA	BB	BB	BB	BB	AB	AA	AB	AB	AB	AB	AB	AB	AB	AA	AB	AB	AA	AB	AA	AA	AB	AB	BB	BB	BB	AA	AB	AB	BB	AB	BB	BB	AB	AB	AB	AB	AB	AB	BB	AA	AA
LG3	127.8	21255419	21276720	BB	AB	BB	AB	AA	BB	BB	BB	BB	AB	AA	AB	AB	AB	AB	AB	AB	AB	AA	AB	AB	AA	AB	AA	AA	AB	AB	BB	BB	BB	AA	AB	AB	BB	AB	BB	BB	AB	AB	AB	AB	AB	AB	BB	AA	AA
LG3	128.1	21276720	21278962	BB	AB	BB	AB	AA	BB	BB	BB	BB	AB	AA	AB	AB	AB	AB	AB	AB	AB	AA	AB	AB	AA	AB	AA	AA	AB	AB	BB	BB	BB	AA	AB	AB	BB	AB	BB	BB	AB	AB	AB	AB	AB	AB	BB	AA	AA
LG3	128.5	21288317	21288317	BB	AB	BB	AB	AA	BB	BB	BB	BB	AB	AA	AB	AB	AB	AB	AB	AB	AB	AA	AB	AB	AA	AB	AA	AA	AB	AB	BB	BB	BB	AA	AB	AB	BB	AB	BB	BB	AB	AB	AB	AB	AB	AB	BB	AA	AA
LG3	128.8	21288423	21292325	BB	AB	BB	AB	AA	BB	BB	BB	BB	AB	AA	AB	AB	AB	AB	AB	AB	AB	AA	AB	AB	AA	AB	AA	AA	AB	AB	BB	BB	BB	AA	AB	AB	BB	AB	BB	BB	AB	AB	AB	AB	AB	AB	BB	AA	AA
LG3	129.5	21419090	21419090	BB	AB	BB	AB	AA	BB	BB	BB	BB	AB	AA	BB	AB	AB	AB	AB	AB	AB	AA	AB	AB	AA	AB	AA	AA	AB	AB	BB	BB	BB	AA	AB	AB	BB	AB	BB	BB	AB	AB	AB	AB	AB	AB	BB	AA	AA
LG3	129.8	21429115	21429231	BB	AB	BB	AB	AA	BB	BB	BB	BB	AB	AA	BB	AB	AB	AB	AB	AB	AB	AA	AB	AB	AA	AB	AA	AA	AB	AB	BB	BB	BB	AA	AB	AB	BB	AB	BB	BB	AB	AB	AB	AB	AB	AB	BB	AA	AA
LG3	130.1	21429231	21429244	BB	AB	BB	AB	AA	BB	BB	BB	BB	AB	AA	BB	AB	AB	AB	AB	AB	AB	AA	AB	AB	AA	AB	AA	AA	AB	AB	BB	BB	BB	AA	AB	AB	BB	AB	BB	BB	AB	AB	AB	AB	AB	AB	BB	AA	AA
LG3	129.8	21433965	21433965	BB	AB	BB	AB	AA	BB	BB	BB	BB	AB	AA	BB	AB	AB	AB	AB	AB	AB	AA	AB	AB	AA	AB	AA	AA	AB	AB	BB	BB	BB	AA	AB	AB	BB	AB	BB	BB	AB	AB	AB	AB	AB	AB	BB	AA	AA
LG3	129.5	21433965	21453747	AB	AB	BB	AB	AA	BB	BB	BB	BB	AB	AA	BB	AB	AB	AB	AB	AB	AB	AA	AB	AB	AA	AB	AA	AA	AB	AB	BB	BB	BB	AA	AB	AB	BB	AB	BB	BB	AB	AB	AB	AB	AB	AB	BB	AA	AA
LG3	129.8	21456488	21456488	AB	AB	BB	AB	AA	BB	BB	BB	BB	AB	AA	BB	AB	AB	AB	AB	AB	AB	AA	AB	AB	AA	AB	AA	AA	AB	AB	BB	BB	BB	AA	AB	AB	BB	AB	BB	BB	AB	AB	AB	AB	AB	AB	BB	AA	AA
LG3	130.1	21484570	21577413	AB	AB	BB	AB	AA	BB	BB	BB	BB	AB	AA	BB	AB	AB	AB	AB	AB	AB	AA	AB	AB	AA	AB	AA	AA	AB	AB	BB	BB	BB	AA	BB	AB	BB	AB	BB	BB	AB	AB	AB	AB	AB	AB	BB	AA	AA
LG3	130.5	21589460	21593111	AB	AB	BB	AB	AA	BB	BB	BB	BB	AB	AA	BB	AB	AB	AB	AB	AB	AB	AA	AB	AB	AA	AB	AA	AA	AB	AB	BB	BB	BB	AA	BB	AB	BB	AB	BB	BB	AB	AB	AB	AB	AB	AB	BB	AA	AA
LG3	130.8	21620919	21657712	AB	AB	BB	AB	AA	BB	BB	BB	BB	AB	AA	BB	AB	AB	AB	AB	AB	AB	AA	AB	AB	AA	AB	AA	AA	AB	AB	BB	BB	BB	AA	BB	AB	BB	AB	BB	BB	AB	AB	AB	AB	AB	AB	BB	AA	AA
LG3	130.5	21663094	21739393	AB	AB	BB	AB	AA	BB	BB	BB	BB	AB	AA	BB	AB	AB	AB	AB	AB	AB	AA	AB	AB	AA	AB	AA	AA	AB	AB	BB	BB	BB	AA	BB	AB	BB	AB	BB	BB	AB	AB	AB	AB	AB	AB	BB	AA	AA
LG3	130.8	21739393	21739393	AB	AB	BB	AB	AA	BB	BB	BB	BB	AB	AA	BB	AB	AB	AB	AB	AB	AB	AA	AB	AB	AA	AB	AA	AA	AB	AB	BB	BB	BB	AA	BB	AB	BB	AB	BB	BB	AB	AB	AB	AB	AB	AB	BB	AA	AA
LG3	131.1	21800280	21800287	AB	AB	BB	AB	AA	BB	BB	BB	BB	AB	AA	BB	AB	AB	AB	AB	AB	AB	AA	AB	AB	AA	AB	AA	AA	AB	AB	BB	BB	BB	AA	BB	AB	BB	AB	BB	BB	AB	AB	AB	AB	AB	AB	BB	AA	AA
LG3	132.1	21908464	21916462	AB	AB	BB	AB	AA	BB	BB	BB	BB	AB	AA	BB	AB	AB	AB	AB	AB	AB	AA	AB	AB	AA	AB	AA	AA	AB	AB	BB	BB	BB	AA	BB	AB	BB	AB	BB	BB	AB	AB	AB	AB	AB	AB	BB	AA	AA
LG3	132.8	21929292	22041090	AB	AB	BB	AB	AA	BB	BB	BB	BB	AB	AA	BB	AB	AB	AB	AB	AB	AB	AA	AB	AB	AA	AB	AA	AA	AB	AB	BB	BB	BB	AA	BB	AB	BB	AB	BB	BB	AB	AB	AB	AB	AB	AB	BB	AA	AA
LG3	133.1	22041097	22066518	AB	AB	BB	AB	AA	BB	BB	BB	BB	AB	AA	BB	AB	AB	AB	AB	AB	AB	AA	AB	AB	AA	AB	AA	AA	AB	AB	BB	BB	BB	AA	BB	AB	BB	AB	BB	BB	AB	AB	AB	AB	AB	AB	BB	AA	AA
LG3	133.4	22066929	22093101	AB	AB	BB	AB	AA	BB	BB	BB	BB	AB	AA	BB	AB	AB	AB	AB	AB	AB	AA	AB	AB	AA	AB	AA	AA	AB	AB	BB	BB	BB	AA	BB	AB	BB	AB	BB	BB	AB	AB	AB	AB	AB	AB	BB	AA	AA
LG3	133.8	22093101	22093101	AB	AB	BB	AB	AA	BB	BB	BB	BB	AB	AA	BB	AB	AB	AB	AB	AB	AB	AA	AB	AB	AA	AB	AA	AA	AB	AB	BB	BB	BB	AA	BB	AB	BB	AB	BB	BB	AB	AB	AB	AB	AB	AB	BB	AA	AA
LG3	134.1	22093221	22093221	AB	AB	BB	AB	AA	BB	BB	BB	BB	AB	AA	BB	AB	AB	AB	AB	AB	AB	AA	AB	AB	AA	AB	AA	AA	AB	AB	BB	BB	BB	AA	BB	AB	BB	AB	BB	BB	AB	AB	AB	AB	AB	AB	BB	AA	AA
LG3	134.4	22093221	22117933	AB	AB	BB	AB	AA	BB	BB	BB	BB	AB	AA	BB	AB	AB	AB	AB	AB	AB	AA	AB	AB	AA	AB	AA	AA	AB	AB	BB	BB	BB	AA	BB	BB	BB	AB	BB	BB	AB	AB	AB	AB	AB	AB	BB	AA	AA
LG3	134.4	22118128	22209920	AB	AB	BB	AB	AA	BB	BB	BB	BB	AB	AA	BB	AB	AB	AB	AB	AB	AB	AA	AB	AB	AA	AB	AA	AA	AB	AB	BB	BB	BB	AA	BB	BB	BB	AB	BB	BB	AB	AB	AB	AB	AB	AB	BB	AA	AA
LG3	134.8	22248485	22322762	AB	AB	BB	AB	AA	BB	BB	BB	BB	AB	AA	BB	AB	AB	AB	AB	AB	AA	AA	AB	AB	AA	AB	AA	AA	AB	AB	BB	BB	BB	AA	BB	BB	BB	AB	BB	BB	AB	AB	AB	AB	AB	AB	BB	AA	AA
LG3	135.1	22323439	22323439	AB	AB	BB	AB	AA	BB	BB	BB	BB	AB	AA	BB	AB	AB	AB	AB	AB	AA	AA	AB	AB	AA	AB	AA	AA	AB	AB	BB	BB	BB	AA	BB	BB	BB	AB	BB	BB	AB	AB	AB	AB	AB	AB	BB	AA	AA
LG3	135.8	22323439	22341618	AB	AB	BB	AB	AA	BB	BB	BB	BB	AB	AA	BB	AB	AB	AB	AB	AB	AA	AA	AB	AB	AA	AB	AA	AA	AB	AB	BB	BB	BB	AA	BB	BB	BB	AB	BB	BB	AB	AB	AB	AB	AB	AB	BB	AA	AA
LG3	136.1	22346610	22357166	AB	AB	BB	AB	AA	BB	BB	BB	BB	AB	AA	BB	AB	AB	AB	AB	AB	AA	AA	AB	AB	AA	AB	AA	AA	AB	AB	BB	BB	BB	AA	BB	BB	BB	AB	BB	BB	AB	AB	AB	AB	AB	AB	BB	AA	AA
LG3	137.1	22444512	22604640	AB	AB	BB	AB	AA	BB	BB	BB	BB	AB	AA	BB	AB	AB	AB	AB	AB	AA	AA	AB	AB	AA	AB	AB	AA	AB	AB	BB	BB	BB	AA	BB	BB	BB	AB	BB	BB	AB	AB	AB	AB	AB	AB	BB	AA	AA
LG3	137.4	22605548	22605548	AB	AB	BB	BB	AA	BB	BB	BB	BB	AB	AA	BB	AB	AB	AB	AB	AB	AA	AA	AB	AB	AA	AB	AB	AA	AB	AB	BB	BB	BB	AA	BB	BB	BB	AB	BB	BB	AB	AB	AB	AB	AB	AB	BB	AA	AA
LG3	137.7	22605664	22610374	AB	AB	BB	BB	AA	BB	BB	BB	BB	AB	AA	BB	AB	AB	AB	AB	AB	AA	AA	AB	AB	AA	AB	AB	AA	AB	AB	BB	BB	BB	AA	BB	BB	BB	AB	BB	BB	AB	AB	AB	AB	AB	AB	BB	AA	AA
LG3	138.1	22610482	22636278	AB	AB	BB	BB	AA	BB	BB	BB	BB	AB	AA	BB	AB	AB	AB	AB	AB	AA	AA	AB	AB	AA	AB	AB	AA	AB	AB	BB	BB	BB	AA	BB	BB	BB	AB	BB	BB	AB	AB	AB	AB	AB	AB	BB	AA	AA
LG3	139.1	22643092	22643092	AB	AB	BB	BB	AA	BB	BB	BB	BB	AB	AA	BB	AB	AB	AB	AB	AB	AA	AA	AB	AB	AA	AB	AB	AA	AB	AB	BB	BB	BB	AA	BB	BB	BB	AB	BB	BB	AB	AB	AB	AB	AB	AB	BB	AA	AA
LG3	139.4	22643208	22643208	AB	AB	BB	BB	AA	BB	BB	BB	BB	AB	AA	BB	AB	AB	AB	AB	AB	AA	AA	AB	AB	AA	AB	AB	AA	AB	AB	BB	BB	BB	AA	BB	BB	BB	AB	BB	BB	AB	AB	AB	AB	AB	AB	BB	AA	AA
LG3	140.1	22644378	22644494	AB	AB	BB	BB	AA	BB	BB	BB	BB	AB	AA	BB	AB	AB	AB	AB	AB	AA	AA	AB	AB	AA	AB	AB	AA	AB	AB	BB	BB	BB	AA	BB	BB	BB	AB	BB	BB	AB	AB	AB	AB	AA	AB	BB	AA	AA
LG3	140.4	22645240	22647719	AB	AB	BB	BB	AA	BB	BB	BB	BB	AB	AA	BB	AB	AB	AB	AB	AB	AA	AA	AB	AB	AA	AB	AB	AA	AB	AB	BB	BB	BB	AA	AB	BB	BB	AB	BB	BB	AB	AB	AB	AB	AA	AB	BB	AA	AA
LG3	140.7	22650658	22650658	AB	AB	BB	BB	AA	BB	BB	BB	BB	AB	AA	BB	AB	AB	AB	AB	AB	AA	AA	AB	AB	AA	AB	AB	AA	AB	AB	BB	BB	BB	AA	AB	BB	BB	AB	BB	BB	AB	AB	AB	AB	AA	AB	BB	AA	AA
LG3	145.7	22740115	22740115	AB	AB	BB	BB	AA	BB	BB	BB	BB	AB	AA	BB	AA	AB	AB	AB	AA	AA	AA	AB	AB	AA	AB	AB	AA	AA	AB	BB	BB	BB	AA	AB	BB	BB	AA	BB	BB	AB	AB	AA	AB	AA	AB	BB	AA	AA
LG3	146.7	22864221	22864221	AB	AB	BB	BB	AA	BB	BB	BB	BB	AB	AA	BB	AA	AB	AB	AB	AA	AA	AA	AB	AB	AA	AB	AB	AA	AA	AB	BB	BB	BB	AA	AB	BB	BB	AA	BB	BB	AB	AB	AA	AB	AA	AB	BB	AA	AA
LG3	147	22865678	22865678	AB	AB	BB	BB	AA	BB	BB	BB	BB	AB	AA	BB	AA	AB	AB	AB	AA	AA	AA	AB	AB	AA	AB	AB	AA	AA	AB	BB	BB	BB	AA	AB	BB	BB	AA	BB	BB	AB	AB	AA	AB	AA	AB	BB	AA	AA
LG3	149	22885263	22981704	AB	AB	AA	BB	AA	BB	BB	BB	BB	AB	AA	AB	AA	AB	AB	AB	AA	AA	AA	AB	AB	AA	AB	AB	AA	AA	AB	AB	BB	BB	AA	AB	BB	BB	AA	BB	BB	AB	AB	AA	AB	AA	AB	BB	AA	AA
LG3	149.3	22994132	22998924	AB	AB	AA	BB	AA	BB	BB	BB	BB	AB	AA	AB	AA	AB	AB	AB	AA	AA	AA	AB	AB	AA	AB	AB	AA	AA	AB	AB	BB	BB	AA	AA	BB	BB	AA	BB	BB	AB	AB	AA	AB	AA	AB	BB	AA	AA
LG3	148.7	23033020	23039304	AB	AB	AA	AB	AA	BB	BB	BB	AB	AB	AA	AB	AA	AB	AB	AB	AA	AA	AA	AB	AB	AA	AB	AB	AA	AA	AB	AB	AB	BB	AA	AA	BB	BB	AA	BB	BB	AB	AB	AA	AB	AA	AB	BB	AA	AA
LG3	148.3	23061443	23066012	AB	AB	AA	AB	AA	BB	BB	BB	AB	AB	AA	AB	AA	AB	AB	AB	AA	AA	AA	AB	AB	AA	AB	AB	AA	AA	AB	AB	AB	BB	AA	AA	BB	BB	AA	BB	BB	AB	AB	AA	AB	AA	AB	BB	AA	AA
LG3	148.3	23101599	23101599	AB	AB	AA	AB	AA	BB	BB	BB	AB	AB	AA	AB	AA	AB	AB	AB	AA	AA	AA	AB	AB	AA	AB	AB	AA	AA	AB	AB	AB	BB	AA	AA	BB	BB	AA	BB	BB	AB	AB	AB	AB	AA	AB	BB	AA	AA
LG3	148	23113115	23113115	AB	AB	AA	AB	AA	BB	BB	BB	AB	AB	AA	AB	AA	AB	AB	AB	AA	AA	AA	AB	AB	AA	AB	AB	AA	AA	AB	AB	AB	BB	AA	AA	BB	BB	AA	BB	BB	AB	AB	AB	AB	AA	AB	BB	AA	AA
LG3	146.4	23242713	23242713	AB	AB	AA	AB	AA	BB	BB	BB	AB	AB	AA	AB	AB	AB	AB	AB	AA	AA	AA	AB	AB	AA	AB	AB	AA	AA	AB	AB	AB	BB	AA	AA	BB	BB	AA	BB	BB	AB	AB	AB	AB	AA	AB	BB	AA	AA
LG3	141.4	23356883	23359093	AB	AB	AB	AB	AA	BB	BB	BB	AB	AB	AA	AB	AB	AB	AB	AB	AB	AA	AA	AB	AB	AA	AB	AB	AA	AA	AB	AB	BB	BB	AA	BB	BB	BB	AB	BB	BB	AB	AB	AB	AB	AB	AB	BB	AA	AA
LG3	139.4	23359093	23359093	AB	BB	BB	AB	AA	BB	BB	BB	AB	AB	AA	BB	AB	AB	AB	AB	AB	AA	AA	AB	AB	AA	AB	AB	AA	AB	AB	AB	BB	BB	AA	BB	BB	BB	AB	BB	BB	AB	AB	AB	AB	AB	AB	BB	AA	AA
LG3	139.7	23360680	23424026	AB	BB	BB	AB	AA	BB	BB	BB	AB	AB	AA	BB	AB	AB	AB	AB	AB	AA	AA	AB	AB	AA	AB	AB	AA	AB	AB	AB	BB	BB	AA	BB	BB	BB	AB	BB	BB	AB	AB	AB	AB	AB	AB	BB	AA	AA
LG3	140.1	23425669	23425669	AB	BB	BB	AB	AA	BB	BB	BB	AB	AB	AA	BB	AB	AB	AB	AB	AB	AA	AA	AB	AB	AA	AB	AB	AA	AB	AB	AB	BB	BB	AA	BB	BB	BB	AB	BB	BB	AB	AB	AB	AB	AB	AB	BB	AA	AA
LG3	140.4	23425669	23425669	AB	BB	BB	AB	AA	BB	BB	BB	AB	AB	AA	BB	AB	AB	AB	AB	AB	AA	AA	AB	AB	AA	AB	AB	AA	AB	AB	AB	BB	BB	AA	BB	BB	BB	AB	BB	BB	AB	AB	AB	AB	AB	AB	BB	AA	AA
LG3	140.7	23431467	23431467	AB	BB	BB	AB	AA	BB	BB	BB	AB	AB	AA	BB	AB	AB	AB	AB	AB	AA	AA	AB	AB	AA	AB	AB	AA	AB	AB	AB	BB	BB	AA	BB	BB	BB	AB	BB	BB	AB	AB	AB	AB	AB	AB	BB	AA	AA
LG3	141.4	23690239	23775580	AB	BB	BB	AB	AA	BB	BB	BB	AB	AB	AA	BB	AB	AB	AB	AB	AB	AA	AA	AB	AB	AA	AB	AB	AA	AB	AB	AB	BB	BB	AA	BB	BB	BB	AB	BB	BB	AB	AB	AB	AB	AB	AB	BB	AA	AA
LG3	142.1	23779668	23800453	AB	BB	BB	AB	AA	BB	BB	BB	AB	AB	AA	BB	AB	AB	AB	AB	AB	AA	AA	AB	AB	AA	AB	AB	AA	AB	AB	AB	BB	BB	AA	BB	BB	BB	AB	BB	BB	AB	AB	AB	AB	AB	AB	BB	AA	AA
LG3	142.4	23801175	23819592	AB	BB	BB	AB	AA	BB	BB	BB	AB	AB	AA	BB	AB	AB	AB	AB	AB	AA	AA	AB	AB	AA	AB	AB	AA	AB	AB	AB	BB	BB	AA	BB	BB	BB	AB	BB	BB	AB	AB	AB	AB	AB	AB	BB	AA	AA
LG3	142.7	23822098	23940551	AB	BB	BB	AB	AA	BB	BB	BB	AB	AB	AA	BB	AB	AB	AB	AB	AB	AA	AA	AB	AB	AA	AB	AB	AA	AB	AB	AB	BB	BB	AA	BB	BB	BB	AB	BB	BB	AB	AB	AB	AB	AB	AB	BB	AA	AA
LG3	143	23940661	23940661	AB	BB	BB	AB	AA	BB	BB	BB	AB	AB	AA	BB	AB	AB	AB	AB	AB	AA	AA	AB	AB	AA	AB	AB	AA	AB	AB	AB	BB	BB	AA	BB	BB	BB	AB	BB	BB	AB	AB	AB	AB	AB	AB	BB	AA	AA
LG3	143.4	23943659	24036588	AB	BB	BB	AB	AA	BB	BB	BB	AB	AB	AA	BB	AB	AB	AB	AB	AB	AA	AA	AB	AB	AA	AB	AB	AA	AB	AB	AB	BB	BB	AA	BB	BB	BB	AB	BB	BB	AB	AB	AB	AB	AB	AB	BB	AA	AA
LG3	144.7	24036588	24036588	AB	BB	BB	AB	AA	BB	BB	BB	AB	AB	AA	BB	AB	AB	AB	AB	AB	AA	AA	AB	AB	AA	AB	AB	AB	AB	AB	AB	BB	BB	AA	BB	BB	BB	AB	BB	BB	AB	AB	AB	AB	AB	AB	BB	AA	AA
LG3	145	24166586	24180374	AB	BB	BB	AB	AA	BB	BB	BB	AB	AB	AA	BB	AB	AB	AB	AB	AB	AA	AA	AB	AB	AA	AB	AB	AB	AB	AB	AB	BB	BB	AA	BB	BB	BB	AB	BB	BB	AB	AB	AB	AB	AB	AB	BB	AA	AA
LG3	145.4	24180374	24245939	AB	BB	BB	AB	AA	BB	BB	BB	AB	AB	AA	BB	AB	AB	AB	AB	AB	AA	AA	AB	AB	AA	AB	AB	AB	AB	AB	AB	BB	BB	AA	BB	BB	BB	AB	BB	BB	AB	AB	AB	AB	AB	AB	BB	AA	AA
LG3	145.7	24245939	24270731	AB	BB	BB	AB	AA	BB	BB	BB	AB	AB	AA	BB	AB	AB	AB	AB	AB	AA	AA	AB	AB	AA	AB	AB	AB	AB	AB	AB	BB	BB	AA	BB	BB	BB	AB	BB	BB	AB	AB	AB	AB	AB	AB	BB	AA	AA
LG3	145.4	24295619	24295619	AB	BB	BB	AB	AA	BB	BB	BB	AB	AB	AA	BB	AB	AB	AB	AB	AB	AA	AA	AB	AB	AA	AB	AB	AB	AB	AB	AB	BB	BB	AA	BB	BB	BB	AB	BB	BB	AB	AB	AB	AB	AB	AB	BB	AA	AA
LG3	145.7	24395455	24554295	AB	BB	BB	AB	AA	BB	BB	BB	AB	AB	AA	BB	AB	AB	AB	AB	AB	AA	AA	AB	AB	AA	AB	AB	AB	AB	AB	AB	BB	BB	AA	BB	BB	BB	AB	BB	BB	AB	AB	AB	AB	AB	AB	BB	AA	AA
LG4	0	132679	309124	AB	BB	AB	AA	AB	AB	AB	AB	AB	AB	AB	AB	BB	AB	AB	AB	AA	AA	AA	AA	BB	BB	AA	BB	AB	BB	BB	BB	AB	AB	BB	AA	AA	BB	AB	AB	BB	AB	BB	AB	AB	BB	AA	BB	AB	BB
LG4	0.7	443650	443650	AB	BB	AB	AA	AB	AB	AB	AB	AB	AB	AB	AB	BB	AB	AB	AB	AA	AA	AA	AA	BB	BB	AA	BB	AB	BB	BB	BB	AB	AB	BB	AA	AA	BB	AB	AB	BB	AB	BB	AB	AB	BB	AA	BB	AA	BB
LG4	8.6	680044	680044	AB	BB	AB	AA	AB	AB	AB	AB	AB	AB	AB	AB	BB	AB	AB	AB	AA	AA	AA	AA	BB	AB	AA	BB	AB	BB	BB	BB	AB	AB	BB	AA	AA	BB	AB	AB	AB	AB	AB	AB	BB	BB	AA	BB	AA	BB
LG4	10.3	997609	997609	AB	BB	AB	AA	AB	AB	AB	AB	AB	AB	AA	AB	BB	AB	AB	AB	AA	AA	AA	AA	BB	AB	AA	BB	AB	BB	BB	BB	AB	AB	BB	AA	AA	BB	AB	AB	AB	AB	AB	AA	BB	BB	AA	BB	AA	BB
LG4	19.5	1086019	1086019	AA	BB	BB	AA	AB	AB	AB	AB	AB	AB	AA	AB	BB	AB	AB	AB	AA	AB	AB	AB	BB	AB	AB	BB	AB	BB	BB	BB	AB	AB	BB	AA	AA	BB	AB	AB	AB	AB	AB	AA	BB	BB	AA	BB	AA	AB
LG4	22.2	1086019	1109147	AA	BB	BB	AA	AB	AB	AB	AB	AB	AB	AA	AB	BB	AB	AB	AB	AA	AB	BB	AB	BB	AB	AB	BB	AB	BB	BB	BB	AB	AB	BB	AA	AA	BB	AB	AB	AB	AB	AB	AA	BB	AB	AA	BB	AA	AB
LG4	22.8	1109451	7018479	AA	BB	BB	AA	AB	AB	AB	AB	AB	AB	AA	AB	BB	AB	AB	AB	AA	AB	BB	AB	BB	AB	AB	BB	AB	BB	BB	BB	AB	AB	BB	AA	AA	BB	AB	AB	AB	AB	AB	AA	BB	AB	AA	BB	AA	AB
LG4	23.2	1130476	1148798	AA	BB	BB	AA	AB	AB	AB	AB	AB	AB	AA	AB	BB	AB	AB	AB	AA	AB	BB	AB	BB	AB	AB	BB	AB	BB	BB	BB	AB	AB	BB	AA	AA	BB	AB	AB	AB	AB	AB	AA	BB	AB	AA	BB	AA	AB
LG4	23.5	1148798	1149107	AA	BB	BB	AA	AB	AB	AB	AB	AB	AB	AA	AB	BB	AB	AB	AB	AA	AB	BB	AB	BB	AB	AB	BB	AB	BB	BB	BB	AB	AB	BB	AA	AA	BB	AB	AB	AB	AB	AB	AA	BB	AB	AA	BB	AA	AB
LG4	23.5	1151215	1151215	AA	BB	BB	AA	AB	AB	AB	AB	AB	AB	AA	AB	BB	AB	AB	AB	AA	AB	BB	AB	BB	AB	AB	BB	AB	BB	BB	BB	AB	AB	BB	AA	AA	BB	AB	AB	AB	AB	AB	AA	BB	AB	AA	BB	AA	AB
LG4	23.8	1151331	1154114	AA	BB	BB	AA	AB	AB	AB	AB	AB	AB	AA	AB	BB	AB	AB	AB	AA	AB	BB	AB	BB	AB	AB	BB	AB	BB	BB	BB	AB	AB	BB	AA	AA	BB	AB	AB	AB	AB	AB	AA	BB	AB	AA	BB	AA	AB
LG4	24.2	1154230	1160567	AA	BB	BB	AA	AB	AB	AB	AB	AB	AB	AA	AB	BB	AB	AB	AB	AA	AB	BB	AB	BB	AB	AB	BB	AB	BB	BB	BB	AB	AB	BB	AA	AA	BB	AB	AB	AB	AB	AB	AA	BB	AB	AA	BB	AA	AB
LG4	24.5	1161213	1161213	AA	BB	BB	AA	AB	AB	AB	AB	AB	AB	AA	AB	BB	AB	AB	AB	AA	AB	BB	AB	BB	AB	AB	BB	AB	BB	BB	BB	AB	AB	BB	AA	AA	BB	AB	AB	AB	AB	AB	AA	BB	AB	AA	BB	AA	AB
LG4	24.2	1163011	1166545	AA	BB	BB	AA	AB	AB	AB	AB	AB	AB	AA	AB	BB	AB	AB	AB	AA	AB	BB	AB	BB	AB	AB	BB	AB	BB	BB	BB	AB	AB	BB	AA	AA	BB	AB	AB	AB	AB	AB	AA	BB	AB	AA	BB	AA	AB
LG4	23.8	1166661	1168799	AA	BB	BB	AA	AB	AB	AB	AB	AB	AB	AA	AB	BB	AB	AB	AB	AA	AB	BB	AB	BB	AB	AB	BB	AB	BB	BB	BB	AB	AB	BB	AA	AA	BB	AB	AB	AB	AB	AB	AA	BB	AB	AA	BB	AA	AB
LG4	24.2	1169081	1169081	AA	BB	BB	AA	AB	AB	AB	AB	AB	AB	AA	AB	BB	AB	AB	AB	AA	AB	BB	AB	BB	AB	AB	BB	AB	BB	BB	BB	AB	AB	BB	AA	AA	BB	AB	AB	AB	AB	AB	AA	BB	AB	AA	BB	AA	AB
LG4	23.8	1170923	1170923	AA	BB	BB	AA	AB	AB	AB	AB	AB	AB	AA	AB	BB	AB	AB	AB	AA	AB	BB	AB	BB	AB	AB	BB	AB	BB	BB	BB	AB	AB	BB	AA	AA	BB	AB	AB	AB	AB	AB	AA	BB	AB	AA	BB	AA	AB
LG4	23.5	1171039	1171039	AA	BB	BB	AA	AB	AB	AB	AB	AB	AB	AA	AB	BB	AB	AB	AB	AA	AB	BB	AB	BB	AB	AB	BB	AB	BB	BB	BB	AB	AB	BB	AA	AA	BB	AB	AB	AB	AB	AB	AA	BB	AB	AA	BB	AA	AB
LG4	23.2	1171815	1171815	AA	BB	BB	AA	AB	AB	AB	AB	AB	AB	AA	AB	BB	AB	AB	AB	AA	AB	BB	AB	BB	AB	AB	BB	AB	BB	BB	BB	AB	AB	BB	AA	AA	BB	AB	AB	AB	AB	AB	AA	BB	AB	AA	BB	AA	AB
LG4	23.2	1265621	1299595	AA	BB	BB	AA	AB	AB	AB	AB	AB	AB	AA	AB	BB	AB	AB	AB	AA	AB	BB	AB	BB	AB	AB	BB	AB	BB	BB	BB	AB	AB	BB	AA	AA	BB	AB	AB	AB	AB	AB	AA	BB	AB	AA	BB	AA	AB
LG4	22.2	2192884	2209060	AA	BB	BB	AA	AB	AB	AB	AB	AB	AB	AA	AB	BB	AB	AB	AB	AA	AB	BB	AB	BB	AB	AB	BB	AB	BB	BB	BB	AB	AB	BB	AA	AA	BB	AB	AB	AB	AB	AB	AA	BB	AB	AA	BB	AA	AB
LG4	21.9	2219351	2219351	AA	BB	BB	AA	AB	AB	AB	AB	AB	AB	AA	AB	BB	AB	AB	AB	AA	AB	BB	AB	BB	AB	AB	BB	AB	BB	BB	BB	AB	AB	BB	AA	AA	BB	AB	AB	AB	AB	AB	AA	BB	AB	AA	BB	AA	AB
LG4	22.5	2260846	2260846	AA	BB	BB	AA	AB	AB	AB	AB	AB	AB	AA	AB	BB	AB	AB	AB	AA	AB	BB	AB	BB	AB	AB	BB	AB	BB	BB	BB	AB	AB	BB	AA	AA	BB	AB	AB	AB	AB	AB	AA	BB	AB	AA	BB	AA	AB
LG4	23.5	2487605	2487605	AA	BB	BB	AA	AB	AB	AB	AB	AB	AB	AA	AB	BB	AB	AB	AB	AA	AB	AB	AB	BB	AB	AB	BB	AB	BB	BB	BB	AB	AB	BB	AA	AA	BB	AB	AB	AB	AB	AB	AA	BB	AB	AA	BB	AA	AB
LG4	23.8	2497868	2497868	AA	BB	BB	AA	AB	AB	AB	AB	AB	AB	AA	AB	BB	AB	AB	AB	AA	AB	AB	AB	BB	AB	AB	BB	AB	AB	BB	BB	AB	AB	BB	AA	AA	BB	AB	AB	AB	AB	AB	AA	BB	AB	AA	BB	AA	AB
LG4	27.5	3114548	3644241	AA	BB	BB	AA	AB	AB	AB	AB	AB	AB	AB	AB	BB	AB	AB	AB	AA	AB	AB	AB	BB	AB	AB	BB	AB	BB	BB	BB	AB	AB	BB	AA	AA	BB	AB	AB	AB	AB	AB	AA	BB	AB	AA	BB	AA	AB
LG4	27.8	3644241	4021806	AA	BB	BB	AA	AB	AB	AB	AB	AB	AB	AB	AB	BB	AB	AB	AB	AA	AB	AB	AB	BB	AB	AB	BB	AB	BB	BB	BB	AB	AB	BB	AA	AA	BB	AB	AB	AB	AB	AB	AA	BB	AB	AA	BB	AA	AB
LG4	30.8	4021915	4022439	AA	BB	BB	AA	AB	AB	AB	AB	AB	AB	AB	AB	BB	AB	AB	AB	AA	AA	AB	AB	BB	AB	AB	BB	AB	BB	BB	BB	AB	AB	BB	AA	AA	BB	AB	AB	AA	AB	AB	AA	BB	AB	AA	BB	AA	AB
LG4	31.1	4031539	4031539	AA	BB	BB	AA	AB	AB	AB	AB	AB	AB	AB	AB	BB	AB	AB	AB	AA	AA	AB	AB	BB	AB	AB	BB	AB	BB	BB	BB	AB	AB	BB	AA	AA	BB	AB	AB	AA	AB	AB	AA	BB	AB	AA	BB	AA	AB
LG4	31.8	4033608	4033608	AA	BB	BB	AA	AB	AB	AB	AB	AB	AB	AB	AB	BB	AB	AB	AB	AA	AA	AB	AB	BB	AB	AB	BB	AB	BB	BB	BB	AB	AB	BB	AA	AA	BB	AB	AB	AA	AB	AB	AA	BB	AB	AA	BB	AA	AB
LG4	35.1	4174534	4174534	AA	BB	BB	AA	AB	AB	AB	AB	AB	AB	AB	AB	BB	AB	AB	AB	AA	AA	AB	AB	BB	AB	AB	BB	AB	BB	BB	BB	AB	AB	BB	AA	AA	BB	AB	BB	AA	AB	AB	AA	BB	AB	AB	BB	AA	BB
LG4	47.4	4240317	4240317	AB	AA	BB	AA	AB	AB	AB	AB	AB	AB	AA	AB	AA	AA	AB	AB	BB	AA	AB	AB	BB	AA	AB	BB	AB	BB	AB	BB	AB	AB	AB	AA	AA	AB	AB	BB	AA	AB	BB	AA	AA	BB	AB	BB	AA	BB
LG4	48	4240433	4240433	AB	AA	BB	AA	AB	AB	AB	AB	AB	AB	AA	AB	AA	AA	AB	AB	BB	AA	AB	AB	BB	AA	AB	BB	AB	BB	AB	BB	AB	AB	AB	AB	AA	AB	AB	BB	AA	AB	BB	AA	AA	BB	AB	BB	AA	BB
LG4	54	4240433	4240433	AB	AA	BB	AA	AB	AB	AB	AB	AB	AB	AA	AB	AA	AA	AB	AB	BB	AA	AB	AB	AB	AA	AB	BB	AB	AB	AB	BB	AB	AB	AB	AB	AA	AB	AB	BB	AA	AB	BB	AA	AA	BB	AB	AB	AA	BB
LG4	55.3	4240433	4240433	AB	AA	BB	AA	AB	AB	AB	AB	AB	BB	AA	AB	AA	AA	BB	AB	BB	AA	AB	AB	AB	AA	AB	BB	AB	AB	AB	BB	AB	AB	AB	AB	AA	AB	AB	BB	AA	AB	BB	AA	AA	BB	AB	AB	AA	BB
LG4	55.6	4240433	4241005	AB	AA	BB	AA	AB	AB	AB	AB	AB	BB	AA	AB	AA	AA	BB	AB	BB	AA	AB	AB	AB	AA	AB	BB	AB	AB	AB	BB	AB	AB	AB	AB	AA	AB	AB	BB	AA	AB	BB	AA	AA	BB	AB	AB	AA	BB
LG4	56	4241005	4241005	AB	AA	BB	AA	AB	AB	AB	AB	AB	BB	AA	AB	AA	AA	BB	AB	BB	AA	AB	AB	AB	AA	AB	BB	AB	AB	AB	BB	AB	AB	AB	AB	AB	AB	AB	BB	AA	AB	BB	AA	AA	BB	AB	AB	AA	BB
LG4	56.3	4241005	4241006	AB	AA	BB	AA	AB	AB	AB	AB	AB	BB	AA	AB	AA	AA	BB	AB	BB	AA	AB	AB	AB	AA	AB	BB	AB	AB	AB	BB	AB	AB	AB	AB	AB	AB	AB	BB	AA	AB	BB	AA	AA	BB	AB	AB	AA	BB
LG4	56.3	4241006	4241017	AB	AA	BB	AA	AB	AB	AB	AB	AB	BB	AA	AB	AA	AA	BB	AB	BB	AA	AB	AB	AB	AA	AB	BB	AB	AB	AB	BB	AB	AB	AB	AB	AB	AB	AB	BB	AA	AB	BB	AA	AA	BB	AB	AB	AA	BB
LG4	56.3	4241019	4241019	AB	AA	BB	AB	AB	AB	AB	AB	AB	BB	AA	AB	AA	AA	BB	AB	BB	AA	AB	AB	AB	AA	AB	BB	AB	AB	AB	BB	AB	AB	AB	AB	AB	AB	AB	BB	AA	AB	BB	AA	AA	BB	AB	AB	AA	BB
LG4	57	4241019	4241021	AB	AA	BB	AB	AB	AB	AB	AB	AB	BB	AA	AB	AA	AA	BB	AB	BB	AA	AB	AB	AB	AA	AB	BB	AB	AB	AB	BB	AB	AB	AB	AB	AB	AB	AB	BB	AA	AB	BB	AA	AA	BB	AB	AB	AA	BB
LG4	56.6	4241023	4241023	AB	AA	BB	AB	AB	AB	AB	AB	AB	BB	AA	AB	AA	AA	BB	AB	BB	AA	AB	AB	AB	AA	AB	BB	AB	AB	AB	BB	AB	AB	AB	AB	AB	AB	AB	BB	AA	AB	BB	AA	AA	BB	AB	AB	AA	BB
LG4	57.3	4241482	4241482	AB	AA	BB	AB	AB	AB	AB	AB	AB	BB	AA	AB	AA	AA	BB	AB	BB	AA	AB	AB	AB	AA	AB	BB	AB	AB	AB	BB	AB	AB	AB	AB	AB	AB	AB	BB	AA	AB	BB	AA	AA	BB	AB	AB	AA	BB
LG4	55.3	4288298	4288298	AB	AA	BB	AB	AB	AB	AB	AB	AB	BB	AB	AB	AB	AB	BB	AB	BB	AB	AB	AB	AB	AB	AB	BB	AB	AB	AB	BB	AB	AB	AB	AB	AB	AB	AB	BB	AB	AB	BB	AA	AA	BB	AB	BB	AB	BB
LG4	53	4392696	4526102	AB	AA	BB	AB	AB	AB	AB	AB	AB	BB	AB	AB	AB	AB	AB	AB	AB	AB	AB	AB	AB	AB	AB	BB	AB	AB	AB	BB	AB	AB	AB	AB	AB	AB	AB	BB	AB	AB	AB	AA	AA	BB	AB	BB	AB	AB
LG4	57.6	4539616	4539616	AB	AA	AB	BB	AB	AB	AB	AB	AB	BB	AB	AB	AB	AB	AB	BB	AB	AB	AB	AB	AB	AB	AB	AB	AB	AB	AB	BB	AB	AB	AB	AB	AB	AB	BB	BB	AB	AB	AB	AA	AA	AB	AB	BB	AB	AB
LG4	59.6	4539617	4539617	AB	AA	AB	BB	AB	AB	AB	AB	AB	BB	AB	AB	AB	AB	AB	BB	AB	AB	AB	AB	AB	BB	AB	AB	AB	AB	AB	BB	AB	AB	AB	AB	BB	AB	BB	BB	AB	AB	AB	AA	AA	AB	AA	BB	AB	AB
LG4	60.3	4539617	4539617	AB	AA	AB	BB	AB	AB	AB	AB	AB	BB	AB	AB	AB	AB	AB	BB	AB	AB	AB	AB	AB	BB	AB	AB	AB	AB	AB	BB	AB	AB	AB	AB	BB	AB	BB	AB	AB	AB	AB	AA	AA	AB	AA	BB	AB	AB
LG4	60.9	4540000	4540000	AB	AA	AB	BB	AB	AB	AB	AB	AB	BB	AB	AB	AB	AB	AB	BB	AB	AB	AB	AB	AB	BB	AB	AB	AB	AB	AB	BB	AB	AB	AB	AB	BB	AB	BB	AB	AB	AB	AB	AA	AA	AB	AA	BB	AB	AB
LG4	61.9	4540001	4540001	AA	AA	AB	BB	AB	AB	AB	AB	AB	AB	AB	AB	AB	AB	AB	BB	AB	AB	AB	AB	AB	BB	AB	AB	AB	AB	AB	BB	AB	AB	AB	AB	BB	AB	BB	AB	AB	AB	AB	AA	AA	AB	AA	BB	AB	AB
LG4	64.2	4540001	4540001	AA	AA	AB	BB	AB	AB	AB	AB	AB	AB	AB	AB	AB	AB	AB	BB	AB	AB	AB	AB	AB	BB	AB	AB	AB	AB	AB	BB	AB	AB	AB	AB	BB	BB	BB	AB	AB	AB	AB	AA	AA	AB	AA	BB	AB	AB
LG4	64.6	4540003	4540003	AA	AA	AB	BB	AB	AB	AB	AB	AB	AB	AB	AB	AB	AB	AB	BB	AB	AB	AB	AB	AB	BB	AB	AB	AB	AB	AB	BB	AB	AB	AB	AB	BB	BB	BB	AB	AB	AB	AB	AA	AA	AB	AA	BB	AB	AB
LG4	66.9	4540015	4540015	AA	AA	AB	BB	AB	AB	AB	AB	AB	AB	AB	AB	AB	AB	AB	BB	AB	AB	AB	AB	AB	BB	AB	AB	AB	AB	AB	BB	AB	AB	BB	AB	BB	BB	BB	AB	AB	AB	AB	AA	AA	AB	AA	BB	AB	AB
LG4	69.9	4540015	4540015	AA	AA	AB	BB	AB	AB	AB	AB	AB	AB	AB	AB	BB	AB	AB	BB	AB	AB	AB	AB	AB	BB	AB	BB	AB	AB	AB	BB	AB	AB	BB	AB	AB	BB	AB	AB	AB	AB	AB	AA	AA	AB	AA	BB	AB	AB
LG4	72.2	4586044	4586044	AA	BB	BB	BB	AB	AB	AB	AB	AB	AB	AB	AB	BB	AB	AB	BB	AB	AB	AB	AB	BB	BB	AB	BB	AB	BB	BB	BB	AB	AB	BB	AB	AB	BB	AB	AB	AB	AB	AB	AA	BB	AB	AA	BB	AB	AB
LG4	72.2	4586167	4588049	AA	BB	BB	BB	AB	AB	AB	AB	AB	AB	AB	AB	BB	AB	AB	BB	AB	AB	BB	AB	BB	BB	AB	BB	AB	BB	BB	BB	AB	AB	BB	AB	AB	BB	AB	AB	AB	AB	AB	AA	BB	AB	AA	BB	AB	AB
LG4	80.8	4589173	4589175	AA	BB	BB	BB	BB	AB	AB	BB	AB	BB	BB	BB	BB	BB	BB	BB	BB	BB	BB	BB	BB	BB	BB	BB	AB	BB	BB	BB	BB	AB	BB	AB	AB	BB	AB	AB	AB	AB	AB	AA	BB	AB	AA	BB	AB	AB
LG4	81.1	4589289	4589289	AA	BB	BB	BB	BB	AB	AB	BB	AB	BB	BB	BB	BB	BB	BB	BB	BB	BB	BB	BB	BB	BB	BB	BB	AB	BB	BB	BB	BB	AB	BB	AB	AB	BB	AB	AB	AB	AB	AB	AA	BB	AB	AA	BB	AB	AB
LG4	82.1	4590835	4590835	AA	BB	BB	BB	BB	AB	AB	BB	AB	BB	BB	BB	BB	BB	BB	BB	BB	BB	BB	BB	BB	BB	BB	BB	AB	BB	BB	BB	BB	AB	BB	AB	AB	BB	AB	AB	AB	BB	AB	AA	BB	AB	AA	BB	AB	BB
LG4	84.4	4590951	4590951	AA	BB	BB	BB	BB	AB	AB	BB	AB	BB	BB	BB	BB	BB	BB	BB	BB	BB	BB	BB	BB	BB	BB	BB	BB	BB	BB	BB	BB	BB	BB	AB	BB	BB	AB	BB	BB	BB	AB	AA	BB	BB	AA	BB	BB	BB
LG4	87.1	4625018	4625018	AA	BB	BB	BB	BB	BB	AB	BB	AB	BB	BB	BB	BB	BB	BB	BB	BB	BB	BB	BB	BB	BB	BB	BB	BB	BB	BB	BB	BB	BB	BB	BB	BB	BB	BB	BB	BB	BB	BB	BB	BB	BB	AA	BB	BB	BB
LG4	87.1	4625875	4628526	AA	BB	BB	BB	BB	BB	AB	BB	AB	BB	BB	BB	BB	BB	BB	BB	BB	BB	BB	BB	BB	BB	BB	BB	BB	BB	BB	BB	BB	BB	BB	BB	BB	BB	BB	BB	BB	BB	BB	BB	BB	BB	BB	BB	BB	BB
LG4	87.4	4628526	4628526	AA	BB	BB	BB	BB	BB	AB	BB	AA	BB	BB	BB	BB	BB	BB	BB	BB	BB	BB	BB	BB	BB	BB	BB	BB	BB	BB	BB	BB	BB	BB	BB	BB	BB	BB	BB	BB	BB	BB	BB	BB	BB	BB	BB	BB	BB
LG4	88.7	4631928	4728698	AA	BB	BB	BB	BB	BB	AB	BB	AA	BB	BB	BB	BB	BB	BB	BB	BB	BB	BB	BB	BB	BB	BB	BB	BB	BB	BB	BB	BB	BB	BB	BB	BB	BB	BB	BB	BB	BB	BB	BB	BB	BB	BB	BB	BB	BB
LG4	88.4	4729584	4729584	AA	BB	BB	BB	BB	BB	AB	BB	AA	BB	BB	BB	BB	BB	BB	BB	BB	BB	BB	BB	BB	BB	BB	BB	BB	BB	BB	BB	BB	BB	BB	BB	BB	BB	BB	BB	BB	BB	BB	BB	BB	BB	BB	BB	BB	BB
LG4	92.4	4729765	4729881	AA	BB	BB	BB	AB	BB	AB	BB	AA	BB	BB	BB	BB	AB	BB	BB	BB	BB	BB	BB	BB	BB	BB	BB	BB	BB	BB	BB	AB	BB	BB	BB	BB	BB	AB	BB	BB	BB	BB	BB	BB	BB	BB	BB	BB	BB
LG4	92.7	4732174	4732174	AA	BB	BB	BB	AB	AB	AB	BB	AA	BB	BB	BB	BB	AB	BB	AB	BB	AB	BB	AB	BB	AB	BB	BB	BB	BB	BB	BB	AB	BB	BB	BB	BB	BB	AB	BB	BB	BB	BB	BB	BB	BB	BB	BB	BB	AB
LG4	93	4749829	4749829	AA	BB	BB	BB	AB	AB	AB	BB	AA	BB	BB	BB	BB	AB	BB	AB	BB	AB	BB	AB	BB	AB	BB	BB	BB	BB	BB	BB	AB	BB	BB	BB	BB	BB	AB	BB	BB	BB	BB	BB	BB	BB	BB	BB	BB	AB
LG4	93.4	4749945	4757185	AA	BB	BB	BB	AB	AB	AB	BB	AA	BB	BB	BB	BB	AB	BB	AB	BB	AB	BB	AB	BB	AB	BB	BB	BB	BB	BB	BB	AB	BB	BB	BB	BB	BB	AB	BB	BB	BB	BB	BB	BB	BB	BB	BB	BB	AB
LG4	93.7	4758223	4766006	AA	BB	BB	BB	AB	AB	AA	BB	AA	BB	BB	BB	BB	AB	BB	AB	BB	AB	BB	AB	BB	AB	BB	BB	BB	BB	BB	BB	AB	BB	BB	BB	BB	BB	AB	BB	BB	BB	BB	BB	BB	BB	BB	BB	BB	AB
LG4	93.4	4833259	4833259	AA	BB	BB	AA	AB	AB	AA	BB	AA	BB	AA	BB	BB	AB	BB	AB	AA	AB	BB	AB	BB	AB	BB	BB	BB	BB	BB	BB	AB	BB	BB	AA	AA	BB	AB	BB	BB	BB	BB	AA	BB	BB	AA	BB	AA	AB
LG4	90.7	4833375	4844083	AA	BB	BB	AA	AB	AB	AA	AB	AA	BB	AA	BB	BB	AB	BB	AB	AA	AB	BB	AB	BB	AB	BB	BB	BB	BB	BB	BB	AB	AB	BB	AA	AA	BB	AB	AB	AB	AB	BB	AA	BB	AB	AA	BB	AA	AB
LG4	92.7	4844090	4959005	AA	BB	BB	AA	AB	AB	AA	AB	AA	AB	AA	AB	BB	AB	AB	AB	AA	AB	BB	AB	BB	AB	AB	BB	AB	BB	BB	BB	AB	AB	BB	AA	AA	BB	AB	AB	AB	AB	BB	AA	BB	AB	AA	BB	AA	AB
LG4	93	5133144	5200741	AA	BB	BB	AA	AB	AB	AA	AB	AA	AB	AA	BB	BB	AB	AB	AB	AA	AB	BB	AB	BB	AB	AB	BB	AB	BB	BB	BB	AB	AB	BB	AA	AA	BB	AB	AB	AB	AB	BB	AA	BB	AB	AA	BB	AA	AB
LG4	93.4	5221917	5228112	AA	BB	BB	AA	AB	AB	AA	AB	AA	AB	AA	BB	BB	AB	AB	AB	AA	AB	BB	AB	BB	AB	AB	BB	AB	BB	BB	BB	AB	AB	BB	AA	AA	BB	AB	AB	AB	AB	BB	AA	BB	AB	AA	BB	AA	AB
LG4	93.7	5228112	5253878	AA	BB	BB	AA	AB	AB	AA	AB	AA	AB	AA	BB	BB	AB	AB	AB	AA	AB	BB	AB	BB	AB	AB	BB	AB	BB	BB	BB	AB	AB	BB	AA	AA	BB	AB	AB	AB	AB	BB	AA	BB	AB	AA	BB	AA	AB
LG4	94	5253878	5463103	AA	BB	BB	AA	AB	AB	AA	AB	AA	AB	AA	BB	BB	AB	AB	AB	AA	AB	BB	AB	BB	AB	AB	BB	AB	BB	BB	BB	AB	AB	BB	AA	AA	BB	AB	AB	AB	AB	AB	AA	BB	AB	AA	BB	AA	AB
LG4	94.4	5463103	5480424	AA	BB	BB	AA	AB	AB	AB	AB	AA	AB	AA	BB	BB	AB	AB	AB	AA	AB	BB	AB	BB	AB	AB	BB	AB	BB	BB	BB	AB	AB	BB	AA	AA	BB	AB	AB	AB	AB	AB	AA	BB	AB	AA	BB	AA	AB
LG4	95	5480424	5495497	AA	BB	BB	AA	AB	AB	AB	AB	AB	AB	AA	BB	BB	AB	AB	AB	AA	AB	BB	AB	BB	AB	AB	BB	AB	BB	BB	BB	AB	AB	BB	AA	AA	BB	AB	AB	AB	AB	AB	AA	BB	AB	AA	BB	AA	AB
LG4	94.7	5495497	5495497	AA	BB	BB	AA	AB	AB	AB	AB	AB	AB	AA	AB	BB	AB	AB	AB	AA	AB	BB	AB	BB	AB	AB	BB	AB	BB	BB	BB	AB	AB	BB	AA	AA	BB	AB	AB	AB	AB	AB	AA	BB	AB	AA	BB	AA	AB
LG4	95	5637098	5946653	AA	BB	BB	AA	AB	AB	AB	AB	AB	AB	AA	AB	BB	AB	AB	AB	AA	AB	BB	AB	BB	AB	AB	BB	AB	BB	BB	BB	AB	AB	BB	AA	AA	BB	AB	AB	AB	AB	AB	AA	BB	AB	AA	BB	AA	AB
LG4	95.4	5949168	6023396	AA	BB	BB	AA	AB	AB	AB	AB	BB	AB	AA	AB	BB	AB	AB	AB	AA	AB	BB	AB	BB	AB	AB	BB	AB	BB	BB	BB	AB	AB	BB	AA	AA	BB	AB	AB	AB	AB	AB	AA	BB	AB	AA	BB	AA	AB
LG4	96.4	6023506	6037629	AA	BB	BB	AA	AB	AB	AB	AB	BB	AB	AA	AB	BB	AB	AB	AB	AA	AB	BB	AB	BB	AB	AB	BB	AB	BB	BB	BB	AB	AB	BB	AA	AA	BB	AB	AB	AB	AB	AB	AA	BB	AB	AA	BB	AA	AB
LG4	106	6053895	6053895	AB	BB	BB	AB	AB	AB	AB	AB	BB	AB	AA	AB	BB	AB	AB	AB	AA	AB	BB	AB	BB	AB	AB	BB	AB	BB	BB	BB	AB	AB	BB	AA	AA	BB	AB	AB	AB	AB	AB	AA	BB	AA	AB	BB	AB	AB
LG4	106.3	6053895	6053907	AB	BB	BB	AB	AB	AB	AB	AB	BB	AB	AA	AB	BB	AB	AB	AB	AA	AB	BB	AB	BB	AB	AB	BB	AB	BB	BB	BB	AB	AB	BB	AA	AA	BB	AB	AB	AB	AB	AB	AA	BB	AA	AB	BB	AB	AB
LG4	104.6	6053907	6053907	AB	BB	BB	AA	AB	AB	AB	AB	BB	AB	AA	AB	BB	AB	AB	AB	AA	AB	BB	AB	BB	AB	AB	BB	AB	BB	BB	BB	AB	AB	BB	AA	AA	BB	AB	AB	AB	AB	AB	AA	BB	AA	AB	BB	AB	AB
LG4	102	6054011	6054011	AB	BB	BB	AA	AB	AB	AB	AB	BB	AB	AA	AB	BB	AB	AB	AB	AA	AB	BB	AB	BB	AB	AB	BB	AB	BB	BB	BB	AB	AB	BB	AA	AA	BB	AB	AB	AB	AB	AB	AA	BB	AA	AB	BB	AB	AB
LG4	98.3	6107031	6110000	AB	BB	BB	AA	AB	AB	AB	AB	BB	AB	AA	AB	BB	AB	AB	AB	AA	AB	BB	AB	BB	AB	AB	BB	AB	BB	BB	BB	AB	AB	BB	AA	AA	BB	AB	AB	AB	AB	AB	AA	BB	AB	AA	BB	AA	AB
LG4	96.4	6110640	6110640	AA	BB	BB	AA	AB	AB	AB	AB	BB	AB	AA	AB	BB	AB	AB	AB	AA	AB	BB	AB	BB	AB	AB	BB	AB	BB	BB	BB	AB	AB	BB	AA	AA	BB	AB	AB	AB	AB	AB	AA	BB	AB	AA	BB	AA	AB
LG4	96	6110640	6217937	AA	BB	BB	AA	AB	AB	AB	AB	AB	AB	AA	AB	BB	AB	AB	AB	AA	AB	BB	AB	BB	AB	AB	BB	AB	BB	BB	BB	AB	AB	BB	AA	AA	BB	AB	AB	AB	AB	AB	AA	BB	AB	AA	BB	AA	AB
LG4	96	7025793	7025793	AA	BB	BB	AA	AB	AB	AB	AB	AB	AB	AA	AB	BB	AB	AB	AB	AA	AB	BB	AB	BB	AB	AB	BB	AB	BB	BB	BB	AB	AB	BB	AA	AA	BB	AB	AB	AB	AB	AB	AA	BB	AB	AA	BB	AA	AB
LG4	96.4	7565580	7579054	AA	BB	BB	AA	AB	AB	AB	AB	AB	AB	AA	AB	BB	AB	AB	AB	AA	AB	BB	AB	BB	AB	AB	BB	AB	BB	BB	BB	AB	AB	BB	AA	AA	BB	AB	AB	AB	AB	AB	AA	BB	AB	AA	BB	AA	AB
LG4	96.7	7579100	7581590	AA	BB	BB	AA	AB	AB	AB	AB	AB	AB	AA	AB	BB	AB	AB	AB	AA	AB	BB	AB	BB	AB	AB	BB	AB	BB	BB	BB	AB	AB	BB	AA	AA	BB	AB	AB	AB	AB	AB	AA	BB	AB	AA	BB	AA	AB
LG4	96	7581590	7637873	AA	BB	BB	AA	AB	AB	AB	AB	AB	AB	AA	AB	BB	AB	AB	AB	AA	AB	AB	AB	BB	AB	AB	BB	AB	BB	BB	BB	AB	AB	BB	AA	AA	BB	AB	AB	AB	AB	AB	AA	BB	AB	AA	BB	AA	AB
LG4	96.4	7660407	7676444	AA	BB	BB	AA	AB	AB	BB	AB	AB	AB	AA	AB	BB	AB	AB	AB	AA	AB	AB	AB	BB	AB	AB	BB	AB	BB	BB	BB	AB	AB	BB	AA	AA	BB	AB	AB	AB	AB	AB	AA	BB	AB	AA	BB	AA	AB
LG4	96.7	7730660	8191686	AA	BB	BB	AA	AB	AB	BB	AB	AB	AB	AA	AB	BB	AB	AB	BB	AA	AB	AB	AB	BB	AB	AB	BB	AB	BB	BB	BB	AB	AB	BB	AA	AA	BB	AB	AB	AB	AB	AB	AA	BB	AB	AA	BB	AA	AB
LG4	97.4	8191686	8227812	AA	BB	BB	AA	AB	AB	BB	AB	AB	AB	AA	AB	BB	AB	AB	BB	AA	AB	AB	AB	BB	AB	AB	BB	AB	AB	BB	BB	AB	AB	BB	AA	AA	BB	AB	AB	AB	AB	AB	AA	BB	AB	AA	BB	AA	AB
LG4	97.7	8227812	8237612	AA	BB	BB	AA	AB	AB	BB	AB	AB	AB	AA	AB	BB	AB	AB	BB	AA	AB	AB	AB	BB	AB	AB	BB	AB	AB	BB	BB	AB	AB	BB	AA	AA	BB	AB	AB	AB	AB	AB	AA	BB	AB	AA	BB	AA	AB
LG4	98.7	8238981	8238996	AA	BB	BB	AA	AB	AB	BB	AB	BB	AB	AA	AB	BB	AB	AB	BB	AA	AB	AB	AB	BB	AB	AB	BB	AB	AB	BB	BB	AB	AB	BB	AA	AA	BB	AB	AB	AB	AB	AB	AA	BB	AB	AA	BB	AA	AB
LG4	99.3	8239097	8239097	AA	BB	BB	AA	AB	AB	BB	AB	BB	AB	AA	AB	BB	AB	AB	BB	AA	AB	AB	AB	BB	AB	AB	BB	AB	AB	BB	BB	AB	AB	BB	AA	AA	BB	AB	AB	AB	AB	AB	AA	BB	AB	AA	BB	AA	AB
LG4	99.7	8239097	8239097	AA	BB	BB	AA	AB	AB	BB	AB	BB	AB	AA	AB	BB	AB	AB	BB	AA	AB	AB	AB	BB	AB	AB	BB	AB	AB	BB	BB	AB	AB	BB	AA	AA	BB	AB	AB	AB	AB	AB	AA	BB	AB	AA	BB	AA	AB
LG4	100.7	8243503	8243503	AA	BB	BB	AA	AB	AB	BB	AB	BB	AB	AA	AB	BB	AB	AB	BB	AA	AB	AB	AB	BB	AB	AB	BB	AB	AB	BB	BB	AB	AB	BB	AA	AA	BB	AB	AB	AB	AB	AB	AA	BB	AB	AA	BB	AA	AB
LG4	103.6	8273548	8558663	AA	BB	BB	AA	AB	AB	BB	AB	BB	AB	AA	AB	BB	AB	AB	BB	AA	AB	AB	AB	BB	AB	AA	BB	AB	AB	BB	BB	AB	AB	BB	AA	AA	BB	AA	AB	AB	AB	AB	AA	BB	AB	AA	BB	AA	AB
LG4	105	8598007	8608182	AA	BB	BB	AA	AB	AB	BB	AB	BB	AB	AA	AB	BB	AB	AB	BB	AA	AB	AB	AB	BB	AB	AA	AB	AB	AB	BB	BB	AB	AB	BB	AA	AA	BB	AA	AB	AB	AB	AB	AA	BB	AB	AA	BB	AA	AB
LG4	105	8714730	8714730	AA	BB	BB	AA	AB	AB	BB	AB	BB	BB	AA	AB	BB	AB	AB	BB	AA	AB	AB	AB	BB	AB	AA	AB	AB	AB	BB	BB	AB	AB	BB	AA	AA	BB	AA	AB	AB	AB	AB	AA	BB	AB	AA	BB	AA	AB
LG4	106	8714730	8714730	AA	BB	BB	AA	AB	AB	BB	AB	AB	BB	AA	AB	BB	AB	AB	BB	AA	AB	AB	AB	AB	AB	AA	AB	AB	AB	BB	BB	AB	AB	BB	AA	AA	BB	AA	AB	AB	AB	AB	AA	BB	AB	AA	BB	AA	AB
LG4	109.3	9020415	9020415	AA	BB	BB	AA	AB	AB	BB	AB	AB	BB	AA	AB	BB	AB	AB	BB	AA	AB	AB	AB	AB	AB	AA	AB	AB	AB	AB	BB	AB	AB	BB	AA	AA	BB	AA	AB	AB	AB	AB	AB	BB	AB	AA	BB	AA	AB
LG4	109.9	9020415	9020415	AA	BB	BB	AA	AB	AB	BB	AB	AB	BB	AA	AB	BB	AB	AB	BB	AA	AB	AB	AB	AA	AB	AA	AB	AB	AB	AB	BB	AB	AB	BB	AA	AA	BB	AA	AB	AB	AB	AB	AB	BB	AB	AA	BB	AA	AB
LG4	110.3	9126605	9126605	AA	BB	BB	AA	AB	AB	BB	AB	AB	BB	AA	AB	BB	AB	AB	BB	AA	AB	AB	AB	AA	AB	AA	AB	AB	AB	AB	BB	AB	AB	BB	AA	AA	BB	AA	AB	AB	AB	AB	AB	BB	AB	AA	BB	AA	AB
LG4	110.6	9126605	9126605	AA	BB	BB	AA	AB	AB	BB	AB	AB	BB	AA	AB	BB	AB	AB	BB	AA	AB	AB	AB	AA	AB	AA	AB	AB	AB	AB	BB	AB	AB	BB	AA	AA	BB	AA	AB	AB	AB	AB	AB	BB	AB	AA	BB	AB	AB
LG4	111.3	9135587	9135607	AA	BB	BB	AA	AB	AB	BB	AB	AB	BB	AA	AB	BB	AB	AB	BB	AA	AB	AB	AB	AA	AB	AA	AB	AB	AB	AB	BB	AB	AB	BB	AA	AA	BB	AA	AB	AB	AB	AB	AB	BB	AB	AA	BB	AB	AB
LG4	111.6	9135703	9142176	AA	BB	BB	AA	AB	AB	BB	AB	AB	BB	AA	AB	BB	AB	AB	BB	AA	AB	AB	AB	AA	AB	AA	AB	AB	AB	AB	BB	AB	AB	BB	AA	AA	BB	AA	AB	AB	AB	AB	AB	BB	AB	AA	BB	AB	AB
LG4	111.9	9142176	9142176	AA	BB	BB	AA	AB	AB	BB	AB	AB	BB	AA	AB	BB	AB	AB	BB	AA	AB	AB	AB	AA	AB	AA	AB	AB	AB	AB	BB	AB	AB	BB	AA	AA	BB	AA	AB	AB	AB	AB	AB	BB	AB	AA	BB	AB	AB
LG4	112.3	9196001	9204735	AA	BB	BB	AA	AB	AB	BB	AB	AB	BB	AA	AB	BB	AB	AB	BB	AA	AB	AB	AB	AA	AB	AA	AB	AB	AB	AB	BB	AB	AB	BB	AA	AA	BB	AA	AB	AB	AB	AB	AB	BB	AB	AA	BB	AB	AB
LG4	112.6	9204735	9232345	AA	BB	BB	AA	AB	AB	BB	AB	AB	BB	AA	AB	BB	AB	AB	BB	AA	AB	AB	AB	AA	AB	AA	AB	AB	AB	AB	BB	AB	AB	BB	AA	AA	BB	AA	AB	AB	AB	AB	AB	BB	AB	AA	BB	AB	AB
LG4	113.2	9232345	9236692	AA	BB	BB	AA	AB	AB	BB	AB	AB	BB	AA	AB	BB	AB	AB	BB	AA	AB	AB	AB	AA	AB	AA	AB	AB	AB	AB	BB	AB	AB	BB	AA	AA	BB	AA	AB	AB	AB	AB	AB	BB	AB	AA	BB	AB	AB
LG4	114.2	9236692	9239831	AA	BB	BB	AA	AB	AB	BB	AB	AB	BB	AA	AB	BB	AB	AB	BB	AA	AB	AB	AB	AA	AB	AA	AB	AB	AB	AB	BB	AB	AB	BB	AA	AA	BB	AA	AA	AB	AB	AB	AB	BB	AB	AA	BB	AB	AB
LG4	116.2	9831780	9831780	AA	AB	BB	AA	BB	AB	BB	AB	AB	BB	AA	AB	BB	AB	AB	BB	AA	AB	AB	AB	AA	AB	AA	AB	AB	AB	AB	BB	AB	AB	BB	AA	AA	BB	AA	AA	AB	AB	AB	AB	BB	AB	AA	BB	AB	AB
LG4	116.9	10149197	10149197	AA	AB	BB	AA	BB	AB	BB	AB	AB	BB	AA	AB	BB	AB	AB	BB	AA	AB	AB	AB	AA	AB	AA	AB	AB	AB	AB	BB	AB	AB	BB	AA	AA	BB	AB	AA	AB	AB	AB	AB	BB	AB	AA	BB	AB	AB
LG4	117.9	10149197	10149197	AA	AB	BB	AA	BB	AB	BB	AB	AB	BB	AA	AB	BB	AB	BB	BB	AA	AB	AB	AB	AA	AB	AA	AB	AB	AB	AB	BB	AB	AB	BB	AA	AA	BB	AB	AA	AB	AB	AB	AB	BB	AB	AA	BB	AB	AB
LG4	122.5	10688254	10688254	AB	AB	BB	AA	BB	AB	BB	AB	AB	BB	AA	AB	BB	AB	BB	BB	AA	AB	AB	AB	AA	AB	AA	AB	AB	AB	AB	AB	AB	AB	BB	AA	AA	BB	AB	AA	AB	AB	AB	AB	BB	AB	AA	AB	AB	AB
LG4	123.5	10902613	10902613	AB	AB	BB	AA	BB	AB	BB	AB	AB	BB	AA	AB	BB	AB	BB	BB	AA	AB	AB	AB	AA	AB	AA	AB	AB	AB	AB	AB	AB	AB	BB	AA	AA	BB	AB	AA	AB	AB	AB	AB	BB	AB	AA	AB	AB	AB
LG4	123.5	10934075	10934075	AB	AB	BB	AA	BB	AB	BB	AB	AB	BB	AA	AB	BB	AB	BB	BB	AA	AB	AB	AB	AB	AB	AA	AB	AB	AB	AB	AB	AB	AB	BB	AA	AA	BB	AB	AA	AB	AB	AB	AB	BB	AB	AA	AB	AB	AB
LG4	126.2	11450607	11450607	AB	AB	BB	AA	BB	AB	BB	AB	AB	AB	AA	AB	BB	AB	BB	AB	AA	AB	AB	AB	AB	AB	AA	AB	AB	AB	AB	AB	AB	AB	BB	AA	AA	BB	AB	AA	AB	AB	AB	AB	BB	AB	AA	AB	AB	BB
LG4	128.1	11504301	11504301	AB	AB	BB	AA	BB	AA	BB	AB	AB	AB	AA	AB	BB	AB	BB	AB	AA	AB	AB	AB	AB	AB	AA	AB	AB	AB	AB	AB	AB	AB	BB	AA	AB	BB	AB	AA	AB	AB	AB	AB	BB	AB	AB	AB	AB	BB
LG4	128.8	11520079	11531390	AB	AB	BB	AA	BB	AA	BB	AB	AB	AB	AA	AB	BB	AB	BB	AB	AB	AB	AB	AB	AB	AB	AA	AB	AB	AB	AB	AB	AB	AB	BB	AA	AB	BB	AB	AA	AB	AB	AB	AB	BB	AB	AB	AB	AB	BB
LG4	129.5	11531390	11791165	AB	AB	BB	AA	BB	AA	BB	AB	AB	AB	AA	AB	BB	AB	BB	AB	AB	AB	AB	AB	AB	AA	AA	AB	AB	AB	AB	AA	AB	AB	BB	AA	AB	BB	AB	AA	AB	AB	AB	AB	BB	AB	AB	AB	AB	BB
LG4	129.8	11851122	11902460	AB	AB	BB	AA	BB	AA	BB	AB	AB	AB	AA	AB	BB	AB	BB	AB	AB	AB	AB	AB	AB	AA	AA	AB	AB	AB	AB	AA	AB	AB	BB	AA	AB	BB	AB	AA	AB	AB	AB	AB	BB	AB	AB	AB	AB	BB
LG4	130.1	11904403	11904403	AB	AB	BB	AA	BB	AA	BB	AB	AB	AB	AA	AB	BB	AB	BB	AB	AB	AB	AB	AB	AB	AA	AA	AB	AB	AB	AB	AA	AB	AB	BB	AA	AB	BB	AB	AA	AB	AB	AB	AB	BB	AB	AB	AB	AB	BB
LG4	130.5	11904409	11904415	AB	AB	BB	AA	BB	AA	BB	AB	AB	AB	AA	AB	BB	AB	BB	AB	AB	AB	AB	AB	AB	AA	AA	AB	AB	AB	AB	AA	AB	AB	BB	AA	AB	BB	AB	AA	AB	AB	AB	AB	BB	AB	AB	AB	AB	BB
LG4	131.1	11904415	11904423	AB	AB	BB	AA	BB	AA	BB	AB	AB	AB	AA	AB	BB	AB	BB	AB	AB	AB	BB	AB	AB	AA	AA	AB	AB	AB	AB	AA	AB	AB	BB	AA	AB	BB	AB	AA	AB	AB	AB	AB	BB	BB	AB	AB	AB	BB
LG4	131.5	11904423	11904423	AB	AB	BB	AA	BB	AA	BB	AB	BB	AB	AA	AB	BB	AB	BB	AB	AB	AB	BB	AB	AB	AA	AA	AB	AB	AB	AB	AA	AB	AB	BB	AA	AB	BB	AB	AA	AB	AB	AB	AB	BB	BB	AB	AB	AB	BB
LG4	131.8	11904424	11904424	AB	AB	BB	AA	BB	AA	BB	AB	BB	AB	AA	AB	BB	AB	BB	AB	AB	AB	BB	AB	AB	AA	AA	AB	AB	AB	AB	AA	AB	AB	BB	AA	AB	BB	AB	AA	AB	AB	AB	AB	BB	BB	AB	AB	AB	BB
LG4	133.1	12326722	12326722	AB	AB	BB	AA	BB	AA	BB	AB	BB	AB	AA	AB	BB	AB	BB	AB	AB	AB	BB	AB	AB	AA	AA	AB	AB	AA	AB	AA	AB	AB	BB	AA	AB	BB	AB	AA	AB	AB	AB	AB	BB	BB	AB	AB	AB	BB
LG4	133.4	12524651	12524651	AB	AB	BB	AA	BB	AA	BB	AB	BB	AB	AB	AB	BB	AB	BB	AB	AB	AB	BB	AB	AB	AA	AA	AB	AB	AA	AB	AA	AB	AB	BB	AA	AB	BB	AB	AA	AB	AB	AB	AB	BB	BB	AB	BB	AB	BB
LG4	136.1	12761473	12761473	BB	AB	BB	AA	BB	AA	BB	AB	BB	AB	AB	AB	BB	AB	BB	AB	AB	AB	BB	AB	AB	AA	AA	AB	AB	AA	AB	AA	AB	AB	BB	AA	AB	BB	AA	AA	AB	AB	AB	AB	BB	BB	AB	BB	AB	BB
LG4	137.4	13436270	13438332	BB	AB	BB	BB	BB	AA	BB	AB	BB	AB	AB	AB	BB	AB	BB	AB	AB	AB	BB	AB	AB	AA	AA	AB	AB	AA	BB	AA	AB	AB	BB	AA	AB	BB	AA	AA	AB	AB	AB	AB	BB	BB	AB	BB	AB	BB
LG4	139.7	13714485	13721298	BB	AB	BB	BB	BB	AA	BB	AB	BB	AB	AB	AB	BB	AB	BB	AB	AB	AB	BB	AB	AB	AA	AA	AB	AB	AA	BB	AA	AB	AA	BB	AA	AB	BB	AA	AA	AB	AB	AB	AA	BB	BB	AB	BB	AB	BB
LG4	140.1	13724134	13724134	BB	AB	BB	BB	BB	AA	BB	AB	BB	AB	AB	AB	BB	AB	BB	AB	AB	AB	BB	AB	AB	AA	AB	AB	AB	AA	BB	AA	AB	AA	BB	AA	AB	BB	AA	AA	AB	AB	AB	AA	BB	BB	AB	BB	AB	BB
LG4	140.4	13724250	13744726	BB	AB	BB	BB	BB	AA	BB	AB	BB	AB	AB	AB	BB	AB	BB	AB	AB	AB	BB	AB	AB	AA	AB	AB	AB	AA	BB	AA	AB	AA	BB	AA	AB	BB	AA	AA	AB	AB	AB	AA	BB	BB	AB	BB	AB	BB
LG4	140.7	13746645	13756005	BB	AB	BB	BB	BB	AA	BB	AB	BB	AB	AB	AB	BB	AB	BB	AB	AB	AB	BB	AB	AB	AA	AB	AB	AB	AA	BB	AA	AB	AA	BB	AA	AB	BB	AA	AA	AB	AB	AB	AA	BB	BB	AB	BB	AB	BB
LG4	141.1	13756121	13756121	BB	AB	BB	BB	BB	AA	BB	AB	BB	AB	AB	AB	BB	AB	BB	AB	AB	AB	BB	AB	AB	AA	AB	AB	AB	AA	BB	AA	AB	AA	BB	AA	AB	BB	AA	AA	AB	AB	AB	AA	BB	BB	AB	BB	AB	BB
LG4	143	13759866	13768042	BB	AB	BB	BB	BB	AA	BB	AB	BB	AB	AB	AB	BB	AB	BB	AB	AB	AB	BB	AB	AB	AA	AB	AB	AB	AA	BB	AA	AB	AA	BB	AA	AB	BB	AA	AA	AB	AB	AB	AA	BB	BB	AB	BB	AB	BB
LG4	143.4	13771791	13771791	BB	AB	BB	BB	BB	AA	BB	AB	BB	AB	AB	AB	BB	AB	BB	AB	AB	AB	BB	AB	AB	AA	AB	AB	AB	AA	BB	AA	AB	AA	BB	AA	AB	BB	AA	AA	AB	AB	AB	AA	BB	BB	AB	BB	AB	BB
LG4	145	13771915	13789258	BB	AB	BB	BB	BB	AA	BB	AB	BB	AB	AB	AB	BB	AB	BB	AB	AB	AB	BB	AB	AB	AA	AB	AB	AB	AA	BB	AA	AA	AA	BB	AA	AB	AB	AA	AA	AB	AB	AB	AA	BB	BB	AB	BB	AB	BB
LG4	144.7	13909399	13909399	BB	AB	BB	BB	BB	AA	BB	AB	BB	AB	AB	AB	BB	AB	BB	AB	AB	AB	BB	AB	AB	AA	AB	AB	AB	AA	BB	AA	AA	AA	BB	AA	AB	AB	AA	AA	AB	AB	AB	AA	BB	BB	AB	BB	AB	BB
LG4	145.4	13909399	13915223	BB	AB	BB	BB	BB	AA	BB	AB	BB	AB	AB	AB	BB	AB	BB	AB	AB	AB	BB	AB	AB	AA	AB	AB	AB	AA	BB	AA	AA	AA	BB	AA	AB	AB	AA	AA	AB	AB	AB	AA	BB	BB	AB	BB	AB	BB
LG4	146	13915223	13915608	BB	AB	AB	BB	BB	AA	BB	AB	BB	AB	AB	AB	AB	AB	BB	AB	AB	AB	BB	AB	AB	AA	AB	AB	AB	AA	BB	AA	AA	AA	BB	AA	AB	AB	AA	AA	AB	AB	AB	AA	BB	BB	AB	BB	AB	BB
LG4	146.4	13915608	13952113	BB	AB	AB	BB	BB	AA	BB	AB	BB	AB	AB	AB	AB	AB	BB	AB	AB	AB	BB	AB	AB	AA	AB	AB	AB	AA	BB	AA	AA	AA	BB	AA	AB	AB	AA	AA	AB	AB	AB	AA	BB	BB	AB	BB	AB	BB
LG4	146.7	13952113	14019721	BB	AB	AB	BB	BB	AA	BB	AB	BB	AB	AB	AB	AB	AB	BB	AB	AB	AB	BB	AB	AB	AA	AB	AB	AB	AA	BB	AA	AA	AA	BB	AA	AB	AB	AA	AA	AB	AB	AB	AA	BB	BB	AB	BB	AB	BB
LG4	147	14021480	14022318	BB	AB	AB	BB	BB	AA	BB	AB	BB	AB	AB	AB	AB	AB	BB	AB	AB	AB	BB	AB	AB	AA	AB	AB	AB	AA	BB	AA	AA	AA	BB	AA	AB	AB	AA	AA	AB	AB	AB	AA	BB	BB	AB	BB	AB	BB
LG4	147.4	14022432	14022432	BB	AB	AB	BB	BB	AA	BB	AB	BB	AB	AB	AB	AB	AB	BB	AB	AB	AB	BB	AB	AB	AA	AB	AB	AB	AA	BB	AA	AA	AA	BB	AA	AB	AB	AA	AA	AB	AB	AB	AA	BB	BB	AB	BB	AB	BB
LG4	147.7	14147875	14147875	BB	AB	AB	BB	BB	AA	BB	AB	BB	AB	AB	AB	AB	AB	BB	AB	AB	AB	BB	AB	AB	AA	AB	AB	AB	AA	BB	AA	AA	AA	BB	AA	AB	AB	AA	AA	AB	AB	AB	AA	BB	BB	AB	BB	AB	BB
LG4	150.3	14362577	14362577	BB	AB	AB	BB	BB	AA	BB	AB	BB	AB	BB	AB	AB	AB	BB	AB	BB	AB	BB	AB	AB	AA	AB	AB	AB	AA	BB	AA	AB	AA	BB	AB	BB	AB	AA	AA	AB	AB	AB	AB	BB	BB	AB	BB	AB	BB
LG4	150.7	14597324	14597324	BB	AB	AB	BB	BB	AA	BB	AB	BB	AB	BB	AB	AB	AB	BB	AB	BB	AB	BB	AB	AB	AA	AB	AB	AB	AA	BB	AA	AB	AA	BB	AB	BB	AB	AA	AA	AB	AB	AB	AB	BB	BB	AB	BB	AB	BB
LG4	151.7	14597324	14597324	BB	AB	AB	BB	AB	AA	BB	AB	AB	AB	BB	AB	AB	AB	BB	AB	BB	AB	BB	AB	AB	AA	AB	AB	AB	AA	BB	AA	AB	AA	BB	AB	BB	AB	AA	AA	AB	AB	AB	AB	BB	BB	AB	BB	AB	BB
LG4	153	14753050	14774625	BB	AB	AB	AB	AB	AA	BB	AB	AB	AB	BB	AB	AB	AB	BB	AB	BB	AB	BB	AB	AB	AA	AB	AB	AB	AA	BB	AA	AB	AA	BB	AB	BB	AB	AA	AA	AB	AB	AB	AB	AB	BB	AB	BB	AB	BB
LG4	154.6	14923860	14999270	BB	AB	AB	AB	AB	AA	BB	AB	AB	AB	BB	AB	AB	AB	BB	AB	BB	AB	BB	AB	AB	AA	AB	AB	AB	AA	BB	AA	AB	AA	AB	AB	BB	AB	AB	AA	AB	AA	AB	AB	AB	BB	AB	BB	AB	BB
LG4	155	14999270	14999270	BB	AB	AB	AB	AB	AA	BB	AB	AB	AB	BB	AB	AB	AB	BB	AB	BB	AB	BB	AB	AB	AA	AB	AB	AB	AA	BB	AA	AB	AA	AB	AB	BB	AB	AB	AA	AB	AA	AB	AB	AB	BB	AB	BB	AB	BB
LG4	155.3	15284991	15284991	BB	AB	AB	AB	AB	AA	BB	AB	AB	AB	BB	AB	AB	AB	BB	AB	BB	AB	BB	AB	AB	AA	AB	AB	AB	AA	BB	AA	AB	AA	AB	AB	BB	AB	AB	AA	AB	AA	AB	AB	AB	BB	AB	BB	AB	BB
LG4	157.3	15284991	15552080	BB	BB	AB	AB	BB	AA	BB	AB	AB	AB	BB	AB	AB	AB	BB	AB	BB	AB	BB	AB	AB	AA	AB	AB	AB	AA	BB	AA	AB	AA	AB	AB	BB	AB	AB	AA	AB	AA	AB	AB	AB	BB	AB	BB	AB	BB
LG4	157.6	15552080	15562546	BB	BB	AB	AB	BB	AA	BB	AB	AB	AB	BB	AB	AB	AB	BB	AB	BB	AB	BB	AB	AB	AA	AB	AB	AB	AA	BB	AA	AB	AA	AB	AB	BB	AB	AB	AA	AB	AA	AB	AB	AB	BB	AB	BB	AB	BB
LG4	157.9	15563601	16110188	BB	BB	AB	AB	BB	AA	BB	AB	AB	AB	BB	AB	AB	AB	BB	AB	BB	AB	BB	AB	AB	AA	AB	AB	AB	AA	BB	AA	AB	AA	AB	AB	BB	AB	AB	AA	AB	AA	AB	AB	AB	BB	AB	BB	AB	BB
LG4	158.3	15720801	15850348	BB	BB	AB	AB	BB	AA	BB	AB	AB	AB	BB	AB	AB	AB	BB	AB	BB	AB	BB	AB	AB	AA	AB	AB	AB	AA	BB	AA	AB	AA	AB	AB	BB	AB	AB	AA	AB	AA	AB	AB	AB	BB	AB	BB	AB	BB
LG4	158.6	15777630	15834892	BB	BB	AB	AB	BB	AA	BB	AB	AB	AB	BB	AB	AB	AB	BB	AB	BB	AB	BB	AB	AB	AA	AB	AB	AB	AA	BB	AA	AB	AA	AB	AB	BB	AB	AB	AA	AB	AA	AB	AB	AB	BB	AB	BB	AB	BB
LG4	158.3	16110190	17301884	BB	BB	AB	AB	BB	AA	BB	AB	AB	AB	BB	AB	AB	AB	BB	AB	BB	AB	BB	AB	AB	AA	AB	AB	AB	AA	BB	AA	AB	AA	AB	AB	BB	AB	AB	AA	AB	AA	AB	AB	AB	BB	AB	BB	AB	BB
LG5	0	175205	735474	AB	AB	AA	BB	AB	AA	AB	AB	AB	AA	AB	AB	AA	AB	AB	AA	AB	AA	AB	BB	BB	AA	AA	AB	AA	AA	BB	AB	BB	AB	BB	AB	AB	BB	BB	BB	AB	BB	AB	BB	AB	AB	AB	AB	AB	AB
LG5	0.3	735474	751332	AB	AB	AA	BB	AB	AA	AB	AB	AB	AA	AB	AB	AA	AB	AB	AA	AB	AA	AB	BB	BB	AA	AA	AB	AA	AA	BB	AB	BB	AB	BB	AB	AB	BB	BB	BB	AB	BB	AB	BB	AA	AB	AB	AB	AB	AB
LG5	1.3	773762	775512	AB	AB	AA	BB	AB	AA	AB	AB	AB	AA	AB	AB	AA	AB	AB	AA	AB	AA	AB	BB	BB	AA	AA	AB	AA	AA	BB	AB	BB	AB	BB	AB	AB	BB	BB	BB	AB	BB	AB	BB	AA	AB	AB	AB	AB	AB
LG5	1.7	778998	791218	AB	AB	AA	BB	AB	AA	AB	AB	AB	AA	AB	AB	AA	AB	AB	AA	AB	AA	AB	BB	BB	AA	AA	AB	AA	AA	BB	AB	BB	AB	BB	AB	AB	BB	BB	BB	AB	BB	AB	BB	AA	AB	AB	AB	AB	AB
LG5	2.3	792217	792217	AB	AB	AA	BB	AB	AA	AB	AB	AB	AA	AB	AB	AA	AB	AB	AA	AB	AA	AB	BB	BB	AA	AA	AB	AA	AA	BB	AB	BB	AB	BB	AB	AB	BB	BB	BB	AB	BB	AB	BB	AA	AB	AB	AB	AB	AB
LG5	3.3	931321	951848	AB	AB	AA	BB	AB	AA	AB	AB	AB	AA	AB	AB	AA	AB	AB	AA	AB	AA	AB	BB	BB	AA	AA	AB	AA	AA	BB	AB	BB	AB	BB	AB	AB	BB	BB	BB	AB	BB	AB	BB	AA	AB	AB	BB	AB	AB
LG5	3.6	960740	1086829	AB	AB	AA	BB	AB	AA	AB	AB	AB	AA	AB	AB	AA	AB	AB	AA	AB	AA	AB	BB	BB	AA	AA	AB	AA	AA	BB	AB	BB	AB	BB	AB	AB	BB	BB	BB	AB	BB	AB	BB	AA	AB	AB	BB	AB	AB
LG5	4	1086829	1100349	BB	AB	AA	BB	AB	AA	AB	AB	AB	AA	AB	AB	AA	AB	AB	AA	AB	AA	AB	BB	BB	AA	AA	AB	AA	AA	BB	AB	BB	AB	BB	AB	AB	BB	BB	BB	AB	BB	AB	BB	AA	AB	AB	BB	AB	AB
LG5	5	1100350	1105288	BB	AB	AA	BB	AB	AA	BB	AB	AB	AA	AB	AB	AA	AB	AB	AA	AB	AA	AB	BB	BB	AA	AA	AB	AA	AA	BB	AB	BB	AB	BB	AB	AB	BB	BB	BB	AB	BB	AB	BB	AA	AB	AB	BB	AB	AB
LG5	6.3	1107812	1160519	BB	AB	AA	BB	AB	AA	BB	AB	BB	AA	AB	AB	AA	AB	AB	AA	AB	AA	AB	BB	BB	AA	AA	AB	AA	AA	BB	AB	BB	AB	BB	AB	AB	BB	BB	BB	AB	BB	AB	BB	AA	AB	AB	BB	AB	AB
LG5	6	1164039	1183780	BB	AB	AA	BB	AB	AA	BB	AB	BB	AA	AB	AB	AA	AB	AB	AA	AB	AA	AB	BB	BB	AA	AA	AB	AA	AA	BB	AB	BB	AB	BB	AB	AB	BB	BB	BB	AB	BB	AB	BB	AA	AB	AB	BB	AB	AB
LG5	5.6	1192836	1192952	BB	AB	AA	BB	AB	AA	BB	AB	BB	AA	AB	AB	AA	AB	AB	AA	AB	AA	AB	BB	BB	AA	AA	AB	AA	AA	BB	AB	BB	AB	BB	AB	AB	BB	BB	BB	AB	BB	AB	BB	AA	AB	AB	BB	AB	AB
LG5	4.3	1264273	1264273	BB	AB	AA	BB	AB	AA	AB	AB	AB	AA	AB	AB	AA	AB	AB	AA	AB	AA	AB	BB	BB	AA	AA	AB	AA	AA	BB	AB	BB	AB	BB	AB	AB	BB	BB	BB	AB	BB	AB	BB	AA	AB	AB	BB	AB	AB
LG5	4	1264273	1264273	BB	AB	AA	BB	AB	AA	AB	AB	AB	AA	AB	AB	AA	AB	AB	AA	AB	AA	AB	BB	BB	AA	AA	AB	AA	AA	BB	AB	BB	AB	BB	AB	AB	BB	BB	BB	AB	BB	AB	BB	AA	AB	AB	BB	AB	AB
LG5	3.3	1325560	1469197	BB	AB	AA	BB	AB	AA	AB	AB	AB	AA	AB	AB	AA	AB	AB	AA	AB	AA	AB	BB	BB	AA	AA	AB	AA	AA	BB	AB	BB	AB	BB	AB	AB	BB	BB	BB	AB	BB	AB	BB	AA	AB	AB	BB	AB	AB
LG5	2.3	1469198	1481507	AB	AB	AA	BB	AB	AA	AB	AB	AB	AA	AB	AB	AA	AB	AB	AA	AB	AA	AB	BB	BB	AA	AA	AB	AA	AA	BB	AB	BB	AB	BB	AB	AB	BB	BB	BB	AB	BB	AB	BB	AA	AB	AB	BB	AB	AB
LG5	2	1489517	1562039	AB	AB	AA	BB	AB	AA	AB	AB	AB	AA	AB	AB	AA	AB	AB	AA	AB	AA	AB	BB	BB	AA	AA	AB	AA	AA	BB	AB	BB	AB	BB	AB	AB	BB	BB	BB	AB	BB	AB	BB	AA	AB	AB	AB	AB	AB
LG5	2.3	1562168	1562168	BB	AB	AA	BB	AB	AA	AB	AB	AB	AA	AB	AB	AA	AB	AB	AA	AB	AA	AB	BB	BB	AA	AA	AB	AA	AA	BB	AB	BB	AB	BB	AB	AB	BB	BB	BB	AB	BB	AB	BB	AA	AB	AB	AB	AB	AB
LG5	3.6	1562168	1562168	BB	AB	AA	BB	AB	AA	AB	AB	AB	AA	AB	AB	AA	AB	AB	AA	AB	AA	AB	BB	BB	AA	AA	AB	AA	AA	BB	AB	BB	AB	BB	AB	AB	BB	BB	BB	AB	BB	AB	BB	AA	AB	AB	AB	AB	AB
LG5	5.3	1563037	1563037	BB	AB	AA	BB	AB	AA	AB	AB	AB	AA	AB	AB	AA	AB	AB	AA	AB	AA	AB	BB	BB	AA	AA	AB	AA	AA	BB	AB	BB	AB	BB	AB	AB	BB	BB	BB	AB	BB	AB	BB	AA	AB	AB	BB	AB	AB
LG5	6	1563041	1563041	BB	AB	AA	BB	AB	AA	AB	AB	AB	AA	AB	AB	AA	AB	AB	AA	AB	AA	AB	BB	BB	AA	AA	AB	AA	AA	BB	AB	BB	AB	BB	AB	AB	BB	BB	BB	AB	BB	AB	BB	AA	AB	AB	BB	AB	AB
LG5	6	1563153	1563153	BB	AB	AA	BB	AB	AA	AB	AB	AB	AA	AB	AB	AA	AB	AB	AA	AB	AA	AB	BB	BB	AA	AA	AB	AA	AA	BB	AB	BB	AB	BB	AB	AB	BB	BB	BB	AB	BB	AB	BB	AA	AB	AB	BB	AB	AB
LG5	6.6	1607481	1607481	BB	AB	AA	BB	AB	AA	AB	AB	AB	AA	AB	AB	AA	AB	AB	AA	AB	AA	AB	BB	BB	AA	AA	AB	AA	AA	BB	AB	BB	AB	BB	AB	AB	BB	BB	BB	AB	BB	AB	BB	AA	AB	AB	BB	AB	AB
LG5	8.9	1607481	1607484	BB	AB	AA	BB	AB	AA	AB	AB	AB	AA	AB	AB	AA	AB	AB	AA	AB	AA	AB	BB	BB	AA	AA	AB	AA	AA	BB	AB	BB	AB	BB	AB	AB	BB	BB	BB	AB	BB	AB	BB	AA	AB	AB	BB	AB	AB
LG5	9.3	1607486	1607490	BB	AB	AA	BB	AB	AA	AB	AB	AB	AA	AB	AB	AA	AB	AB	AA	AB	AA	AB	BB	BB	AA	AA	AB	AA	AA	BB	AB	BB	AB	BB	AB	AB	BB	BB	BB	BB	BB	AB	BB	AA	AB	AB	BB	AB	AB
LG5	12.6	1729260	1747579	BB	AB	AA	BB	AB	AA	AB	AB	AB	AA	AB	AB	AA	AB	AB	AA	BB	BB	AB	BB	BB	AA	AA	AB	AA	AA	BB	AB	BB	AB	BB	AB	AB	AB	BB	BB	BB	AB	AB	BB	AA	AB	AB	BB	AB	AB
LG5	14.9	1978536	2020919	BB	AB	AA	BB	AB	AA	AA	AB	AB	AA	AB	AB	AB	AB	AB	AA	BB	BB	AB	BB	BB	AA	AA	AB	AA	AA	BB	AB	BB	AB	BB	AB	AB	AB	BB	BB	BB	AB	AB	BB	AB	AB	AB	BB	AB	AB
LG5	16.6	2032966	2035747	BB	AB	AA	BB	AB	AA	AA	AB	AB	AA	AB	AB	AB	AB	AA	AA	BB	BB	AA	BB	BB	AA	AA	AB	AA	AA	BB	AB	BB	AA	BB	AB	AB	AB	BB	BB	BB	AB	AB	BB	AB	AB	AB	BB	AB	AB
LG5	17.9	2035747	2089563	BB	AB	AA	BB	AB	AA	AA	AB	AB	AA	AB	AB	AB	AB	AA	AA	BB	BB	AA	BB	BB	AA	AA	AB	AA	AA	BB	AB	BB	AA	BB	AB	AB	AB	BB	BB	BB	AB	AB	BB	AB	AB	AB	BB	AB	AB
LG5	18.5	2089679	2089679	BB	AB	AA	BB	AB	AA	AA	AB	AB	AA	AB	AB	AB	AB	AA	AA	BB	BB	AA	BB	BB	AA	AA	AB	AA	AA	BB	AB	BB	AA	BB	AB	AB	AB	BB	BB	BB	AB	AB	BB	AB	AB	AB	BB	AB	AB
LG5	17.9	2089679	2089679	AB	AB	AA	BB	AB	AA	AA	AB	AB	AA	AB	AB	AB	AB	AA	AA	BB	BB	AA	BB	BB	AA	AA	AB	AA	AA	BB	AB	BB	AA	BB	AB	AB	AB	BB	BB	BB	AB	AB	BB	AB	AB	AB	BB	AB	AB
LG5	17.5	2091582	2091582	AB	AB	AA	BB	AB	AA	AA	AB	AB	AA	AB	AB	AB	AB	AA	AA	BB	BB	AA	BB	BB	AA	AA	AB	AA	AA	BB	AB	BB	AA	BB	AB	AB	AB	BB	BB	BB	AB	AB	BB	AB	AB	AB	AB	AB	AB
LG5	17.2	2091698	2100753	AB	AB	AA	BB	AB	AA	AA	AB	AB	AA	AB	AB	AB	AB	AA	AA	BB	BB	AA	BB	BB	AA	AA	AB	AA	AA	BB	AB	BB	AA	BB	AB	AB	AB	BB	BB	BB	AB	AB	BB	AB	AB	AB	AB	AB	AB
LG5	16.9	2102685	2185680	AB	AB	AA	BB	AB	AA	AA	AB	AB	AA	AB	AB	AB	AB	AA	AA	BB	BB	AA	BB	BB	AA	AA	AB	AA	AA	BB	AB	BB	AA	BB	AB	AB	AB	BB	BB	BB	AB	AB	BB	AB	AB	AB	AB	AB	AB
LG5	16.6	2185680	2566264	AB	AB	AA	BB	AB	AA	AA	AB	AB	AA	AB	AB	AB	AB	AA	AA	BB	BB	AA	BB	BB	AA	AA	AB	AA	AA	BB	AB	BB	AA	BB	AB	AB	AB	BB	BB	BB	AB	AB	BB	AB	AB	AB	AB	AB	AB
LG5	17.9	2714757	2714757	AB	AB	AA	BB	AB	AA	AA	AB	AB	AA	AB	AB	AB	AA	AA	AA	BB	BB	AA	BB	BB	AA	AA	AB	AA	AA	BB	AB	BB	AA	BB	AB	AB	AB	BB	BB	BB	AB	AB	BB	AB	AB	AB	AB	AB	AB
LG5	18.2	2956674	2958126	AB	AB	AA	BB	AB	AA	AA	AB	AB	AA	AB	AB	AB	AA	AA	AA	BB	BB	AA	BB	BB	AA	AA	AB	AA	AA	BB	AB	BB	AA	BB	AB	AB	AB	BB	BB	BB	AB	AB	BB	AB	AB	AB	AB	AB	AB
LG5	20.9	2958242	2958242	AB	BB	AA	BB	AB	AA	AA	AB	AB	AA	AB	AB	AB	AA	AA	AA	BB	BB	AA	BB	BB	AA	AA	BB	AB	AA	BB	AB	BB	AA	BB	AB	AB	AB	BB	BB	BB	AB	AB	BB	AB	AB	AB	AB	BB	AB
LG5	22.2	3152509	3152509	AB	BB	AA	AB	AB	AA	AA	AB	AB	AA	AB	AB	AB	AA	AA	AA	BB	BB	AA	BB	BB	AA	AA	BB	AB	AA	BB	AB	BB	AA	BB	AB	AB	AB	BB	BB	BB	AB	AB	BB	AB	AB	AB	AB	BB	AB
LG5	22.5	3160578	3306164	AB	BB	AA	AB	AB	AA	AA	AB	AB	AA	AB	AB	AB	AA	AA	AA	BB	BB	AA	BB	BB	AA	AA	BB	AB	AA	BB	AB	BB	AA	BB	AB	AB	AB	BB	BB	BB	AB	AB	BB	AB	AB	AB	AB	BB	AB
LG5	22.5	3382402	4124091	AB	BB	AA	AB	AB	AA	AA	AB	AB	AA	AB	AB	AB	AA	AA	AA	BB	BB	AA	BB	BB	AA	AA	BB	AB	AA	BB	AB	BB	AA	BB	AB	AB	AB	BB	BB	BB	AB	AB	BB	AB	AB	AB	AB	BB	AB
LG5	21.2	4124207	4124207	AB	BB	AA	AB	AB	AA	AA	AB	AB	AA	AB	AB	AB	AA	AA	AA	BB	BB	AA	BB	BB	AA	AA	AB	AB	AA	BB	AB	BB	AA	BB	AB	AB	AB	BB	BB	BB	AB	AB	BB	AB	AB	AB	AB	AB	AB
LG5	21.2	4125044	4125044	AB	BB	AA	AB	AB	AA	AA	AB	AB	AA	AB	AB	AB	AA	AA	AA	BB	BB	AA	BB	BB	AA	AA	AB	AB	AA	BB	AB	BB	AA	BB	AB	AB	AB	BB	BB	BB	AB	AB	BB	AB	AB	AB	AB	AB	AB
LG5	20.5	4125044	4146713	AB	BB	AA	BB	AB	AA	AA	AB	AB	AA	AB	AB	AB	AA	AA	AA	BB	BB	AA	BB	BB	AA	AA	AB	AB	AA	BB	AB	BB	AA	BB	AB	AB	AB	BB	BB	BB	AB	AB	BB	AB	AB	AB	AB	AB	AB
LG5	21.5	4153858	4158876	AB	BB	AA	BB	AB	AA	AA	AB	AB	AA	AB	AB	AB	AA	AA	AA	BB	BB	AA	BB	BB	AA	AA	AB	AB	AA	BB	AB	BB	AA	BB	AB	AB	AB	BB	BB	BB	AB	AB	BB	AB	AB	AB	AB	AB	AB
LG5	21.9	4158876	4166832	AB	BB	AA	BB	AB	AA	AA	AB	AB	AA	AB	AB	AB	AA	AA	AA	BB	BB	AA	BB	BB	AA	AA	AB	AB	AA	BB	AB	BB	AA	BB	AB	AB	AB	BB	BB	BB	AB	AB	BB	AB	AB	AB	AB	AB	AB
LG5	22.2	4170765	4170881	AB	BB	AA	BB	AB	AA	AA	AB	AB	AA	AB	AB	AB	AA	AA	AA	BB	BB	AA	BB	BB	AA	AA	AB	AB	AA	BB	AB	BB	AA	BB	AB	AB	AB	BB	BB	BB	AB	AB	BB	AB	AB	AB	AB	AB	AB
LG5	22.5	4170881	4187075	AB	BB	AA	BB	AB	AA	AA	AB	AB	AA	AB	AB	AB	AA	AA	AA	BB	BB	AA	BB	BB	AA	AA	AB	AB	AA	BB	AB	BB	AA	BB	AB	AB	AB	BB	BB	BB	AB	AB	BB	AB	AB	AB	AB	AB	AB
LG5	22.8	4187075	4374344	AB	BB	AA	BB	AB	AA	AA	AB	AB	AA	AB	AB	AB	AA	AA	AA	BB	BB	AA	BB	BB	AA	AA	AB	AB	AA	BB	AB	BB	AA	BB	AB	AB	AB	BB	BB	BB	AB	AB	BB	AB	AB	AB	AB	AB	AB
LG5	23.2	4374460	4379851	AB	BB	AA	BB	AB	AA	AA	AB	AB	AA	AB	AB	AB	AA	AA	AA	BB	BB	AA	BB	BB	AA	AA	AB	AB	AA	BB	AB	BB	AA	BB	AA	AB	AB	BB	BB	BB	AB	AB	BB	AB	AB	AB	AB	AB	AB
LG5	23.5	4379851	4379851	AB	BB	AA	BB	AB	AA	AA	AB	AB	AA	AB	AB	AB	AA	AA	AA	BB	BB	AA	BB	BB	AA	AA	AB	AB	AA	BB	AB	BB	AA	BB	AA	AA	AB	BB	BB	BB	AB	AB	BB	AB	AB	AB	AB	AB	AB
LG5	23.8	4379967	4379967	BB	BB	AA	BB	AB	AA	AA	AB	AB	AA	AB	AB	AB	AA	AA	AA	BB	BB	AA	BB	BB	AA	AA	AB	AB	AA	BB	AB	BB	AA	BB	AA	AA	AB	BB	BB	BB	AB	AB	BB	AB	AB	AB	AB	AB	AB
LG5	25.8	4380055	4380055	BB	BB	AA	BB	AB	AA	AA	AB	BB	AA	AB	AB	AB	AA	AA	AA	BB	BB	AA	BB	BB	AA	AA	AB	AB	AA	BB	AB	BB	AA	BB	AA	AA	AB	BB	BB	BB	AB	AB	BB	AB	AB	AB	AB	AB	AB
LG5	26.8	4430778	4430778	BB	BB	AA	BB	AB	AA	AA	AB	BB	AA	AB	AB	AB	AA	AA	AA	BB	BB	AA	BB	BB	AA	AA	BB	AB	AA	BB	AB	BB	AA	BB	AA	AA	AB	BB	BB	BB	AB	AB	BB	AB	AB	AB	AB	BB	AB
LG5	27.5	4430778	4430778	BB	BB	AA	BB	AB	AA	AA	AB	BB	AA	AB	AB	AB	AA	AA	AA	BB	BB	AA	BB	BB	AA	AA	BB	AB	AA	BB	AB	BB	AA	BB	AA	AA	AB	BB	BB	BB	AB	AB	BB	AB	AB	AB	AB	BB	AB
LG5	28.1	4496199	4496199	BB	BB	AA	BB	AB	AA	AA	AB	BB	AA	AB	AB	AB	AA	AA	AA	BB	BB	AA	BB	BB	AA	AA	BB	AB	AA	BB	AB	BB	AA	BB	AA	AA	AB	BB	BB	BB	AB	AB	BB	AB	AB	AB	AB	BB	AB
LG5	29.1	4534682	4534682	BB	BB	AA	AA	AB	AA	AA	AB	BB	AA	AB	AB	AB	AA	AA	AA	BB	BB	AA	BB	BB	AA	AA	BB	AB	AA	BB	AB	BB	AA	BB	AA	AA	AB	BB	BB	BB	AB	AB	BB	AB	AB	AB	AB	BB	AB
LG5	30.1	4539331	4539331	BB	BB	AA	AA	AB	AA	AA	AB	BB	AA	AB	AB	AB	AA	AA	AA	BB	BB	AA	BB	BB	AB	AA	BB	AB	AA	AB	AB	BB	AA	BB	AA	AA	AB	BB	BB	BB	AB	AB	BB	AB	AB	AB	AB	BB	AB
LG5	30.5	4539409	4539409	BB	BB	AA	AA	AB	AA	AA	AB	BB	AA	AB	AB	AB	AA	AA	AA	BB	BB	AA	BB	BB	AB	AB	BB	AB	AA	AB	AB	BB	AA	BB	AA	AA	AB	BB	BB	BB	AB	AB	BB	AB	AB	AB	AB	BB	AB
LG5	31.5	4544526	4549739	BB	BB	AA	AA	AB	AA	AA	AB	BB	AA	AB	AB	AB	AA	AA	AA	BB	BB	AA	BB	BB	AB	AB	BB	AB	AA	AB	AB	BB	AA	BB	AA	AA	AB	BB	BB	BB	AB	AB	BB	AB	AB	AB	AB	BB	AB
LG5	31.8	4549855	4549855	BB	BB	AA	AA	AB	AA	AA	AB	BB	AA	AB	AB	AB	AA	AA	AA	BB	BB	AA	BB	BB	AB	AB	BB	AB	AA	AB	AA	BB	AA	BB	AA	AA	AB	BB	BB	BB	AB	AB	BB	AB	AB	AB	AB	BB	AB
LG5	32.1	4681289	4681289	BB	BB	AA	AA	AB	AA	AA	AB	BB	AA	AB	AB	AB	AA	AA	AA	BB	BB	AA	BB	BB	AB	AB	BB	AB	AA	AB	AA	BB	AA	BB	AA	AA	AB	BB	BB	BB	AB	AB	BB	AB	AB	AB	AB	BB	AB
LG5	32.8	4681289	4729776	BB	BB	AA	AA	AA	AA	AA	AB	BB	AA	AB	AB	AB	AA	AA	AA	BB	BB	AA	BB	BB	AB	AB	BB	AB	AA	AB	AA	BB	AA	BB	AA	AA	AB	BB	BB	BB	AB	AB	BB	AB	AB	AB	AB	BB	AB
LG5	33.4	4967478	5021015	BB	BB	AA	AA	AA	AA	AA	AB	BB	AB	AB	AB	AB	AA	AA	AA	BB	BB	AA	BB	BB	AB	AB	BB	AB	AA	AB	AA	BB	AA	BB	AA	AA	AB	BB	BB	BB	AB	AB	BB	AB	AB	AB	AB	BB	AB
LG5	33.8	5021015	5021015	BB	BB	AA	AA	AA	AA	AA	AB	BB	AB	AB	AB	AB	AA	AA	AA	BB	BB	AA	BB	BB	AB	AB	BB	AB	AA	AB	AA	BB	AA	BB	AA	AA	AB	BB	BB	BB	AB	AB	BB	AB	AB	AB	AB	BB	AB
LG5	34.8	5078005	5078005	BB	BB	AA	AA	AA	AA	AA	AB	BB	AB	AB	AB	AB	AA	AA	AA	BB	BB	AA	BB	AB	AB	AB	BB	AB	AA	AB	AA	BB	AA	BB	AA	AA	AB	BB	BB	BB	AB	AB	BB	AB	AB	AB	AB	BB	AB
LG5	35.1	5078007	5079453	BB	BB	AA	AA	AA	AA	AA	AB	BB	AB	AB	AB	AB	AA	AA	AA	BB	BB	AA	BB	AB	AB	AB	BB	AB	AA	AB	AA	BB	AA	BB	AA	AA	AB	BB	BB	BB	AB	AB	BB	AB	AB	AB	AB	BB	AB
LG5	35.8	5279280	5331454	BB	BB	AA	AA	AA	AA	AA	AB	BB	AB	AB	AB	AB	AA	AA	AA	BB	BB	AA	BB	AB	AB	AB	BB	AB	AA	AB	AA	BB	AA	BB	AA	AA	AB	BB	BB	BB	AB	AB	BB	AB	AB	AB	AB	BB	AB
LG5	36.1	5444577	5444577	BB	BB	AA	AA	AA	AA	AA	AB	BB	AB	AB	AB	AB	AA	AA	AA	BB	BB	AA	BB	AB	AB	AB	BB	AB	AA	AB	AA	BB	AA	BB	AA	AA	AB	BB	BB	BB	AB	AB	BB	AB	AB	AB	AB	BB	AB
LG5	36.4	5446439	5453935	BB	BB	AA	AA	AA	AA	AA	AB	BB	AB	AB	AB	AB	AA	AA	AB	BB	BB	AA	BB	AB	AB	AB	BB	AB	AA	AB	AA	BB	AA	BB	AA	AA	AB	BB	BB	BB	AB	AB	BB	AB	AB	AB	AB	BB	AB
LG5	36.8	5453935	5454616	BB	BB	AA	AA	AA	AA	AA	AB	BB	AB	AB	AB	AB	AA	AA	AB	BB	BB	AA	AB	AB	AB	AB	BB	AB	AA	AB	AA	BB	AA	BB	AA	AA	AB	BB	BB	BB	AB	AB	BB	AB	AB	AB	AB	BB	AB
LG5	37.1	5454616	5461253	BB	BB	AA	AA	AA	AA	AA	BB	BB	AB	AB	AB	AB	AA	AA	AB	BB	BB	AA	AB	AB	AB	AB	BB	AB	AA	AB	AA	BB	AA	BB	AA	AA	AB	BB	BB	BB	AB	AB	BB	AB	AB	AB	AB	BB	AB
LG5	37.4	5487763	5547981	BB	BB	AA	AA	AA	AA	AA	BB	BB	AB	AB	AB	AB	AA	AA	AB	BB	BB	AA	AB	AB	AB	AB	BB	AB	AA	AB	AA	BB	AA	BB	AA	AA	AB	BB	BB	BB	AB	AB	BB	BB	AB	AB	AB	BB	AB
LG5	37.7	5566657	5595922	BB	BB	AA	AA	AA	AA	AA	BB	BB	AB	AB	AB	AB	AA	AA	AB	BB	BB	AA	AB	AB	AB	AB	BB	AB	AA	AB	AA	BB	AA	BB	AA	AA	AB	BB	BB	BB	AB	AB	BB	BB	AB	AB	AB	BB	AB
LG5	38.4	5596030	5596030	BB	BB	AA	AA	AA	AA	AA	BB	BB	AB	AB	AB	AB	AA	AA	AB	BB	BB	AA	AB	AB	AB	AB	BB	AB	AA	AB	AA	BB	AA	BB	AA	AA	AB	BB	BB	BB	AB	AB	BB	BB	AB	AB	AB	BB	AB
LG5	38.4	5605532	5605532	BB	BB	AA	AA	AA	AA	AA	BB	BB	AB	AB	AB	AB	AA	AA	AB	BB	BB	AA	AB	AB	AB	AB	BB	AB	AA	AB	AA	BB	AA	BB	AA	AA	AB	BB	BB	BB	AB	AB	BB	BB	AB	AB	AB	BB	AB
LG5	39.1	5605644	5610047	BB	BB	AA	AA	AA	AA	AA	BB	BB	AB	AB	AB	AB	AA	AA	AB	BB	BB	AA	AB	AB	AB	BB	BB	AB	AA	AB	AA	BB	AA	BB	AA	AA	AB	BB	BB	BB	AB	AB	BB	BB	AB	AB	AB	BB	AB
LG5	39.7	5610163	5644416	AA	BB	AA	AA	AA	AA	AA	BB	BB	AB	AB	AB	AB	AA	AA	AB	BB	BB	AA	AB	AB	AB	BB	BB	AB	AA	AB	AA	BB	AA	BB	AA	AA	AB	BB	BB	BB	AB	AB	BB	BB	AB	AB	AB	BB	AB
LG5	40.1	5659056	5780227	AA	BB	AA	AA	AA	AA	AA	BB	BB	AB	AB	AB	AB	AA	AA	AB	BB	BB	AA	AB	AB	AB	BB	BB	AB	AA	AB	AA	BB	AA	BB	AA	AA	AB	BB	BB	BB	AB	AB	BB	BB	AB	AB	AB	BB	AB
LG5	40.4	5840877	5840880	AA	BB	AA	AA	AA	AA	AA	BB	BB	AB	AB	AB	AB	AA	AA	AB	BB	BB	AA	AB	AB	AB	BB	BB	AB	AA	AB	AA	BB	AA	BB	AA	AA	AB	BB	BB	BB	AB	AB	BB	BB	AB	AB	AB	BB	AB
LG5	40.7	5894249	5894249	AA	BB	AA	AA	AA	AA	AA	BB	BB	AB	AB	AB	AB	AA	AA	AB	BB	BB	AA	AB	AB	AB	BB	BB	AB	AA	AB	AA	BB	AA	BB	AA	AA	AB	BB	BB	BB	AB	AB	BB	BB	AB	AB	AB	BB	AB
LG5	41.4	5907204	5907204	AA	BB	AA	AA	AA	AA	AA	BB	BB	AB	AB	AB	AB	AA	AA	AB	BB	BB	AA	AB	AB	AB	BB	BB	AB	AA	AB	AA	BB	AA	BB	AA	AA	AB	BB	BB	BB	AB	AB	BB	BB	AB	AB	AB	BB	AB
LG5	43.7	6415600	6415725	BB	BB	AA	AA	AA	AA	AA	AB	BB	AB	AB	AB	AB	AA	AA	AB	BB	BB	AA	AB	AB	AB	BB	BB	AA	AA	AB	AA	BB	BB	BB	AA	AA	AB	BB	BB	BB	AB	AB	BB	BB	AB	AB	AB	BB	AB
LG5	43.4	6415733	6415733	BB	BB	AA	AA	AA	AA	AA	AB	BB	AB	AB	AB	AB	AA	AA	AB	BB	BB	AA	AB	AB	AB	BB	BB	AA	AA	AB	AA	BB	BB	BB	AA	AA	AB	BB	BB	BB	AB	AB	BB	BB	AB	AB	AB	BB	AB
LG5	43	6417425	6433906	BB	BB	AA	AA	AA	AA	AA	AB	BB	AB	AB	AB	AB	AA	AA	AB	BB	BB	AA	AB	AB	AB	BB	BB	AA	AA	AB	AA	BB	BB	BB	AA	AA	AB	BB	BB	BB	AB	AB	BB	BB	AB	AB	AB	BB	AB
LG5	42.7	6434022	6496718	BB	BB	AA	AA	AA	AA	AA	AB	BB	AB	AB	AB	AB	AA	AA	AB	BB	BB	AA	AB	AB	AB	BB	BB	AA	AA	AB	AA	BB	BB	BB	AA	AA	AB	BB	BB	BB	AB	AB	BB	BB	AB	AB	AB	BB	AB
LG5	44.7	7868175	7913596	BB	AB	AA	AA	AA	AA	AA	AB	BB	AB	AB	AB	AB	AA	AA	AB	BB	BB	AA	AB	AB	AB	BB	AB	AA	AA	AB	AA	BB	BB	BB	AA	AA	AB	AB	BB	BB	AA	AB	BB	BB	AB	AB	AB	BB	BB
LG5	45	7930885	8013643	BB	AB	AA	AA	AA	AA	AA	AB	BB	AB	AB	AB	AB	AA	AA	AB	BB	BB	AA	AB	AB	AB	BB	AB	AA	AA	AB	AA	BB	BB	BB	AA	AA	AB	AB	BB	BB	AA	AB	BB	BB	AB	AB	AB	BB	BB
LG5	45.4	8013643	8015725	BB	AB	AA	AA	AA	AA	AA	AB	BB	AB	AB	AB	AB	AA	AA	AB	BB	BB	AA	AB	AB	AB	BB	AB	AA	AA	AB	AA	BB	BB	BB	AA	AA	AB	AB	BB	BB	AA	AB	BB	BB	AB	AB	AB	BB	BB
LG5	47.4	8563602	8563606	BB	AB	AA	AB	AB	AA	AA	AB	BB	AB	AB	AB	AB	AA	AA	AB	BB	BB	AA	AB	AB	AB	BB	AB	AA	AA	AB	AA	BB	BB	BB	AA	AA	AB	AB	BB	BB	AA	AB	AB	BB	AB	AB	AB	BB	BB
LG5	48.3	8701027	8701027	BB	AB	AA	AB	AB	AA	AA	AB	BB	AB	AB	AB	AB	AA	AA	BB	BB	BB	AA	AB	AB	AB	BB	AB	AA	AA	AB	AA	BB	BB	BB	AA	AA	AB	AB	BB	BB	AA	AB	AB	BB	AB	AB	AB	BB	BB
LG5	49	8710647	8848811	BB	AB	AA	AB	AB	AA	AA	AB	BB	AB	AB	AB	AB	AA	AA	BB	BB	BB	AA	AB	AB	AB	BB	AB	AA	AA	AB	AA	BB	BB	BB	AA	AA	AB	AB	BB	BB	AA	AB	AB	BB	AB	AB	AB	BB	BB
LG5	49.7	8858035	8872263	BB	AB	AA	AB	AB	AA	AA	AB	BB	AB	AB	AB	AB	AA	AA	BB	BB	BB	AA	AB	AB	AB	BB	AB	AA	AA	AB	AA	BB	BB	BB	AA	AA	AB	AB	BB	BB	AA	AB	AB	BB	AB	AB	AB	BB	BB
LG5	50.3	8873518	8873518	BB	AB	AA	AB	AB	AA	AA	AB	BB	AB	AB	BB	AB	AA	AA	BB	BB	BB	AA	AB	AB	AB	BB	AB	AA	AA	AB	AA	BB	BB	BB	AA	AA	AB	AB	BB	BB	AA	AB	AB	BB	AB	AB	AB	BB	BB
LG5	52	8873649	8873649	BB	BB	AA	AB	AB	AA	AA	AB	BB	BB	AB	BB	AB	AA	AA	BB	BB	BB	AA	AB	AB	AB	BB	AB	AA	AA	AB	AA	BB	BB	BB	AA	AA	AB	AB	BB	BB	AA	AB	AB	BB	AB	AB	AB	BB	BB
LG5	52.6	8874890	8880878	BB	BB	AA	AB	AB	AA	AA	AB	BB	BB	AB	BB	AB	AA	AA	BB	BB	BB	AA	AB	AB	AB	BB	AB	AA	AA	AB	AA	BB	BB	BB	AA	AA	AB	BB	BB	BB	AA	AB	AB	BB	AB	AB	AB	BB	BB
LG5	53	8881984	8890876	BB	BB	AA	AB	AB	AA	AA	AB	BB	BB	AB	BB	AB	AA	AA	BB	BB	BB	AA	AB	AB	AB	BB	AB	AA	AA	AB	AA	BB	BB	BB	AA	AA	AB	BB	BB	BB	AA	AB	AB	BB	BB	AB	AB	BB	BB
LG5	53.3	8893981	8986495	BB	BB	AA	AB	AB	AA	AA	AB	BB	BB	AB	BB	AB	AA	AA	BB	BB	BB	AA	AB	AB	AB	BB	AB	AA	AA	AB	AA	BB	BB	BB	AA	AA	BB	BB	BB	BB	AA	AB	AB	BB	BB	AB	AB	BB	BB
LG5	53.6	8986601	9096299	BB	BB	AA	AB	AB	AA	AA	AB	BB	BB	AB	BB	AB	AA	AA	BB	BB	BB	AA	AB	AB	AB	BB	AB	AA	AA	AB	AA	BB	BB	BB	AA	AA	BB	BB	BB	BB	AA	AB	AB	BB	BB	AB	AB	BB	BB
LG5	54	9127906	9127906	BB	BB	AA	AB	BB	AA	AA	AB	BB	BB	AB	BB	BB	AA	AA	BB	BB	BB	AA	AB	AB	AB	BB	AB	AA	AA	AB	AA	BB	BB	BB	AA	AA	BB	BB	BB	BB	AA	AB	AB	BB	BB	AB	AB	BB	BB
LG5	54.3	9220688	9334083	BB	BB	AA	AB	BB	AA	AA	AB	BB	BB	AB	BB	BB	AA	AA	BB	BB	BB	AA	AB	AB	AB	BB	AB	AA	AA	AB	AA	BB	BB	BB	AA	AA	BB	BB	BB	BB	AA	AB	AB	BB	BB	AB	AB	BB	BB
LG5	55.3	9349754	9349754	BB	BB	AA	AB	BB	AA	AA	AB	BB	BB	AB	BB	BB	AA	AA	BB	BB	BB	AA	BB	AB	AB	BB	AB	AA	AA	AB	AA	BB	BB	BB	AA	AA	BB	BB	BB	BB	AA	AB	AB	BB	BB	AB	AB	BB	BB
LG5	55.6	9358419	9445637	BB	BB	AA	AB	BB	AA	AA	AB	BB	BB	AB	BB	BB	AA	AA	BB	BB	BB	AA	BB	AB	AB	BB	AB	AA	AA	AB	AA	BB	BB	BB	AA	AA	BB	BB	BB	BB	AA	BB	AB	BB	BB	AB	AB	BB	BB
LG5	56	9445753	9447122	BB	BB	AA	AB	BB	AA	AA	AB	BB	BB	AB	BB	BB	AA	AA	BB	BB	BB	AA	BB	AB	AB	BB	AB	AA	AA	AB	AA	BB	BB	BB	AA	AA	BB	BB	BB	BB	AA	BB	AB	BB	BB	AB	AB	BB	BB
LG5	56.3	9447122	9447122	BB	BB	AA	AB	BB	AA	AA	AB	BB	BB	AB	BB	BB	AA	AA	BB	BB	BB	AA	BB	BB	AB	BB	AB	AA	AA	AB	AA	BB	BB	BB	AA	AA	BB	BB	BB	BB	AA	BB	AB	BB	BB	AB	AB	BB	BB
LG5	56.3	9449912	9451431	BB	BB	AA	AB	BB	AA	AA	AB	BB	BB	AB	BB	BB	AA	AA	BB	BB	BB	AA	BB	BB	AB	BB	AB	AA	AA	AB	AA	BB	BB	BB	AA	AA	BB	BB	BB	BB	AA	BB	AB	BB	BB	AB	AB	BB	BB
LG5	56.6	9451923	9452039	BB	BB	AA	AB	BB	AA	AA	AB	BB	BB	AB	BB	BB	AA	AA	BB	BB	BB	AA	BB	BB	AB	BB	AB	AA	AA	AB	AA	BB	BB	BB	AA	AA	BB	BB	BB	BB	AA	BB	AB	BB	BB	AB	AB	BB	BB
LG5	57	9452383	9475105	BB	BB	AA	AB	BB	AA	AA	AB	BB	BB	AB	BB	BB	AA	AA	BB	BB	BB	AA	BB	BB	AB	BB	AB	AA	AA	AB	AA	BB	BB	BB	AA	AA	BB	BB	BB	BB	AA	BB	AB	BB	BB	AB	AB	BB	BB
LG5	57.3	9475222	9755861	BB	BB	AA	AB	BB	AA	AA	AB	BB	BB	AB	BB	BB	AA	AA	BB	BB	BB	AA	BB	BB	AB	BB	AB	AA	AA	AB	AA	BB	BB	BB	AA	AA	BB	BB	BB	BB	AA	BB	AB	BB	BB	AB	AB	BB	BB
LG5	58.3	9755977	9755977	BB	BB	AA	AB	BB	AA	AA	AB	BB	BB	AB	BB	BB	AA	AA	BB	BB	BB	AA	BB	BB	AB	BB	AB	AA	AA	AB	AA	BB	BB	BB	AA	AA	BB	BB	BB	BB	AA	BB	AB	BB	BB	AB	AB	BB	BB
LG5	58.9	9757179	9757179	BB	BB	AA	AB	BB	AA	AA	AB	BB	BB	AB	AB	BB	AA	AA	BB	BB	BB	AA	BB	BB	AB	BB	AB	AA	AA	AB	AA	BB	BB	BB	AA	AA	BB	AB	BB	BB	AA	BB	AB	BB	BB	AB	AB	BB	BB
LG5	58.6	9758968	9758981	BB	BB	AA	AB	BB	AA	AA	AB	BB	BB	AB	AB	BB	AA	AA	BB	BB	BB	AA	BB	BB	AB	BB	AB	AA	AA	AB	AA	BB	BB	BB	AA	AA	BB	AB	BB	BB	AA	AB	AB	BB	BB	AB	AB	BB	AB
LG5	57.9	9759086	9759086	BB	BB	AA	AB	BB	AA	AA	AB	BB	BB	AB	AB	BB	AA	AA	BB	BB	BB	AA	BB	BB	AB	BB	AB	AA	AA	AB	AA	BB	BB	BB	AA	AA	BB	AB	BB	BB	AA	AB	AB	BB	BB	AB	AB	BB	AB
LG5	58.3	9760559	9780728	BB	BB	AA	AB	BB	AA	AA	AB	BB	BB	AB	AB	BB	AA	AA	BB	BB	BB	AA	BB	BB	AB	BB	AB	AA	AA	AB	AA	BB	BB	BB	AA	AA	AB	AB	BB	BB	AA	AB	AB	BB	BB	AB	AB	BB	AB
LG5	58.6	9781906	9804914	BB	BB	AA	AB	BB	AA	AA	AB	BB	BB	AB	AB	BB	AA	AA	BB	BB	BB	AA	BB	BB	AB	BB	AB	AA	AA	AB	AA	BB	BB	BB	AA	AA	AB	AB	BB	BB	AA	AB	AB	BB	BB	AB	AB	BB	AB
LG5	59.6	9818262	9827857	BB	AB	AA	AB	BB	AA	AA	AB	BB	BB	AB	AB	BB	AA	AA	BB	BB	BB	AA	BB	BB	AB	BB	AB	AA	AA	AB	AA	BB	BB	BB	AA	AA	AB	AB	BB	BB	AA	AB	AB	BB	BB	AB	AB	BB	AB
LG5	59.9	9827988	9827988	BB	AB	AA	AB	BB	AA	AA	AB	BB	BB	AB	AB	BB	AA	AA	BB	BB	BB	AA	BB	BB	AB	BB	AB	AA	AA	AB	AA	BB	BB	BB	AA	AA	AB	AB	BB	BB	AA	AB	AB	BB	BB	AB	AB	BB	AB
LG5	60.6	9828159	9853791	BB	AB	AA	AB	BB	AA	AA	AB	BB	AB	AB	AB	BB	AA	AA	BB	BB	BB	AA	BB	BB	AB	BB	AB	AA	AA	AB	AA	BB	BB	BB	AA	AA	AB	AB	BB	BB	AA	AB	AB	BB	BB	AB	AB	BB	AB
LG5	60.9	9855569	9859067	BB	AB	AA	AB	BB	AA	AA	AB	BB	AB	AB	AB	BB	AA	AA	BB	BB	BB	AA	BB	BB	AB	BB	AB	AA	AA	AB	AA	BB	BB	BB	AA	AA	AB	AB	BB	BB	AA	AB	AB	BB	BB	AB	AB	BB	AB
LG5	60.9	9860328	9895471	BB	AB	AA	AB	BB	AA	AA	AB	BB	AB	AB	AB	BB	AA	AA	BB	BB	BB	AA	BB	BB	AB	BB	AB	AA	AA	AB	AA	BB	BB	BB	AA	AA	AB	AB	BB	BB	AA	AB	AB	BB	BB	AB	AB	BB	AB
LG5	61.3	9898416	9943880	BB	AB	AA	AB	BB	AA	AA	AB	BB	AB	AB	AB	BB	AA	AA	BB	BB	BB	AA	AB	BB	AB	BB	AB	AA	AA	AB	AA	BB	BB	BB	AA	AA	AB	AB	BB	BB	AA	AB	AB	BB	BB	AB	AB	BB	AB
LG5	63.9	9943880	10168336	BB	AB	AA	AB	AB	AA	AA	AB	BB	AB	AB	AB	AB	AA	AA	BB	BB	BB	AA	AB	AB	AB	BB	AB	AA	AA	AB	AA	BB	BB	BB	AA	AA	AB	AB	BB	BB	AA	AB	AB	BB	AB	AB	AB	BB	AB
LG5	64.2	10185880	10185880	BB	AB	AA	AB	AB	AA	AA	AB	BB	AB	AB	AB	AB	AA	AA	BB	BB	BB	AA	AB	AB	AB	BB	AB	AA	AA	AB	AA	BB	BB	BB	AA	AA	AB	AB	BB	BB	AA	AB	AB	BB	AB	AB	AB	BB	AB
LG5	64.6	10185880	10232015	BB	AB	AA	AB	AB	AA	AA	AB	BB	AB	AB	AB	AB	AA	AA	BB	BB	BB	AA	AB	AB	AB	BB	AB	AA	AA	AB	AA	BB	BB	BB	AA	AA	AB	AB	BB	BB	AA	AB	AB	BB	AB	AB	AB	BB	AB
LG5	64.9	10288448	11712748	BB	AB	AA	AB	AB	AA	AA	AB	BB	AB	AB	AB	AB	AA	AA	BB	BB	BB	AA	AB	AB	AB	BB	AB	AA	AA	AB	AA	BB	BB	BB	AA	AA	AB	AB	BB	BB	AA	BB	AB	BB	AB	AB	AB	BB	AB
LG5	65.2	11073360	11083360	BB	AB	AA	AB	AB	AA	AA	AB	BB	AB	AB	AB	AB	AA	AA	BB	BB	BB	AA	AB	AB	AB	BB	AB	AA	AA	AB	AA	BB	BB	BB	AA	AA	AB	AB	BB	BB	AA	BB	AB	BB	AB	AB	AB	BB	AB
LG5	65.9	11095248	11164556	BB	AB	AA	AB	AB	AA	AA	AB	BB	AB	AB	AB	AB	AA	AA	BB	BB	BB	AA	AB	AB	AB	BB	AB	AA	AA	AB	AA	BB	BB	BB	AA	AA	AB	AB	BB	BB	AA	BB	AB	BB	AB	AB	AB	BB	AB
LG5	65.6	11175975	11243871	BB	AB	AA	AB	AB	AA	AA	AB	BB	AB	AB	AB	AB	AA	AA	BB	BB	BB	AA	AB	AB	AB	BB	AB	AA	AA	AB	AA	BB	BB	BB	AA	AA	AB	AB	BB	BB	AA	BB	AB	BB	AB	AB	AB	BB	AB
LG5	65.2	11365482	11560827	BB	AB	AA	AB	AB	AA	AA	AB	BB	AB	AB	AB	AB	AA	AA	BB	BB	BB	AA	AB	AB	AB	BB	AB	AA	AA	AB	AA	BB	BB	BB	AA	AA	AB	AB	BB	BB	AA	BB	AB	BB	AB	AB	AB	BB	AB
LG5	65.2	11712752	11722243	BB	AB	AA	AB	AB	AA	AA	AB	BB	AB	AB	AB	AB	AA	AA	BB	BB	BB	AA	AB	AB	AB	BB	AB	AA	AA	AB	AA	BB	BB	BB	AA	AA	AB	AB	BB	BB	AA	BB	AB	BB	AB	AB	AB	BB	AB
LG5	66.2	11722244	11722244	BB	AB	AA	AB	AB	AA	AA	AB	BB	AB	AB	AB	AB	AA	AA	BB	BB	BB	AA	AB	AB	AB	BB	AB	AA	AA	AB	AA	BB	BB	BB	AA	AA	AB	AB	BB	BB	AA	BB	AB	BB	AB	AB	AB	BB	AB
LG5	67.5	11722244	11722244	BB	AB	AA	AB	AB	AA	AA	AB	BB	AB	AB	AB	AB	AA	AA	BB	BB	BB	AA	AB	AB	AB	BB	AB	AA	AA	AB	AA	BB	BB	BB	AA	AA	AB	AB	BB	BB	AA	BB	AB	BB	AB	AB	AB	BB	AB
LG5	67.9	11722244	11722244	BB	AB	AA	AB	AB	AA	AA	AB	BB	AB	AB	AB	AB	AA	AA	BB	BB	BB	AA	AB	AB	AB	BB	AB	AA	AA	AB	AA	BB	BB	BB	AA	AA	AB	AB	BB	BB	AA	BB	AB	BB	AB	AB	AB	BB	AB
LG5	68.2	11722244	11722244	BB	AB	AA	AB	AB	AA	AA	AB	BB	AB	AB	AB	AB	AA	AA	BB	BB	BB	AA	AB	AB	AB	BB	AB	AA	AA	AB	AA	BB	BB	BB	AA	AA	AB	AB	BB	BB	AA	BB	AB	BB	AB	AB	AB	BB	AB
LG5	68.9	11722244	11722245	BB	AB	AA	AB	AB	AA	AA	AB	BB	AB	AB	AB	AB	AA	AA	BB	BB	BB	AA	AB	AB	AB	BB	AB	AA	AA	AB	AA	BB	BB	BB	AA	AA	AB	AB	BB	BB	AA	BB	AB	BB	AB	AB	AB	BB	AB
LG5	68.5	11722245	11722246	BB	AB	AA	AB	AB	AA	AA	AB	BB	AB	AB	AB	AB	AA	AA	BB	BB	BB	AA	AB	AB	AB	BB	AB	AA	AA	AB	AA	BB	BB	BB	AA	AA	AB	AB	BB	BB	AA	BB	AB	BB	AB	AB	AB	BB	AB
LG5	68.9	11722246	11722246	BB	AB	AA	AB	AB	AA	AA	AB	BB	AB	AB	AB	AB	AA	AA	BB	BB	BB	AA	AB	AB	AB	BB	AB	AA	AA	AB	AA	BB	BB	BB	AA	AA	AB	AB	BB	BB	AA	BB	AB	BB	AB	AB	AB	BB	AB
LG5	69.9	11722248	11722248	BB	AB	AA	AB	AB	AA	AA	AB	BB	AB	AB	AB	AB	AA	AA	BB	BB	BB	AA	AB	AB	AB	BB	AB	AA	AA	AB	AA	BB	BB	BB	AA	AA	AB	AB	BB	BB	AA	BB	AB	BB	AB	AB	AB	BB	AB
LG5	70.2	11722251	11722252	BB	AB	AA	AB	AB	AA	AA	AB	BB	AB	AB	AB	AB	AA	AA	BB	BB	BB	AA	AB	AB	AB	BB	AB	AA	AA	AB	AA	BB	BB	BB	AA	AA	AB	AB	BB	BB	AA	BB	AB	BB	AB	AB	AB	BB	AB
LG5	70.5	11722252	11722252	BB	AB	AA	AB	AB	AA	AA	AB	BB	AB	AB	AB	AB	AA	AA	BB	BB	BB	AA	AB	AB	AB	BB	AB	AA	AA	AB	AA	BB	BB	BB	AA	AA	AB	AB	BB	BB	AA	BB	AB	BB	AB	AB	AB	BB	AB
LG5	70.9	11722252	11722252	BB	AB	AA	AB	AB	AA	AA	AB	BB	AB	AB	AB	AB	AA	AA	BB	BB	BB	AA	AB	AB	AB	BB	AB	AA	AA	AB	AA	BB	BB	BB	AA	AA	AB	AB	BB	BB	AA	BB	AB	BB	AB	AB	AB	BB	AB
LG5	71.2	11722252	11722252	BB	AB	AA	AB	AB	AA	AA	AB	BB	AB	AB	AB	AB	AA	AA	BB	BB	BB	AA	AB	AB	AB	BB	AB	AA	AA	AB	AA	BB	BB	BB	AA	AA	AB	AB	BB	BB	AA	BB	AB	BB	AB	AB	AB	BB	AB
LG5	71.9	11722256	11722257	BB	AB	AA	AB	AB	AA	AA	AB	BB	AB	AB	AB	AB	AA	AA	BB	BB	BB	AA	AB	AB	AB	BB	AB	AA	AA	AB	AA	BB	BB	BB	AA	AA	AB	AB	BB	BB	AA	BB	AB	BB	AB	AB	AB	BB	AB
LG5	72.2	11722257	11722262	BB	AB	AA	AB	AB	AA	AA	AB	BB	AB	AB	AB	AB	AA	AA	BB	BB	BB	AA	AB	AB	AB	BB	AB	AA	AA	AB	AA	BB	BB	BB	AA	AA	AB	AB	BB	BB	AA	BB	AB	BB	AB	AB	AB	BB	AB
LG5	72.8	11722262	11722262	BB	BB	AA	AB	AB	AA	AA	AB	BB	AB	AB	AB	AB	AA	AA	BB	BB	BB	AA	AB	AB	AB	BB	AB	AA	AA	AB	AA	BB	BB	BB	AA	AA	AB	AB	BB	BB	AA	BB	AB	BB	AB	AB	AB	BB	AB
LG5	74.8	11722263	11722263	BB	BB	AA	AB	AB	AA	AA	AB	BB	AB	BB	AB	AB	AA	AA	BB	BB	BB	AA	AB	AB	AB	BB	AB	AA	AA	AB	AA	BB	BB	BB	AA	AA	AB	AB	BB	BB	AA	BB	AB	BB	AB	AB	AB	BB	AB
LG5	73.8	11722268	11722554	BB	BB	AA	AB	AB	AA	AA	AB	BB	AB	BB	AB	AB	AA	AA	BB	BB	BB	AA	AB	AB	AB	BB	AB	AA	AA	AB	AA	BB	BB	BB	AA	AA	AB	AB	BB	BB	AA	BB	AB	BB	AB	AB	AB	BB	AB
LG5	73.2	11722570	11722574	BB	BB	AA	AB	AB	AA	AA	AB	BB	AB	BB	AB	AB	AA	AA	BB	BB	BB	AA	AB	AB	AB	BB	AB	AA	AA	AB	AA	BB	BB	BB	AA	AA	AB	AB	BB	BB	AA	BB	AB	BB	AB	AB	AB	BB	AB
LG5	73.8	11722590	11722590	BB	BB	AA	BB	AB	AA	AA	AB	BB	AB	BB	AB	AB	AA	AA	BB	BB	BB	AA	AB	AB	AB	BB	AB	AA	AA	AB	AA	BB	BB	BB	AA	AA	AB	AB	BB	BB	AA	BB	AB	BB	AB	AB	AB	BB	AB
LG5	73.5	11722601	11722601	BB	BB	AA	BB	AB	AA	AA	AB	BB	AB	BB	AB	AB	AA	AA	BB	BB	BB	AA	AB	AB	AB	BB	AB	AA	AA	AB	AA	BB	BB	BB	AA	AA	AB	AB	BB	BB	AA	BB	AB	BB	AB	AB	AB	BB	AB
LG5	73.2	11722950	11722950	BB	BB	AA	BB	AB	AA	AA	AB	BB	AB	BB	AB	AB	AA	AA	BB	BB	BB	AA	AB	AB	AB	BB	AB	AA	AA	AB	AA	BB	BB	BB	AA	AA	AB	AB	BB	BB	AA	BB	AB	BB	AB	AB	AB	BB	AB
LG5	72.8	11735652	11791527	BB	BB	AA	BB	AB	AA	AA	AB	BB	AB	BB	AB	AB	AA	AA	BB	BB	BB	AA	AB	AB	AB	BB	AB	AA	AA	AB	AA	BB	BB	BB	AA	AA	AB	AB	BB	BB	AA	BB	AB	BB	AB	AB	AB	BB	AB
LG5	74.5	11818828	11916353	BB	BB	AA	BB	AB	AA	AA	AB	BB	AB	BB	AB	AB	AA	AA	BB	BB	BB	AA	AB	AB	AB	BB	AB	AA	AA	AB	AA	BB	BB	BB	AA	AA	AB	BB	BB	BB	AA	BB	AB	BB	BB	AB	BB	BB	AB
LG5	74.2	11916760	12013368	BB	BB	AA	BB	AB	AA	AA	AB	BB	AB	BB	AB	AB	AA	AA	BB	BB	BB	AA	AB	AB	AB	BB	AB	AA	AA	AB	AA	BB	BB	BB	AA	AA	AB	BB	BB	BB	AA	BB	AB	BB	BB	AB	BB	BB	AB
LG5	74.5	12020063	12020179	BB	BB	AA	BB	AB	AA	AA	AB	BB	AB	BB	AB	AB	AA	AA	BB	BB	BB	AA	AB	AB	AB	BB	AB	AA	AA	AB	AA	BB	BB	BB	AA	AA	AB	BB	BB	BB	AA	BB	AB	BB	BB	AB	BB	BB	AB
LG5	74.5	12462321	12462321	BB	AB	AA	AB	AB	AA	AA	AB	BB	AB	AB	AB	AB	AA	AA	BB	BB	BB	AA	AB	AB	AB	BB	AB	AA	AA	BB	AA	BB	BB	BB	AA	AA	AB	AB	BB	BB	AA	BB	AB	BB	BB	AB	AB	BB	AB
LG5	74.2	12462437	12659020	BB	AB	AA	AB	AB	AA	AA	AB	BB	AB	AB	AB	AB	AA	AA	BB	BB	BB	AA	AB	AB	AB	BB	AB	AA	AA	BB	AA	BB	BB	BB	AA	AA	AB	AB	BB	BB	AA	BB	AB	BB	AB	AB	AB	BB	AB
LG5	74.5	12659334	12659334	BB	AB	AA	AB	AB	AA	AA	AB	BB	AB	AB	AB	AB	AA	AA	BB	BB	BB	AA	AB	AB	AB	BB	AB	AA	AA	BB	AA	BB	BB	BB	AA	AA	AB	AB	BB	BB	AA	BB	AB	BB	AB	AB	AB	BB	AB
LG5	75.5	12659450	12722085	BB	AB	AA	AB	AB	AA	AA	AB	BB	AB	AB	AB	AB	AA	AA	BB	BB	BB	AA	AB	AB	AB	BB	AB	AA	AA	BB	AA	BB	BB	BB	AA	AA	AB	AB	BB	BB	AA	BB	AB	BB	AB	AB	AB	BB	AB
LG5	75.8	12722085	12722085	BB	AB	AA	AB	AB	AA	AA	AB	BB	AB	AB	AB	AB	AA	AA	BB	BB	BB	AA	AB	AB	AB	BB	AB	AA	AA	BB	AA	BB	BB	BB	AA	AA	AB	AB	BB	BB	AA	BB	AB	BB	AB	AB	AB	BB	AB
LG5	77.5	12829992	12829993	BB	AB	AA	AB	AB	AA	AA	AB	BB	AB	AB	AB	AB	AA	AA	BB	BB	BB	AA	AB	AB	AB	BB	AA	AA	AA	BB	AA	BB	BB	BB	AA	AB	AB	AB	BB	BB	AA	BB	AB	BB	AB	AB	AB	BB	AB
LG5	77.8	12830108	12830108	BB	AB	AA	AB	AB	AA	AA	AB	BB	AB	AB	AB	AB	AA	AA	BB	BB	BB	AA	AB	AB	AB	BB	AA	AA	AA	BB	AA	BB	BB	BB	AA	AB	AB	AB	BB	BB	AA	BB	AB	BB	AB	AB	AB	BB	AB
LG5	78.5	12830108	12838019	BB	AB	AA	AB	AB	AA	AA	AB	BB	AB	AB	AB	AB	AA	AA	BB	BB	BB	AA	AB	AB	AB	BB	AA	AA	AA	BB	AA	BB	BB	BB	AA	AB	AB	AB	BB	BB	AA	BB	AB	BB	AB	AB	AB	BB	AB
LG5	78.5	12846369	12849698	BB	AB	AA	AB	AB	AA	AA	AB	BB	AB	AB	AB	AB	AA	AA	BB	BB	BB	AA	AB	AB	AB	BB	AA	AA	AA	BB	AA	BB	BB	BB	AA	AB	AB	AB	BB	BB	AA	BB	AB	BB	AB	AB	AB	BB	AB
LG5	78.8	12849814	12853267	BB	AB	AA	AB	AB	AA	AA	AB	BB	AB	AB	AB	AB	AA	AA	BB	BB	BB	AA	AB	AB	AB	BB	AA	AA	AA	BB	AA	BB	BB	BB	AA	AB	AB	AB	BB	BB	AA	BB	AB	BB	AB	AB	AB	BB	AB
LG5	78.5	12853269	12853269	BB	AB	AA	AB	AB	AA	AA	AB	BB	AB	AB	AB	AB	AA	AA	BB	BB	BB	AA	AB	AB	AB	BB	AA	AA	AA	BB	AA	BB	BB	BB	AA	AB	AB	AB	BB	BB	AA	BB	AB	BB	AB	AB	AB	BB	AB
LG5	78.8	12853383	12862744	BB	AB	AA	AB	AB	AA	AA	AB	BB	AB	AB	AB	AB	AA	AA	BB	BB	BB	AA	AB	AB	AB	BB	AA	AA	AA	BB	AA	BB	BB	BB	AA	AB	AB	AB	BB	BB	AA	BB	AB	BB	AB	AB	AB	BB	AB
LG5	79.1	12881302	12884281	BB	AB	AA	AB	AB	AA	AA	AB	BB	AB	AB	AB	AB	AA	AA	BB	BB	BB	AA	AB	AB	AB	BB	AA	AA	AA	BB	AA	BB	BB	BB	AA	AB	AB	AB	BB	BB	AA	BB	AB	BB	AB	AB	AB	BB	AB
LG5	78.8	12885744	12894502	BB	AB	AA	AB	AB	AA	AA	AB	BB	AB	AB	AB	AB	AA	AA	BB	BB	BB	AA	AB	AB	AB	BB	AA	AA	AA	BB	AA	BB	BB	BB	AA	AB	AB	AB	BB	BB	AA	BB	AB	BB	AB	AB	AB	BB	AB
LG5	79.1	12894502	12906979	BB	AB	AA	AB	AB	AA	AA	AB	BB	AB	AB	AB	AB	AA	AA	BB	BB	BB	AA	AB	AB	AB	BB	AA	AA	AA	BB	AA	BB	BB	BB	AA	AB	AB	AB	BB	BB	AA	BB	AB	BB	AB	AB	AB	BB	AB
LG5	79.5	12912208	12972990	BB	AB	AA	AB	AB	AA	AA	AB	BB	AB	AB	AB	AB	AA	AA	BB	BB	BB	AA	AB	AB	AB	BB	AA	AA	AA	BB	AA	BB	BB	BB	AA	AB	AB	AB	BB	BB	AA	BB	AB	BB	AB	AB	AB	BB	AB
LG5	79.8	12972990	12972990	BB	AB	AA	AB	AB	AA	AA	AB	BB	AB	AB	AB	AB	AA	AA	BB	BB	BB	AA	AB	AB	AB	BB	AA	AA	AA	BB	AA	BB	BB	BB	AA	AB	AB	AB	BB	BB	AA	BB	AA	BB	AB	AB	AB	BB	AB
LG5	80.1	12975848	13055483	BB	AB	AA	AB	AB	AA	AA	AB	BB	AB	AB	AB	AB	AA	AA	BB	BB	BB	AA	AB	AB	AB	BB	AA	AA	AA	BB	AA	BB	BB	BB	AA	AB	AB	AB	BB	BB	AA	BB	AA	BB	AB	AB	AB	BB	AB
LG5	80.5	13084207	13087489	BB	AB	AA	AB	AB	AA	AA	AB	BB	AB	AA	AB	AB	AA	AA	BB	BB	BB	AA	AB	AB	AB	BB	AA	AA	AA	BB	AA	BB	BB	BB	AA	AB	AB	AB	BB	BB	AA	BB	AA	BB	AB	AB	AB	BB	AB
LG5	80.8	13098043	13098043	BB	AB	AA	AB	AB	AA	AA	AB	BB	AB	AA	AB	AB	AA	AA	BB	BB	BB	AA	AB	AB	AB	BB	AA	AA	AA	BB	AA	BB	BB	BB	AA	AB	AB	AB	BB	BB	AA	BB	AA	BB	AB	AB	AB	BB	AB
LG5	81.1	13108055	13195114	BB	AB	AA	AB	AB	AA	AA	AB	BB	AB	AA	AB	AB	AA	AA	BB	BB	BB	AA	AB	AB	AB	BB	AA	AA	AA	BB	AA	BB	BB	BB	AA	AB	AB	AB	BB	BB	AA	BB	AA	BB	AB	AB	AB	BB	AB
LG5	80.8	13195228	13211305	BB	AB	AA	AB	AB	AA	AA	AB	BB	AB	AA	AB	AB	AA	AA	BB	BB	BB	AA	AB	AB	AB	BB	AA	AA	AA	BB	AA	BB	BB	BB	AA	AB	AB	AB	BB	BB	AA	BB	AA	BB	AB	AB	AB	BB	AB
LG5	81.1	13212186	13213837	BB	AB	AA	AB	AB	AA	AA	AB	BB	AB	AA	AB	AB	AA	AA	BB	BB	BB	AA	AB	AB	AB	BB	AA	AA	AA	BB	AA	BB	BB	BB	AA	AB	AB	AB	BB	BB	AA	BB	AA	BB	AB	AB	AB	BB	AB
LG5	81.5	13217050	13255519	BB	AB	AA	AB	AB	AA	AA	AB	BB	AB	AA	AB	AB	AA	AA	BB	BB	BB	AA	AB	AB	AB	BB	AA	AA	AA	BB	AA	BB	BB	BB	AA	AB	AB	AB	BB	BB	AA	BB	AA	BB	AB	AB	AB	BB	AB
LG5	82.5	13340590	13343884	BB	AB	AA	AB	AB	AA	AA	AB	BB	AB	AA	AB	AB	AB	AA	BB	BB	BB	AA	AB	AB	AB	BB	AA	AA	AA	BB	AA	BB	BB	BB	AA	AB	AB	AB	BB	BB	AA	BB	AA	BB	AB	AB	AB	BB	AB
LG5	82.8	13343884	13343896	BB	AB	AA	AB	AB	AA	AA	AB	BB	AB	AA	AB	AB	AB	AA	BB	BB	BB	AA	AB	AB	AB	BB	AA	AA	AA	BB	AA	BB	BB	BB	AA	AB	AB	AB	BB	BB	AA	BB	AA	BB	AB	AB	AB	BB	AB
LG5	82.5	13356305	13360158	BB	AB	AA	AB	AB	AA	AA	AB	BB	AB	AA	AB	AB	AB	AA	BB	BB	BB	AA	AB	AB	AB	BB	AA	AA	AA	BB	AA	BB	BB	BB	AA	AB	AB	AB	BB	BB	AA	BB	AA	BB	AB	AB	AB	BB	AB
LG5	82.8	13361669	13361669	BB	AB	AA	AB	AB	AA	AA	AB	BB	AB	AA	AB	AB	AB	AA	BB	BB	BB	AA	AB	AB	AB	BB	AA	AA	AA	BB	AA	BB	BB	BB	AA	AB	AB	AB	BB	BB	AA	BB	AA	BB	AB	AB	AB	BB	AB
LG5	83.1	13361669	13365806	BB	AB	AA	AB	AB	AA	AA	AB	BB	AB	AA	AB	AB	AB	AA	BB	BB	BB	AA	AB	AB	AB	BB	AA	AA	AA	BB	AA	BB	BB	BB	AA	AB	AB	AB	BB	BB	AA	BB	AA	BB	AB	AB	AB	BB	AB
LG5	84.1	13365922	13365922	BB	AB	AA	AB	AB	AA	AA	AB	BB	AB	AA	AB	AB	AB	AA	BB	BB	BB	AA	AB	AA	AB	BB	AA	AA	AA	BB	AA	BB	BB	BB	AA	AB	AB	AB	BB	BB	AA	BB	AA	BB	AB	AB	AB	BB	AB
LG5	84.4	13365922	13365928	BB	AB	AA	AB	AB	AA	AA	AB	BB	AB	AA	AB	AB	AB	AA	BB	BB	BB	AA	AB	AA	AB	BB	AA	AA	AA	BB	AA	BB	BB	BB	AA	AB	AB	AB	BB	BB	AA	BB	AA	BB	AB	AB	AB	BB	AB
LG5	85.4	13365931	13365931	BB	AB	AA	AB	AB	AA	AA	AB	BB	AB	AA	AB	AB	AB	AA	BB	BB	BB	AA	AB	AA	AB	BB	AA	AA	AA	BB	AA	BB	BB	BB	AA	AB	AB	AB	BB	BB	AA	BB	AA	BB	AB	AB	AB	BB	AB
LG5	86.8	13365931	13365931	BB	AB	AA	AB	AB	AA	AA	AB	BB	AB	AA	AB	AB	AB	AA	BB	BB	BB	AA	AB	AA	AB	BB	AA	AA	AA	BB	AA	BB	BB	BB	AA	AB	AB	AB	BB	BB	AA	BB	AA	BB	AB	AB	BB	BB	AB
LG5	87.1	13365935	13365935	BB	AB	AA	AB	AB	AA	AA	AB	BB	AB	AA	AB	AB	AB	AA	BB	BB	BB	AA	AB	AA	AB	BB	AA	AA	AA	BB	AA	BB	BB	BB	AA	AA	AB	AB	BB	BB	AA	BB	AA	BB	AB	AB	BB	BB	AB
LG5	87.4	13365938	13385123	BB	AB	AA	AB	AB	AA	AA	AB	BB	BB	AA	AB	AB	AB	AA	BB	BB	BB	AA	AB	AA	AB	BB	AA	AA	AA	BB	AA	BB	BB	BB	AA	AA	AB	AB	BB	BB	AA	BB	AA	BB	AB	AB	BB	BB	AB
LG5	88.1	13389555	13389555	BB	AB	AA	AB	AB	AA	AA	AB	BB	BB	AA	AB	AB	AB	AA	BB	BB	BB	AA	AB	AA	AB	BB	AA	AA	AA	BB	AA	BB	BB	BB	AA	AA	AB	AB	BB	BB	AA	BB	AA	BB	AB	AB	BB	BB	AB
LG5	103.6	13625907	13625907	BB	AB	AB	AB	AB	AB	AA	AB	BB	BB	AB	AA	AA	AA	AB	BB	BB	BB	AA	AA	AA	AB	BB	AA	AA	BB	AB	AA	BB	BB	BB	AB	AA	AB	AB	BB	AB	AA	BB	BB	AB	AB	AB	BB	BB	AB
LG5	107.6	13737165	13756159	BB	AB	AB	AB	AB	AB	AA	AB	AB	BB	AB	AA	AA	AA	AB	BB	AB	AB	AA	AA	AA	AB	BB	AB	AA	BB	AB	AA	BB	BB	AB	AB	AA	AB	AB	AB	AB	AA	BB	BB	AB	AB	AB	BB	BB	AB
LG5	108.6	13898270	13898270	BB	AB	AB	AB	AB	AB	AA	AB	AB	BB	AB	AA	AA	AA	AB	BB	AB	AB	AA	AA	AA	AB	AB	AB	AA	BB	AB	AA	BB	BB	AB	AB	AA	AB	AB	AB	AB	AA	AB	BB	AB	AB	AB	BB	AB	AB
LG5	109.3	13919722	13978750	BB	AB	AB	AB	AB	AB	AA	AB	AB	BB	AB	AA	AA	AA	AB	BB	AB	AB	AA	AA	AA	AB	AB	AB	AA	BB	AB	AA	BB	BB	AB	AB	AA	AB	AB	AB	AB	AA	AB	BB	AB	AB	AB	BB	AB	AB
LG5	109.6	13978867	14070773	BB	AB	AB	AB	AB	AB	AA	AB	AB	BB	AB	AA	AA	AA	AB	BB	AB	AB	AA	AA	AA	AB	AB	AB	AA	BB	AB	AA	BB	BB	AB	AB	AA	AB	AB	AB	AB	AA	AB	BB	AB	AB	AB	BB	AB	AB
LG5	109.3	14242939	14289274	BB	AB	AB	AB	AB	AB	AA	AB	AB	BB	AB	AB	AA	AA	AB	BB	AB	AB	AA	AA	AB	AB	AB	AB	AA	BB	AB	AA	BB	BB	AB	AB	AA	AB	AB	AB	AB	AB	AB	BB	AB	AB	AB	BB	AB	AB
LG5	109.6	14445455	14445455	BB	AB	AB	AB	AB	AB	AA	AB	AB	BB	AB	AB	AA	AA	AB	BB	AB	AB	AA	AA	AB	AB	AB	AB	AA	BB	AB	AA	BB	BB	AB	AB	AA	AB	AB	AB	AB	AB	AB	BB	AB	AB	AB	BB	AB	AB
LG5	106	15381938	15544976	BB	AB	AB	AB	AB	AA	AA	AB	AB	BB	AB	AB	AA	AB	AB	BB	AB	AB	AA	AB	AB	AB	BB	AB	AA	BB	AB	AA	BB	BB	BB	AB	AA	AB	AB	AB	AB	AA	AB	BB	BB	AB	AB	BB	AB	AB
LG5	103.6	15855283	15856585	BB	AB	AB	AB	AB	AA	AA	AB	AB	BB	AB	AB	AA	AB	AB	BB	AB	AB	AA	AB	AB	AB	BB	AB	AA	BB	AB	AA	BB	BB	BB	AB	AA	AB	AB	AB	AB	AA	AB	AB	BB	AB	AB	AB	AB	AB
LG5	100.3	16207514	16207514	BB	AB	AB	AB	AB	AA	AA	AB	BB	BB	AB	AB	AA	AB	AB	BB	BB	BB	AA	AB	AB	AB	BB	AB	AA	BB	BB	AA	BB	BB	BB	AB	AA	AB	AB	BB	AB	AA	AB	AB	BB	AB	AB	AB	BB	AB
LG5	90.7	16227843	16227843	BB	AB	AA	AB	AB	AA	AA	AB	BB	BB	AA	AB	AA	AB	AA	BB	BB	BB	AA	AB	AB	AB	BB	AA	AA	AA	BB	AA	BB	BB	BB	AA	AA	AB	AB	BB	AB	AA	AB	AA	BB	AB	AB	AB	BB	AB
LG5	89.1	16245755	16245755	BB	AB	AA	AB	AB	AA	AA	AB	BB	BB	AA	AB	AA	AB	AA	BB	BB	BB	AA	AB	AB	AB	BB	AA	AA	AA	BB	AA	BB	BB	BB	AA	AA	AB	AB	BB	AB	AA	AB	AA	BB	AB	AB	AB	BB	AB
LG5	88.1	16305958	16305958	BB	AB	AA	AB	AB	AA	AA	AB	BB	BB	AA	AB	AA	AB	AA	BB	BB	BB	AA	AB	AB	AB	BB	AA	AA	AA	BB	AA	BB	BB	BB	AA	AA	AB	AB	BB	AB	AA	BB	AA	BB	AB	AB	AB	BB	AB
LG5	88.4	16323681	16323681	BB	AB	AA	AB	AB	AA	AA	AB	BB	BB	AA	AB	AB	AB	AA	BB	BB	BB	AA	AB	AB	AB	BB	AA	AA	AA	BB	AA	BB	BB	BB	AA	AA	AB	AB	BB	AB	AA	BB	AA	BB	AB	AB	AB	BB	AB
LG5	88.4	16323790	16328947	BB	AB	AA	AB	AB	AA	AA	AB	BB	BB	AA	AB	AB	AB	AA	BB	BB	BB	AA	AB	AB	AB	BB	AA	AA	AA	BB	AA	BB	BB	BB	AA	AA	AB	AB	BB	AB	AA	BB	AA	BB	AB	AB	AB	BB	AB
LG5	88.7	16328947	16328947	BB	AB	AA	AB	AB	AA	AA	AB	BB	BB	AA	AB	AB	AB	AA	BB	BB	BB	AA	AB	AB	AB	BB	AA	AA	AA	BB	AA	BB	BB	BB	AA	AA	AB	AB	BB	AB	AA	BB	AA	BB	AB	AB	AB	BB	AB
LG5	89.1	16331615	16336074	BB	AB	AA	AB	AB	AA	AA	AB	BB	BB	AA	AB	AB	AB	AA	BB	BB	BB	AA	AB	AB	AB	BB	AA	AA	AA	BB	AA	BB	BB	BB	AA	AA	AB	AB	BB	AB	AA	BB	AA	BB	AB	AB	AB	BB	AB
LG5	89.4	16337157	16337460	BB	AB	AA	AB	AB	AA	AA	AB	BB	BB	AA	AB	AB	AB	AA	BB	BB	BB	AA	AB	AB	AB	BB	AA	AA	AA	BB	AA	BB	BB	BB	AA	AA	AB	AB	BB	AB	AA	BB	AA	BB	AB	AB	AB	BB	AB
LG5	90.7	16337560	16337560	BB	AB	AA	AB	AB	AA	AA	AB	BB	BB	AA	AB	AB	AB	AA	BB	BB	BB	AA	AB	AB	AB	BB	AA	AA	AA	BB	AA	BB	BB	BB	AA	AB	AB	AB	BB	AB	AA	BB	AA	BB	AB	AB	AB	BB	AB
LG5	91.1	16353197	16384232	BB	AB	AA	AB	AB	AA	AA	AB	BB	AB	AA	AB	AB	AB	AA	BB	BB	BB	AA	AB	AB	AB	BB	AA	AA	AA	BB	AA	BB	BB	BB	AA	AB	AB	AB	BB	AB	AA	BB	AA	BB	AB	AB	AB	BB	AB
LG5	91.4	16384348	16476142	BB	AB	AA	AB	AB	AA	AA	AB	BB	AB	AA	AB	AB	AB	AA	BB	BB	BB	AA	AB	AB	AB	BB	AA	AA	AA	BB	AA	BB	BB	BB	AA	AB	AB	AB	BB	AB	AA	BB	AA	BB	AB	AB	BB	BB	AB
LG5	91.7	16476142	16488257	BB	AB	AA	AB	AB	AA	AA	AB	BB	AB	AA	AB	AB	AB	AA	BB	BB	BB	AA	AB	AB	AB	BB	AA	AA	AA	BB	AA	BB	BB	BB	AA	AB	AB	AB	BB	AB	AA	BB	AA	BB	AB	AB	BB	BB	AB
LG5	92.1	16488257	16515046	BB	AB	AA	AB	AB	AA	AA	AB	BB	AB	AA	AB	AB	AB	AA	BB	BB	BB	AA	AB	AB	AB	BB	AA	AA	AA	BB	AA	BB	BB	BB	AA	AB	AB	AB	BB	AB	AA	BB	AA	BB	AB	AB	BB	BB	AB
LG5	92.4	16525294	16525410	BB	AB	AA	AB	AB	AB	AA	AB	BB	AB	AA	AB	AB	AB	AA	BB	BB	BB	AA	AB	AB	AB	BB	AA	AA	AA	BB	AA	BB	BB	BB	AA	AB	AB	AB	BB	AB	AA	BB	AA	BB	AB	AB	BB	BB	AB
LG5	92.7	16527900	16603352	BB	AB	AA	AB	AB	AB	AA	AB	BB	AB	AA	AB	AB	AB	AA	BB	BB	BB	AA	AB	AB	AB	BB	AA	AA	AA	BB	AA	BB	BB	BB	AA	AB	AB	AB	BB	AB	AA	BB	AA	BB	AB	AB	BB	BB	AB
LG5	93	16603352	16629798	BB	AB	AA	AB	AB	AB	AB	AB	BB	AB	AA	AB	AB	AB	AA	BB	BB	BB	AA	AB	AB	AB	BB	AA	AA	AA	BB	AA	BB	BB	BB	AA	AB	AB	AB	BB	AB	AA	BB	AA	BB	AB	AB	BB	BB	AB
LG5	93.4	16629802	16639967	BB	AB	AA	AB	AB	AB	AB	AB	BB	AB	AA	AB	AB	AB	AA	BB	BB	BB	AA	AB	AB	AB	BB	AA	AA	AA	BB	AA	BB	BB	BB	AA	AB	AB	AB	BB	AB	AA	BB	AA	BB	AB	AB	BB	BB	AB
LG5	93.7	16640083	16640083	BB	AB	AA	AB	AB	AB	AB	AB	BB	AB	AA	AB	AB	AB	AA	BB	BB	BB	AA	AB	AB	AB	BB	AA	AA	AA	BB	AA	BB	BB	BB	AA	AB	AB	AB	BB	AB	AA	BB	AA	BB	AB	AB	BB	BB	AB
LG5	94	16640083	16640083	BB	AB	AA	AB	AB	AB	AB	AB	BB	AB	AA	AB	AB	AB	AA	BB	BB	BB	AA	AB	AB	AB	BB	AA	AA	AA	BB	AA	BB	BB	BB	AA	AB	AB	AB	BB	AB	AA	BB	AA	BB	AB	AB	BB	BB	AB
LG5	94.4	16657813	16727264	BB	AB	AA	AB	AB	AB	AB	AB	BB	AB	AA	AB	AB	AB	AA	BB	BB	BB	AA	AB	AB	AB	BB	AA	AA	AA	BB	AA	BB	BB	BB	AA	AB	AB	AB	BB	AB	AA	BB	AA	BB	AB	AB	BB	BB	AB
LG5	94.7	16727366	16727366	BB	AB	AA	AB	AB	AB	AB	AB	BB	AB	AA	AB	AB	AB	AA	BB	BB	BB	AA	AB	AB	AB	BB	AA	AA	AA	BB	AA	BB	BB	BB	AA	AB	AB	AB	BB	AB	AA	BB	AA	BB	AB	AB	BB	BB	AB
LG5	95	16741339	16757531	BB	AB	AA	AB	AB	AB	AB	AB	BB	AB	AA	AB	AB	AB	AA	BB	BB	BB	AA	AB	AB	AB	BB	AA	AA	AB	BB	AA	BB	BB	BB	AA	AB	AB	AB	BB	AB	AA	BB	AA	BB	AB	AB	BB	BB	AB
LG5	95.7	16757531	16823391	BB	AB	AA	AB	AB	AB	AB	AB	BB	AB	AA	AB	AB	AB	AA	BB	BB	BB	AA	AB	AB	AB	BB	AA	AA	AB	BB	AA	BB	BB	BB	AA	AB	AB	AB	BB	AB	AA	BB	AA	BB	AB	AB	BB	BB	AB
LG5	96	16869410	16869410	BB	AB	AA	AB	AB	AB	AB	AB	BB	AB	AA	AB	AB	AB	AA	BB	BB	BB	AA	AB	AB	AB	BB	AA	AA	AB	BB	AA	BB	BB	BB	AA	AB	AB	AB	BB	AB	AA	BB	AA	BB	AB	AB	BB	BB	AB
LG5	96.4	16869410	16869410	BB	AB	AA	AB	AB	AB	AB	AB	BB	AB	AA	AB	AB	AB	AA	BB	BB	BB	AA	AB	AB	AB	BB	AA	AA	AB	BB	AA	BB	BB	BB	AA	AB	AB	AB	BB	AB	AA	BB	AA	BB	AB	AB	BB	BB	AB
LG5	97.7	16883342	16883342	BB	AB	AA	AB	AB	AB	AB	AB	BB	AB	AA	AB	AB	AB	AA	BB	BB	BB	AA	AB	AB	AB	BB	AA	AA	AB	BB	AA	BB	BB	BB	AA	AB	AB	AB	BB	AB	AA	BB	AA	BB	AB	AB	BB	BB	AB
LG5	98.7	17113773	17113773	BB	AB	AA	AB	AB	AB	AB	AB	BB	AB	AA	AB	AB	AB	AA	BB	BB	BB	AA	AB	AB	AB	BB	AA	AA	AB	BB	AA	BB	BB	BB	AA	AB	AB	AB	BB	AB	AA	BB	AB	BB	AB	AB	BB	BB	AB
LG5	99.3	17461433	17464157	BB	AB	AA	AB	AB	AB	AB	AB	BB	AB	AA	AB	AB	AB	AA	BB	BB	BB	AA	AB	AB	AB	BB	AA	AA	AB	BB	AA	BB	BB	BB	AA	AB	AB	AB	BB	AB	AA	BB	AB	BB	AB	AB	BB	BB	AB
LG5	102	17545474	17545474	BB	AB	AA	AB	AB	AB	AB	AB	BB	AB	AA	AB	AB	AB	AA	AA	BB	BB	AA	AB	AB	AB	BB	AA	AA	AB	BB	AA	BB	AB	BB	AA	AB	AB	AB	BB	AB	AA	BB	AB	BB	AB	AB	BB	BB	AB
LG5	102.6	17667078	17700938	BB	AB	AA	AB	AB	AB	AB	AB	BB	AB	AA	AB	AB	AB	AA	AA	BB	BB	AA	AB	AB	AA	BB	AA	AA	AB	BB	AA	AB	AB	BB	AA	AB	AB	AB	BB	AB	AA	BB	AB	BB	AB	AB	BB	BB	AB
LG5	104	17776112	17776112	BB	AB	AA	AB	AB	AB	AB	AB	BB	AB	AA	AB	AB	AB	AA	AA	BB	BB	AA	AB	AB	AA	BB	AA	AA	AB	BB	AA	AB	AB	BB	AA	AB	AB	AB	BB	AB	AA	BB	AB	BB	AB	AB	AB	AB	AB
LG5	105	17828925	17828926	AB	AB	AA	AB	AB	AB	BB	AB	BB	AB	AA	AB	AB	AB	AA	AA	BB	BB	AA	AB	AB	AA	BB	AA	AA	AB	BB	AA	AB	AB	BB	AA	AB	AB	AB	BB	AB	AA	BB	AB	BB	AB	AB	AB	AB	AB
LG5	105.6	17828928	17828934	AB	AB	AA	AB	AB	AB	BB	AB	BB	AB	AA	AB	AB	AB	AA	AA	BB	BB	AA	AB	AB	AA	BB	AA	AA	AB	BB	AA	AB	AB	BB	AA	AB	AB	AB	BB	AB	AA	BB	AB	BB	AB	AB	AB	AB	AB
LG5	106	17828934	17828934	AB	AB	AA	AB	AB	AB	BB	AB	BB	AB	AA	AB	AB	AB	AA	AA	BB	BB	AA	AB	AB	AA	BB	AA	AA	AB	BB	AA	AB	AB	BB	AA	AB	AB	AB	BB	AB	AA	BB	AB	BB	AB	AB	AB	AB	AB
LG5	106.3	17828939	17959507	AB	AB	AA	AB	AB	AB	BB	AB	BB	AB	AA	AB	AB	AB	AA	AA	BB	BB	AA	AB	AB	AA	BB	AA	AA	AB	BB	AA	AB	AB	BB	AA	AB	AB	BB	BB	AB	AA	BB	AB	BB	AB	AB	AB	AB	AB
LG5	106	17959623	17959623	AB	AB	AA	AB	AB	AB	BB	AB	BB	AB	AA	AB	AB	AB	AA	AA	BB	BB	AA	AB	AB	AA	BB	AA	AA	AB	BB	AA	AB	AB	BB	AA	AB	AB	BB	BB	AB	AA	BB	AB	BB	AB	AB	BB	AB	AB
LG5	106.6	17969284	18453514	AB	AB	AA	AB	AB	AB	BB	AB	BB	AB	AA	AB	AB	AB	AA	AA	BB	BB	AA	AB	AB	AA	BB	AA	AA	AB	BB	AA	AB	AB	BB	AA	AB	AB	BB	BB	AB	AA	BB	AB	BB	AB	AB	BB	AB	AB
LG5	107	18453514	18453514	AB	AB	AA	AB	AB	AB	BB	AB	BB	AB	AA	AB	AB	AB	AA	AA	BB	BB	AA	AB	AB	AA	BB	AA	AA	AB	BB	AA	AB	AB	BB	AA	AB	AB	BB	BB	AB	AA	BB	AB	BB	AB	AB	BB	AB	AB
LG5	107.6	18662891	18665575	AB	AB	AA	AB	AB	AB	BB	AB	BB	AB	AA	AB	AB	AB	AA	AA	BB	BB	AA	AB	AB	AA	BB	AA	AA	AB	BB	AA	AB	AB	BB	AA	AB	AB	BB	BB	AB	AA	BB	AB	BB	AB	AB	AB	AB	AB
LG5	108.6	18759571	18759571	AB	AB	AA	AB	AB	AB	BB	AB	BB	AB	AA	AB	AB	AB	AA	AA	BB	BB	AA	AB	AB	AA	BB	AA	AA	AB	BB	AA	AB	AB	BB	AA	AB	AB	BB	BB	AB	AA	BB	AB	AB	AB	AB	AB	AB	AB
LG5	109.9	18759571	18759575	AB	AB	AA	AB	AB	AB	AB	AB	AB	AB	AA	AB	AB	AB	AA	AA	BB	AB	AA	AB	AB	AA	BB	AA	AA	AB	BB	AA	AB	AB	BB	AA	AB	AB	AB	BB	AB	AA	AB	AB	AB	AB	AB	AB	AB	AB
LG5	112.9	18855505	18855505	AB	AB	AA	AB	AB	AB	AB	AB	AB	AB	AA	AB	AB	AB	AA	AA	AB	AB	AA	AB	AB	AA	AB	AA	AA	AB	AB	AA	AB	AB	AB	AA	AB	AB	AB	AB	AB	AA	AB	AB	AB	AB	AB	AB	AB	AB
LG6	0	2031	39007	BB	AB	AB	AB	AB	AA	AA	AB	AA	AA	AB	BB	AB	AA	AB	AA	AB	AB	AB	AA	AB	AA	AB	AA	AB	AB	AB	AB	AB	BB	AB	BB	BB	AB	BB	BB	AB	AB	AA	BB	BB	AB	AB	AB	AA	AB
LG6	0.3	44752	76859	BB	AB	AB	AB	AB	AA	AA	AB	AA	AA	AB	BB	AB	AA	AB	AA	AB	AB	AB	AA	AB	AA	AB	AA	AB	AB	AB	AB	AB	BB	AB	BB	BB	AB	BB	BB	AB	AB	AA	BB	BB	AB	AB	AB	AA	AB
LG6	1.7	87656	196992	BB	AB	AB	AB	AB	AA	AA	AB	AA	AA	AB	BB	AB	AA	AB	AA	AB	AB	AB	AA	AB	AA	AB	AA	AB	AB	AB	AB	AB	BB	AB	BB	BB	AB	BB	BB	AB	AB	AA	BB	BB	AB	AB	AB	AA	AB
LG6	2	204005	305855	BB	AB	AB	AB	AB	AA	AA	AB	AA	AA	AB	BB	AB	AA	AB	AA	AB	AB	AB	AA	AB	AA	AB	AA	AB	AB	AB	AB	AB	BB	AB	BB	BB	AB	BB	BB	AB	AB	AA	BB	BB	AB	AB	AB	AA	AB
LG6	2.6	313628	466277	BB	AB	AB	AB	AB	AA	AA	AB	AB	AA	AB	BB	AB	AA	AB	AA	AB	AB	AB	AA	AB	AA	AB	AA	AB	AB	AB	AB	AB	BB	AB	BB	BB	AB	BB	BB	AB	AB	AA	BB	BB	AB	AB	AB	AA	AB
LG6	2.6	466289	466289	BB	AB	AB	AB	AB	AA	AA	AB	AB	AA	AB	BB	AB	AA	AB	AA	AB	AB	AB	AA	AB	AA	AB	AA	AB	AB	AB	BB	AB	BB	AB	BB	BB	AB	BB	BB	AB	AB	AA	BB	BB	AB	AB	AB	AA	AB
LG6	4	681337	681337	BB	AB	AB	AB	AB	AA	AA	AB	AB	AA	AB	BB	AB	AA	AB	AA	AB	AB	AB	AA	AB	AA	AB	AA	AA	AB	AB	BB	AB	BB	AB	BB	BB	AB	BB	BB	AB	AB	AA	BB	BB	AB	AB	AB	AA	AB
LG6	4.3	681654	683804	BB	AB	AB	AB	AB	AA	AA	AB	AB	AA	AB	BB	AB	AA	AB	AA	AB	AB	AB	AA	AB	AA	AB	AA	AA	AB	AB	BB	AB	BB	AB	BB	BB	AB	BB	BB	AB	AB	AA	BB	BB	AB	AB	AB	AA	AB
LG6	4.6	683804	696123	BB	AB	AB	AB	AB	AA	AA	AB	AB	AA	AB	BB	AB	AA	AB	AA	AB	AB	AB	AA	AB	AA	AB	AA	AA	AB	AB	BB	AB	BB	AB	BB	AB	AB	BB	BB	AB	AB	AA	BB	BB	AB	AB	AB	AA	AB
LG6	5	696143	810979	BB	AB	AB	AB	AB	AA	AA	AB	AB	AA	AB	BB	AB	AA	AB	AA	AB	AB	AB	AA	AB	AA	AB	AA	AA	AB	AB	BB	AB	BB	AB	BB	AB	AB	BB	BB	AB	AB	AA	BB	BB	AB	AB	AB	AA	AB
LG6	6	810979	810979	BB	AB	AB	AB	AA	AA	AA	AB	AB	AA	AB	BB	AB	AA	AB	AA	AB	AB	AB	AA	AB	AA	AB	AA	AA	AB	AB	BB	AA	BB	AB	BB	AB	AB	BB	BB	AB	AB	AA	BB	BB	AB	AB	AB	AA	AB
LG6	6.3	1021882	1021882	BB	AB	AB	AB	AA	AA	AA	AB	AB	AA	AB	BB	AB	AA	AB	AA	AB	AB	AB	AA	AB	AA	AB	AA	AA	AB	AB	BB	AA	BB	AB	BB	AB	AB	BB	BB	AB	AB	AB	BB	BB	AB	AB	AB	AA	AB
LG6	7	1021882	1021882	BB	AB	AB	AB	AA	AA	AA	AB	AB	AA	AB	BB	AB	AA	AB	AA	AB	AB	AB	AA	AB	AA	AB	AA	AA	AB	AB	BB	AA	BB	AB	BB	AB	AB	BB	BB	AA	AB	AB	BB	BB	AB	AB	AB	AA	AB
LG6	7.6	1405376	1405376	BB	AB	AB	AB	AA	AA	AA	AB	AB	AA	AB	BB	AB	AA	BB	AA	AB	AB	AB	AA	AB	AA	AB	AA	AA	AB	AB	BB	AA	BB	AB	BB	AB	AB	BB	BB	AA	AB	AB	BB	BB	AB	AB	BB	AA	AB
LG6	8.3	1405392	1405392	BB	AB	AB	AB	AA	AA	AA	AB	AB	AA	AB	BB	AB	AA	BB	AA	AB	AA	AB	AA	AB	AA	AB	AA	AA	AB	AB	BB	AA	BB	AB	BB	AB	AB	BB	BB	AA	AB	AB	BB	BB	AB	AB	BB	AA	AB
LG6	10.6	1647556	1647574	BB	AB	AB	AB	AA	AA	AA	AB	AB	AA	AB	BB	AB	AA	BB	AA	AB	AA	AB	AA	AB	AA	AB	AA	AA	AB	AB	AB	AA	BB	AB	AB	AB	AB	BB	BB	AA	AB	AB	BB	BB	AB	AB	BB	AA	AB
LG6	10.9	1647574	1647574	BB	AB	AB	AB	AA	AA	AA	AB	AB	AA	AB	BB	AB	AA	BB	AA	AB	AA	AB	AA	AB	AA	AB	AA	AA	AB	AB	AB	AA	BB	AB	AB	AB	AB	BB	BB	AA	AB	AB	BB	BB	AB	AB	BB	AA	AB
LG6	11.3	1697920	1811618	BB	AB	AB	AB	AA	AA	AA	AB	AB	AA	AB	BB	AB	AA	BB	AA	AB	AA	AB	AA	AB	AA	AB	AA	AA	AB	AB	AB	AA	BB	AB	AB	AB	AB	BB	BB	AA	AB	AB	BB	BB	AB	AB	BB	AA	AB
LG6	11.6	1813889	1824161	BB	AB	AB	AB	AA	AA	AA	AB	AB	AA	AB	BB	AB	AA	BB	AA	AB	AA	AB	AA	AB	AA	AB	AA	AA	AB	AB	AB	AA	BB	AB	AB	AB	AB	BB	BB	AA	AB	AB	BB	BB	AB	AB	BB	AA	AB
LG6	11.9	1824161	1862186	BB	AB	AB	AB	AA	AA	AA	AB	AB	AA	AB	BB	AB	AA	BB	AA	AB	AA	AB	AA	AB	AA	AB	AA	AA	AB	AB	AB	AA	BB	AB	AB	AB	AB	BB	BB	AA	AB	AB	BB	BB	AB	AB	BB	AA	AB
LG6	12.3	1862302	1864900	BB	AB	AB	AB	AA	AA	AA	AB	AB	AA	AB	BB	AB	AA	BB	AA	AB	AA	AB	AA	AB	AA	AB	AA	AA	AB	AB	AB	AA	BB	AB	AB	AB	AB	BB	BB	AA	AB	AB	BB	BB	AB	AB	BB	AA	AB
LG6	15.2	1865375	1868872	BB	AB	AB	AB	AA	AA	AA	AB	AB	AA	AB	BB	AB	AA	BB	AA	AB	AA	AB	AA	AB	AA	AB	AA	AA	AB	AB	AB	AA	BB	AB	AB	AB	AB	BB	BB	AA	AB	AB	BB	BB	AB	AB	BB	AA	AB
LG6	15.2	1870871	1878351	BB	AB	AB	AB	AA	AA	AA	AB	AB	AA	AB	BB	AB	AA	BB	AA	AB	AA	AB	AA	AB	AA	AB	AA	AA	AB	AB	AB	AA	BB	AB	AB	AB	AB	BB	BB	AA	AB	AB	BB	BB	AB	AB	BB	AA	AB
LG6	14.9	1879596	1908608	BB	AB	AB	AB	AA	AA	AA	AB	AB	AA	AB	BB	AB	AA	BB	AA	AB	AA	AB	AA	AB	AA	AB	AA	AA	AB	AB	AB	AA	BB	AB	AB	AB	AB	BB	BB	AA	AB	AB	BB	BB	AB	AB	BB	AA	AB
LG6	14.2	1908724	1908724	BB	AB	AB	AB	AA	AA	AA	AB	AB	AA	AB	BB	AB	AA	BB	AA	AB	AA	AB	AA	AB	AA	AB	AA	AA	AB	AB	AB	AA	BB	AB	AB	AB	AB	BB	BB	AA	AB	AB	BB	BB	AB	AB	BB	AA	AB
LG6	13.6	1908724	1914941	BB	AB	AB	AB	AA	AA	AA	AB	AB	AA	AB	BB	AB	AA	BB	AA	AB	AA	AB	AA	AB	AA	AB	AA	AA	AB	AB	AB	AA	BB	AB	AB	AB	AB	BB	BB	AA	AB	AB	BB	BB	AB	AB	BB	AA	AB
LG6	13.2	1914941	1931148	BB	AB	AB	AB	AA	AA	AA	AB	AB	AA	AB	BB	AB	AA	BB	AA	AB	AA	AB	AA	AB	AA	AB	AA	AA	AB	AB	AB	AA	BB	AB	AB	AB	AB	BB	BB	AA	AB	AB	BB	BB	AB	AB	BB	AA	AB
LG6	15.6	1942474	1949308	BB	AB	AB	AB	AA	AA	AA	AB	AB	AA	AB	BB	AB	AA	BB	AA	AB	AA	AB	AA	AB	AA	AB	AA	AA	BB	AB	AB	AA	BB	AB	AB	AB	AB	AB	BB	AA	AB	AB	BB	BB	AB	AB	BB	AA	AB
LG6	16.6	2107967	2107967	BB	AB	AB	AB	AA	AA	AA	AB	AB	AB	AB	BB	AB	AA	BB	AA	AB	AA	AB	AA	AB	AB	AB	AA	AA	BB	AB	AB	AA	BB	AB	AB	AB	AB	AB	BB	AA	AB	AB	BB	BB	AB	AB	BB	AA	AB
LG6	19.2	2336030	2336030	BB	AB	AB	AB	AA	AA	AA	AB	AB	AB	AB	BB	AB	AA	BB	AA	AB	AA	AB	AA	AB	AB	AB	AA	AA	BB	AB	AB	AA	BB	AA	AB	AB	AB	AB	BB	AA	AA	AB	BB	BB	AB	AA	BB	AA	AB
LG6	20.5	2517393	2517393	BB	AB	AA	AB	AA	AA	AA	AB	AB	AB	AB	BB	AB	AA	BB	AA	AB	AA	AB	AA	AB	AB	AB	AA	AA	BB	AB	AB	AA	BB	AA	AB	AB	AB	AB	BB	AA	AA	AB	BB	AB	AB	AA	BB	AA	AB
LG6	21.9	2714613	2714613	BB	BB	AA	AB	AA	AA	AA	AB	AB	AB	AB	BB	AB	AA	BB	AA	AB	AA	AB	AA	AB	AB	AB	AA	AA	BB	BB	AB	AA	BB	AA	AB	AB	AB	AB	BB	AA	AA	AB	BB	AB	AB	AA	BB	AB	AB
LG6	22.2	2939311	2939311	BB	BB	AA	AB	AA	AA	AA	AB	AB	AB	AB	BB	AB	AA	BB	AA	AB	AA	AB	AA	AB	AB	AB	AA	AA	BB	BB	AB	AA	BB	AA	AB	AB	AB	AB	BB	AA	AA	AB	AB	AB	AB	AA	BB	AB	AB
LG6	23.8	3074792	3074792	BB	BB	AA	AB	AA	AA	AA	AB	AB	AB	AB	BB	AB	AA	BB	AA	AB	AA	AB	AA	AB	AB	AB	AA	AA	BB	BB	AB	AA	BB	AA	AB	AB	BB	AB	BB	AA	AA	AB	AB	AB	AB	AA	BB	AB	AB
LG6	24.2	3077484	3077484	BB	BB	AA	AB	AA	AA	AA	AB	AB	AB	AB	BB	AB	AA	BB	AA	AB	AA	AB	AA	AB	AB	AB	AA	AA	BB	BB	AB	AA	BB	AA	AB	AB	BB	AB	AB	AA	AA	AB	AB	AB	AB	AA	BB	AB	AB
LG6	24.5	3079532	3079532	BB	BB	AA	AB	AA	AA	AA	AB	AB	AB	AB	BB	AB	AA	BB	AA	AB	AA	AB	AA	AB	AB	AB	AA	AA	BB	BB	AB	AA	BB	AA	AB	AB	BB	AB	AB	AA	AA	AB	AB	AB	AB	AA	BB	AB	AB
LG6	25.2	3079532	3079532	BB	BB	AA	AB	AA	AA	AA	AB	AB	AB	AB	BB	AB	AA	BB	AA	AB	AA	AB	AA	AB	AB	AB	AA	AA	BB	BB	AB	AA	BB	AA	AB	AB	BB	AB	AB	AA	AA	AB	AB	AB	AB	AA	BB	AB	AB
LG6	25.5	3079535	3127237	BB	BB	AA	AB	AA	AA	AA	AB	AB	AB	AB	BB	AB	AA	BB	AA	AB	AA	AB	AA	AB	AB	AB	AA	AA	BB	BB	AB	AA	BB	AA	AB	AB	BB	AB	AB	AA	AA	AB	AB	AB	AB	AA	BB	AB	AB
LG6	25.5	3127237	3176783	BB	BB	AA	AB	AA	AA	AA	AB	AB	AB	AB	BB	AB	AA	BB	AA	AB	AA	AB	AA	AB	AB	AB	AA	AA	BB	BB	AB	AA	BB	AA	AB	AB	BB	AB	AB	AA	AA	AB	AB	AB	AB	AA	BB	AB	AB
LG6	25.8	3183228	3788670	BB	BB	AA	AB	AA	AA	AB	AB	AB	AB	AB	BB	AB	AA	BB	AA	AB	AA	AB	AA	AB	AB	AB	AA	AA	BB	BB	AB	AA	BB	AA	AB	AB	BB	AB	AB	AA	AA	AB	AB	AB	AB	AA	BB	AB	AB
LG6	27.8	3222270	3230002	BB	BB	AA	AB	AA	AA	AB	AB	AB	AB	AB	BB	AB	AA	BB	AA	AB	AA	AB	AA	AB	AB	AB	AA	AA	BB	BB	AB	AA	BB	AA	AB	AB	BB	AB	AB	AA	AA	AB	AB	AB	AB	AA	BB	AB	AB
LG6	27.5	3230002	3233660	BB	BB	AA	AB	AA	AA	AB	AB	AB	AB	AB	BB	AB	AA	BB	AA	AB	AA	AB	AA	AB	AB	AB	AA	AA	BB	BB	AB	AA	BB	AA	AB	AB	BB	AB	AB	AA	AA	AB	AB	AB	AB	AA	BB	AB	AB
LG6	26.8	3233766	3235422	BB	BB	AA	AB	AA	AA	AB	AB	AB	AB	AB	BB	AB	AA	BB	AA	AB	AA	AB	AA	AB	AB	AB	AA	AA	BB	BB	AB	AA	BB	AA	AB	AB	BB	AB	AB	AA	AA	AB	AB	AB	AB	AA	BB	AB	AB
LG6	26.5	3235422	3257665	BB	BB	AA	AB	AA	AA	AB	AB	AB	AB	AB	BB	AB	AA	BB	AA	AB	AA	AB	AA	AB	AB	AB	AA	AA	BB	BB	AB	AA	BB	AA	AB	AB	BB	AB	AB	AA	AA	AB	AB	AB	AB	AA	BB	AB	AB
LG6	26.2	3257665	3258916	BB	BB	AA	AB	AA	AA	AB	AB	AB	AB	AB	BB	AB	AA	BB	AA	AB	AA	AB	AA	AB	AB	AB	AA	AA	BB	BB	AB	AA	BB	AA	AB	AB	BB	AB	AB	AA	AA	AB	AB	AB	AB	AA	BB	AB	AB
LG6	26.2	3795222	3820547	BB	BB	AA	AB	AA	AA	AB	AB	AB	AB	AB	BB	AB	AA	BB	AA	AB	AA	AB	AA	AB	AB	AB	AA	AA	BB	BB	AB	AA	BB	AA	AB	AB	BB	AB	AB	AA	AA	AB	AB	AB	AB	AA	BB	AB	AB
LG6	26.5	3820663	3883373	BB	BB	AA	AB	AA	AA	AB	AB	AB	AB	AB	BB	AB	AA	BB	AA	AB	AA	AB	AA	AB	AB	AB	AA	AA	BB	BB	AA	AA	BB	AA	AB	AB	BB	AB	AB	AA	AA	AB	AB	AB	AB	AA	BB	AB	AB
LG6	27.2	3883373	3894734	BB	BB	AA	AB	AA	AA	AB	AB	AB	AB	AB	BB	AB	AA	BB	AA	AB	AA	AB	AA	AB	AB	AB	AA	AA	BB	BB	AA	AA	BB	AA	AB	AB	BB	AB	AB	AA	AA	AB	AB	AB	AB	AA	BB	AB	AB
LG6	27.8	3894734	3894734	BB	BB	AA	AB	AA	AA	AB	AB	AB	AB	AB	BB	AB	AA	BB	AA	AB	AA	AB	AA	AB	AB	AB	AA	AA	BB	BB	AA	AA	BB	AA	AB	AB	BB	AB	AB	AA	AA	AB	AB	AB	AB	AA	BB	AB	AB
LG6	28.1	3995453	3995453	BB	BB	AA	AB	AA	AA	AB	AB	AB	AB	AB	BB	AB	AA	BB	AA	AB	AA	AB	AA	AB	AB	AB	AA	AA	BB	BB	AA	AA	BB	AA	AB	AB	BB	AB	AB	AA	AA	AB	AB	AB	AB	AA	BB	AB	AB
LG6	28.5	3995574	3995574	BB	BB	AA	AB	AA	AA	AB	AB	AB	AB	AB	BB	AB	AA	BB	AA	AB	AA	AB	AA	AB	AB	AB	AA	AA	BB	BB	AA	AA	BB	AA	AB	AB	BB	AB	AB	AA	AA	AB	AB	AB	AB	AA	BB	AB	AB
LG6	28.8	3995574	4027219	BB	BB	AA	AB	AA	AA	AB	AB	AB	AB	AB	BB	AB	AA	BB	AA	AB	AA	AB	AA	AB	AB	AB	AA	AA	BB	BB	AA	AA	BB	AA	AB	AB	BB	AB	AB	AA	AA	AB	AB	AB	AB	AA	BB	AB	AB
LG6	29.5	4087371	4100876	BB	BB	AA	AB	AA	AA	AB	AB	AB	BB	AB	BB	AB	AA	BB	AA	AB	AA	AB	AA	AB	AB	AB	AA	AA	BB	BB	AA	AA	BB	AA	AB	AB	BB	AB	AB	AA	AA	AB	AB	AB	AB	AA	BB	AB	AB
LG6	30.5	4384294	4384294	BB	BB	AA	AB	AA	AA	AB	AB	AB	BB	AB	BB	AB	AA	BB	AA	AB	AA	AB	AA	BB	AB	AB	AA	AA	BB	BB	AA	AA	BB	AA	AB	AB	BB	AB	AB	AA	AA	AB	AB	AB	AB	AA	BB	AB	AB
LG6	31.5	4384296	4607142	BB	BB	AA	AB	AA	AA	AB	AB	AB	BB	AB	BB	AB	AB	BB	AA	AB	AA	AB	AA	BB	AB	AB	AA	AA	BB	BB	AA	AA	BB	AA	AB	AB	BB	AB	AB	AA	AA	AB	AB	AB	AB	AA	BB	AB	AB
LG6	31.8	4457833	4460531	BB	BB	AA	AB	AA	AA	AB	AB	AB	BB	AB	BB	AB	AB	BB	AA	AB	AA	AB	AA	BB	AB	AB	AA	AA	BB	BB	AA	AA	BB	AA	AB	AB	BB	AB	AB	AA	AA	AB	AB	AB	AB	AA	BB	AB	AB
LG6	32.1	4460531	4465709	BB	BB	AA	AB	AA	AA	AB	AB	AB	BB	AB	BB	AB	AB	BB	AA	AB	AA	AB	AA	BB	AB	AB	AA	AA	BB	BB	AA	AA	BB	AA	AA	AB	BB	AB	AB	AA	AA	AB	AB	AB	AB	AA	BB	AB	AB
LG6	32.5	4465709	4488542	BB	BB	AA	AB	AA	AA	AB	AB	AB	BB	AB	BB	AB	AB	BB	AA	AB	AA	AB	AA	BB	AB	AB	AA	AA	BB	BB	AA	AA	BB	AA	AA	AB	BB	AB	AB	AA	AA	AB	AB	AB	AB	AA	BB	AB	AB
LG6	31.8	4488542	4498564	BB	BB	AA	AB	AA	AA	AB	AB	AB	BB	AB	BB	AB	AB	BB	AA	AB	AA	AB	AA	BB	AB	AB	AA	AA	BB	BB	AA	AA	BB	AA	AA	AB	BB	AB	AB	AA	AA	AB	AB	AB	AB	AA	BB	AB	AB
LG6	31.8	4610393	4695160	BB	BB	AA	AB	AA	AA	AB	AB	AB	BB	AB	BB	AB	AB	BB	AA	AB	AA	AB	AA	BB	AB	AB	AA	AA	BB	BB	AA	AA	BB	AA	AB	AB	BB	AB	AB	AA	AA	AB	AB	AB	AB	AA	BB	AB	AB
LG6	32.1	4747995	4884336	BB	BB	AA	AB	AA	AA	AB	AB	AB	BB	AB	BB	AB	AB	BB	AA	AB	AA	AB	AA	BB	AB	AB	AA	AA	BB	BB	AA	AA	BB	AA	AB	AB	BB	AB	AB	AA	AA	AB	AB	AB	AB	AA	BB	AB	AB
LG6	32.8	4884336	5000740	BB	BB	AA	AB	AA	AA	AB	AB	AB	BB	AB	AB	AB	AB	BB	AA	AB	AA	AB	AA	BB	AB	AB	AA	AA	BB	BB	AA	AA	BB	AA	AB	AB	BB	AB	AB	AA	AA	AB	AB	AB	AB	AA	BB	AB	AB
LG6	33.1	5000740	5295042	BB	BB	AA	AB	AA	AB	AB	AB	AB	BB	AB	AB	AB	AB	BB	AA	AB	AA	AB	AA	BB	AB	AB	AA	AA	BB	BB	AA	AA	BB	AA	AB	AB	BB	AB	AB	AA	AA	AB	AB	AB	AB	AA	BB	AB	AB
LG6	32.8	5297166	5318690	BB	BB	AA	AB	AA	AB	AB	AB	AB	BB	AB	AB	AB	AB	BB	AA	AB	AA	AB	AA	BB	AB	AB	AA	AA	BB	BB	AA	AA	BB	AA	AB	AB	BB	AB	AB	AA	AA	AB	AB	AB	AB	AA	BB	AB	AB
LG6	33.1	5319153	5416974	BB	BB	AA	AB	AA	AB	AB	AB	AB	BB	AB	AB	AB	AB	BB	AA	AB	AA	AB	AA	BB	AB	AB	AA	AA	BB	BB	AA	AA	BB	AA	AB	AB	BB	AB	AB	AA	AA	AB	AB	AB	AB	AA	BB	AB	AB
LG6	34.1	5429380	5480100	BB	BB	AA	AB	AA	AB	AB	AB	AB	BB	AB	AB	AB	AB	BB	AA	AB	AA	AB	AA	BB	AB	AB	AA	AA	BB	BB	AA	AA	BB	AA	AB	AB	BB	AB	AB	AA	AA	AB	AB	AB	AB	AA	BB	AB	AB
LG6	34.4	5497231	5596878	BB	BB	AA	AB	AA	AB	AB	AB	AB	BB	AB	AB	AB	AB	BB	AA	AB	AA	AB	AA	BB	AB	AB	AA	AA	BB	BB	AA	AA	BB	AA	AB	AB	BB	AB	AB	AA	AA	AB	AB	AB	AB	AA	BB	AB	AB
LG6	34.8	5596878	5659506	BB	BB	AA	AB	AA	AB	AB	AB	AB	BB	AB	AB	AB	AB	BB	AA	AB	AA	AB	AA	BB	AB	AB	AA	AA	BB	BB	AA	AA	BB	AA	AB	AB	BB	AB	AB	AA	AA	AB	AB	AB	AB	AA	BB	AB	AB
LG6	35.1	5678975	5678975	BB	BB	AA	AB	AA	AB	AB	AB	AB	BB	AB	AB	AB	AB	BB	AA	AB	AA	AB	AA	BB	AB	AB	AA	AA	BB	BB	AA	AA	BB	AA	AB	AB	BB	AB	AB	AA	AA	AB	AB	AB	AB	AA	BB	AB	AB
LG6	35.4	5678975	5696030	BB	BB	AA	AB	AA	AB	AB	AB	AB	BB	AB	AB	AB	AB	BB	AA	AB	AA	AB	AA	BB	AB	AB	AA	AA	BB	BB	AA	AA	BB	AA	AB	AB	BB	AB	AB	AA	AA	AB	BB	AB	AB	AA	BB	AB	AB
LG6	36.1	5696030	5696146	BB	BB	AA	AB	AA	AB	AB	AB	AB	BB	AB	AB	AB	AB	BB	AA	AB	AA	AB	AA	BB	AB	AB	AA	AA	BB	BB	AA	AA	BB	AA	AB	AB	BB	AB	AB	AA	AA	AB	BB	AB	AB	AA	BB	AB	AB
LG6	36.8	5696146	5743259	BB	BB	AA	AB	AA	AB	AB	AB	AB	BB	AB	AB	AB	AB	BB	AA	AB	AA	AB	AA	BB	AB	AB	AA	AA	BB	BB	AA	AA	BB	AA	AB	AB	BB	AB	AB	AA	AA	AB	BB	AB	AB	AA	BB	AB	AB
LG6	37.4	5755487	5777312	BB	BB	AA	AB	AA	AB	AB	AB	AB	BB	AB	AB	AB	AB	BB	AA	AB	AA	AB	AA	BB	AB	AB	AA	AA	BB	BB	AA	AA	BB	AA	AB	AB	BB	AB	AB	AB	AA	AB	BB	AB	AB	AA	BB	AB	AB
LG6	37.7	5793787	5793787	BB	BB	AA	AB	AA	AB	AB	AB	AB	BB	AB	AB	AB	AB	BB	AA	AB	AA	AB	AA	BB	AB	AB	AA	AA	BB	BB	AA	AA	BB	AA	AB	AB	BB	AB	AB	AB	AA	AB	BB	AB	AB	AA	BB	AB	AB
LG6	38.1	5856430	5857294	BB	BB	AA	AB	AA	AB	AB	AB	AB	BB	AB	AB	AB	AB	BB	AA	AB	AA	AB	AA	AB	AB	AB	AA	AA	BB	BB	AA	AA	BB	AA	AB	AB	BB	AB	AB	AB	AA	AB	BB	AB	AB	AA	BB	AB	AB
LG6	38.4	5857301	5859909	BB	BB	AA	AB	AA	AB	AB	AB	AB	BB	AB	AB	AB	AB	BB	AA	AB	AA	AB	AA	AB	AB	AB	AA	AA	BB	BB	AA	AA	BB	AA	AB	AB	BB	AB	AB	AB	AA	AB	BB	AB	AB	AA	BB	AB	AB
LG6	39.1	5903615	6081974	BB	BB	AA	AB	AA	AB	AB	AB	AB	BB	AB	AB	AB	AB	BB	AA	AB	AA	AB	AA	AB	AB	AB	AA	AA	BB	BB	AA	AA	BB	AA	AB	AB	BB	AA	AB	AB	AA	AB	BB	AB	AB	AA	BB	AB	AB
LG6	39.4	6081974	6156262	BB	BB	AA	AB	AA	AB	AB	AB	AB	BB	AB	AB	AB	AB	BB	AA	AB	AA	AB	AA	AB	AB	AB	AA	AA	BB	BB	AA	AA	BB	AA	AB	AB	BB	AA	AB	AB	AA	AB	BB	AB	AB	AA	BB	AB	AB
LG6	39.7	6156262	6323125	BB	BB	AA	AB	AA	AB	AB	AB	AB	BB	AB	AB	AB	AB	BB	AA	AB	AA	AB	AA	AB	AB	AB	AA	AA	BB	BB	AA	AA	BB	AA	AB	AB	BB	AA	AB	AB	AA	AB	BB	AB	AB	AA	BB	AB	AB
LG6	40.1	6250392	6289607	BB	BB	AA	AB	AA	AB	AB	AB	AB	BB	AB	AB	AB	AB	BB	AA	AB	AA	AB	AA	AB	AB	AB	AA	AA	BB	BB	AA	AA	BB	AA	AB	AB	BB	AA	AB	AB	AA	AB	BB	AB	AB	AA	BB	AB	AB
LG6	40.1	6323241	6343402	BB	BB	AA	AB	AA	AB	AB	AB	AB	BB	AB	AB	AB	AB	BB	AA	AB	AA	AB	AA	AB	AB	AB	AA	AA	BB	BB	AA	AA	BB	AA	AB	AB	BB	AA	AB	AB	AA	AB	BB	AB	AB	AA	BB	AB	AB
LG6	40.4	6343402	6343402	BB	BB	AA	AB	AA	AB	AB	AB	AB	BB	AB	AB	AB	AB	BB	AA	AB	AA	AB	AA	AB	AB	AB	AA	AA	BB	BB	AA	AA	BB	AA	AB	AB	BB	AA	AB	AB	AA	AB	BB	AA	AB	AA	BB	AB	AB
LG6	40.7	6356367	6478282	BB	BB	AA	AB	AA	AB	AB	AB	AB	BB	AB	AB	AB	AB	BB	AA	AB	AA	AB	AA	AB	AB	AB	AA	AA	BB	BB	AA	AA	BB	AA	AB	AB	BB	AA	AB	AB	AA	AB	BB	AA	AB	AA	BB	AB	AB
LG6	41.1	6478282	6483253	BB	BB	AA	AB	AA	AB	AB	AB	AB	BB	AB	AB	AB	AB	BB	AA	AB	AA	AB	AA	AB	AB	AB	AA	AA	BB	BB	AA	AA	BB	AA	AB	AB	BB	AA	AB	AB	AA	AB	BB	AA	AB	AA	BB	AB	AB
LG6	41.4	6483253	6487774	BB	BB	AA	AB	AA	AB	AB	AB	AB	BB	AB	AB	AB	AB	BB	AA	AB	AA	AB	AA	AB	AB	AB	AA	AA	BB	BB	AA	AA	BB	AA	AB	AB	BB	AA	AB	AB	AA	AB	BB	AA	AB	AA	BB	AB	AB
LG6	42.1	6487774	6487774	BB	BB	AA	AB	AA	AB	AB	AB	AB	BB	AB	AB	AB	AB	BB	AA	AB	AA	AB	AA	AB	AB	AB	AA	AA	BB	BB	AA	AA	BB	AA	AB	AB	BB	AA	AB	AB	AA	AB	BB	AA	AB	AA	BB	AB	AB
LG6	42.4	6727637	6727645	BB	BB	AA	AB	AA	AB	AB	AB	AB	BB	AB	AB	AB	AB	BB	AA	AB	AA	AB	AA	AB	AB	AB	AA	AA	BB	BB	AA	AA	BB	AA	AB	AB	BB	AA	AB	AB	AA	AB	BB	AA	AB	AA	BB	AB	AB
LG6	42.7	6727646	6727650	BB	BB	AA	AB	AA	AB	AB	AB	AB	BB	AB	AB	AB	AB	BB	AA	AB	AA	AB	AA	AB	AB	AB	AA	AA	BB	BB	AA	AA	BB	AA	AB	AB	BB	AA	AB	AB	AA	AB	BB	AA	AB	AA	BB	AB	AB
LG6	43.4	6763720	6839462	BB	AB	AA	AB	AA	AB	AB	AB	AB	BB	AB	AB	AB	AB	BB	AA	AB	AA	AB	AA	AB	AB	AB	AA	AA	BB	BB	AA	AA	BB	AA	AB	AB	BB	AA	AB	AB	AA	AB	BB	AA	AB	AA	BB	AB	AA
LG6	43.7	6874779	6875629	BB	AB	AA	AB	AA	AB	AB	AB	AB	BB	AB	AB	AB	AB	BB	AA	AB	AA	AB	AA	AB	AB	AB	AA	AA	BB	BB	AA	AA	BB	AA	AB	AB	BB	AA	AB	AB	AA	AB	BB	AA	AB	AA	BB	AB	AA
LG6	44	6875629	6878311	BB	AB	AA	AB	AA	AB	AB	AB	AB	AB	AB	AB	AB	AB	BB	AA	AB	AA	AB	AA	AB	AB	AB	AA	AA	BB	BB	AA	AA	BB	AA	AB	AB	BB	AA	AB	AB	AA	AB	BB	AA	AB	AA	BB	AB	AA
LG6	44.4	6878311	6878427	BB	AB	AA	AB	AA	AB	AB	AB	AB	AB	AB	AB	AB	AB	BB	AA	AB	AA	AA	AA	AB	AB	AB	AA	AA	BB	BB	AA	AA	BB	AA	AB	AB	BB	AA	AB	AB	AA	AB	BB	AA	AB	AA	BB	AB	AA
LG6	45	6943465	7002358	BB	AB	AA	AB	AA	AB	AB	AB	AB	AB	AB	AB	AB	AB	BB	AA	AB	AA	AA	AA	AB	AB	AB	AA	AA	BB	BB	AA	AA	BB	AA	AB	BB	BB	AA	AB	AB	AA	AB	BB	AA	AB	AA	BB	AB	AA
LG6	45.4	7005268	7005384	BB	AB	AA	AB	AA	AB	AB	AB	AB	AB	AB	AB	AB	AB	BB	AA	AB	AA	AA	AA	AB	AB	AB	AA	AA	BB	BB	AA	AA	BB	AA	AB	BB	BB	AA	AB	AB	AA	AB	BB	AA	AB	AA	BB	AB	AA
LG6	45.7	7084386	7084386	BB	AB	AA	AB	AA	AB	AB	AB	AB	AB	AB	AB	AB	AB	BB	AA	AB	AA	AA	AA	AB	AB	AB	AA	AA	BB	BB	AA	AA	BB	AA	AB	BB	BB	AA	AB	AB	AA	AB	BB	AA	AB	AA	BB	AB	AA
LG6	46	7110326	7110326	BB	AB	AA	AB	AA	AB	AB	AB	AB	AB	AB	AB	AB	AB	BB	AA	AB	AA	AA	AA	AB	AB	AB	AA	AA	BB	BB	AA	AA	BB	AA	AB	BB	BB	AA	AB	AB	AA	AB	BB	AA	AB	AA	BB	AB	AA
LG6	46.7	7175158	7175158	BB	AB	AA	AB	AA	AB	AB	AB	AB	AB	AB	AB	AB	AB	BB	AA	AB	AA	AA	AA	AB	AB	AB	AA	AA	BB	BB	AA	AA	BB	AA	AB	BB	BB	AA	AB	AB	AA	AB	BB	AA	AB	AA	BB	AB	AA
LG6	47	7175158	7175158	BB	AB	AA	AB	AA	AB	AB	AB	AB	AB	AB	AB	AB	AB	BB	AA	AB	AA	AA	AA	AB	AB	AB	AA	AA	BB	BB	AA	AA	BB	AA	AB	BB	BB	AA	AB	AB	AA	AB	BB	AA	AB	AA	BB	AB	AA
LG6	47.7	7330268	7379985	BB	AB	AA	AB	AA	AB	AB	AB	AB	AB	BB	AB	AB	AB	BB	AA	AB	AA	AA	AA	AB	AB	AB	AA	AA	BB	BB	AA	AA	BB	AA	AB	BB	BB	AA	AB	AB	AA	AB	BB	AA	AB	AA	BB	AB	AA
LG6	48	7379991	7380001	BB	AB	AA	AB	AA	AB	AB	AB	AB	AB	BB	AB	AB	AB	BB	AA	AB	AA	AA	AA	AB	AB	AB	AA	AA	BB	BB	AA	AA	BB	AA	AB	BB	BB	AA	AB	AB	AA	AB	BB	AA	AB	AA	BB	AB	AA
LG6	48.7	7380003	7459741	BB	AB	AA	AB	AA	AB	AB	AB	AB	AB	BB	AB	AB	AB	BB	AA	AB	AA	AA	AA	AB	AB	AB	AA	AA	BB	BB	AA	AA	BB	AA	AB	BB	BB	AA	AB	AB	AA	AB	BB	AA	AB	AA	BB	AB	AA
LG6	49	7459742	7459742	BB	AB	AA	AB	AA	AB	AB	AB	AB	AB	BB	AB	AB	AB	BB	AA	AB	AA	AA	AA	AB	AB	AB	AA	AA	BB	BB	AA	AA	BB	AA	AB	BB	BB	AA	AB	AB	AA	AB	BB	AA	AB	AA	BB	AB	AA
LG6	48.7	7479578	7537387	BB	AB	AA	AB	AA	AB	AB	AB	AB	AB	BB	AB	AB	AB	BB	AA	AB	AA	AA	AA	AB	AB	AB	AA	AA	BB	BB	AA	AA	BB	AA	AB	BB	BB	AA	AB	AB	AA	AB	BB	AA	AB	AA	BB	AB	AA
LG6	49	7602150	7602150	BB	AB	AA	AB	AA	AB	AB	AB	AB	AB	BB	AB	AB	AB	BB	AA	AB	AA	AA	AA	AB	AB	AB	AA	AB	BB	BB	AA	AA	BB	AA	AB	BB	BB	AA	AB	AB	AA	AB	BB	AA	AB	AA	BB	AB	AA
LG6	50	7602150	7602150	BB	AB	AA	AB	AA	AB	AB	AB	AB	AB	BB	AB	AB	AB	BB	AA	AB	AA	AA	AA	AB	AB	AA	AA	AB	BB	BB	AA	AA	BB	AA	AB	BB	BB	AA	AB	AB	AA	AB	BB	AA	AB	AA	BB	AB	AA
LG6	52	7935030	7935036	BB	AB	AA	AB	AA	AB	AB	AB	AB	AB	BB	AB	AB	AB	BB	AA	AB	AA	AA	AA	AB	AB	AA	AA	AB	BB	BB	AA	AA	BB	AA	AB	BB	BB	AB	AB	AB	AA	AB	BB	AA	AB	AA	BB	AB	AA
LG6	52.6	7993409	7993409	BB	AB	AA	AB	AA	AB	AB	AB	AB	AB	BB	AB	AB	AB	BB	AA	AB	AA	AA	AA	AB	AB	AA	AA	AB	BB	BB	AA	AA	BB	AA	AB	BB	BB	AB	AB	AB	AA	AB	BB	AA	AB	AA	BB	AB	AA
LG6	53.6	7993409	7993409	BB	AB	AA	AB	AA	AB	AB	AB	AB	AB	BB	AB	AB	AB	BB	AA	AB	AA	AA	AA	AB	AB	AA	AA	AB	AB	BB	AA	AA	BB	AA	AB	BB	BB	AB	AB	AB	AA	AB	BB	AA	AB	AA	BB	AB	AA
LG6	55	8122643	8122643	BB	AB	AA	AB	AA	AB	AB	AB	AB	AB	BB	AB	AB	AB	BB	AA	AB	AA	AA	AA	AB	AB	AA	AA	AB	AB	BB	AA	AA	BB	AB	AB	BB	BB	AB	AB	AB	AA	AB	BB	AA	AB	AA	BB	AB	AA
LG6	55.3	8122643	8122643	BB	AB	AA	AB	AA	AB	AB	AB	AB	AB	BB	AB	AB	AB	BB	AA	AB	AA	AA	AA	AB	AB	AA	AA	AB	AB	BB	AA	AA	BB	AB	AB	BB	BB	AB	AB	AB	AA	AB	BB	AA	AB	AA	BB	AB	AA
LG6	56.3	8161889	8262408	BB	AB	AA	AB	AA	AB	AB	AB	AB	AB	BB	AB	AB	AB	BB	AA	AB	AA	AA	AA	AB	AB	AA	AA	AB	AB	BB	AA	AA	BB	AB	AB	BB	BB	AB	AB	AB	AA	AB	BB	AA	AB	AA	BB	AB	AA
LG6	56.6	8262408	8478282	BB	AB	AA	AB	AA	AB	AB	AB	AB	AB	BB	AB	AB	AB	BB	AA	AB	AA	AA	AA	AB	AB	AA	AA	AB	AB	AB	AA	AA	BB	AB	AB	BB	BB	AB	AB	AB	AA	AB	BB	AA	AB	AA	BB	AB	AA
LG6	57.3	8478455	8486293	BB	AB	AA	AB	AA	AB	AB	AB	AB	AB	BB	AB	AB	AB	BB	AA	AB	AA	AA	AA	AB	AB	AA	AA	AB	AB	AB	AA	AA	BB	AB	AB	BB	BB	AB	AB	AB	AA	AB	BB	AA	AB	AA	BB	AB	AA
LG6	57.9	8520482	8520482	BB	AB	AA	AB	AA	AB	AB	AB	AB	AB	BB	AB	AB	AB	BB	AA	AB	AA	AA	AA	AB	AB	AA	AA	AB	AB	AB	AA	AA	BB	AB	AB	BB	BB	AB	AB	AB	AA	AB	BB	AA	AB	AA	BB	AB	AA
LG6	58.6	8523028	8523028	BB	AB	AA	AB	AA	AB	AB	AB	AB	AB	BB	AB	AB	AB	BB	AA	AB	AA	AA	AA	AB	AB	AA	AA	AB	AB	AB	AA	AA	BB	AB	AB	BB	BB	AB	AB	AB	AA	AB	BB	AA	AB	AA	BB	AB	AA
LG6	58.9	8533696	8537303	BB	AB	AB	AB	AA	AB	AB	AB	AB	AB	BB	AB	AB	AB	BB	AA	AB	AA	AA	AA	AB	AB	AA	AA	AB	AB	AB	AA	AA	BB	AB	AB	BB	BB	AB	AB	AB	AA	AB	BB	AA	AB	AA	BB	AB	AA
LG6	59.3	8537303	8569667	BB	AB	AB	AB	AA	AB	AB	AB	AB	AB	BB	AB	AB	AB	BB	AA	AB	AA	AA	AA	AB	AB	AA	AA	AB	AB	AA	AA	AA	BB	AB	AB	BB	BB	AB	AB	AB	AA	AB	BB	AA	AB	AA	BB	AB	AA
LG6	60.3	8569667	8577981	BB	AB	AB	AB	AA	AB	AB	AB	AB	AB	BB	AB	AB	AB	BB	AA	AB	AA	AA	AA	AB	AB	AA	AA	BB	AB	AA	AA	AA	BB	AB	AB	BB	BB	AB	AB	AB	AA	AB	BB	AA	AB	AA	BB	AB	AA
LG6	60.6	8577981	8630947	BB	AB	AB	AB	AA	AB	AB	AB	AB	AB	BB	AB	AB	AB	BB	AA	AB	AA	AA	AA	AB	AB	AA	AA	BB	AB	AA	AA	AA	BB	AB	AB	BB	BB	AB	AB	AB	AA	AB	BB	AA	AB	AA	BB	AB	AA
LG6	60.9	8631063	8654804	BB	AB	AB	AB	AA	AB	AB	AB	AB	AB	BB	AB	AB	AB	BB	AA	AB	AA	AA	AA	AB	AB	AA	AB	BB	AB	AA	AA	AA	BB	AB	AB	BB	BB	AB	AB	AB	AA	AB	BB	AA	AB	AA	BB	AB	AA
LG6	61.3	8656049	8656049	BB	AB	AB	AB	AA	AB	AB	AB	AB	AB	BB	AB	AB	AB	BB	AA	AB	AA	AA	AB	AB	AB	AA	AB	BB	AB	AA	AA	AA	BB	AB	AB	BB	BB	AB	AB	AB	AA	AB	BB	AA	AB	AA	BB	AB	AA
LG6	61.3	8747248	8803179	BB	AB	AB	AB	AA	AB	AB	AB	AB	AB	BB	AB	AB	AB	BB	AB	AB	AA	AA	AB	AB	AB	AA	AB	BB	AB	AA	AA	AA	BB	AB	AB	BB	BB	AB	AB	AB	AA	AB	BB	AA	AB	AA	BB	AB	AA
LG6	61.6	8803179	8805414	BB	AB	AB	AB	AA	AB	AB	AB	AB	AB	BB	AB	AB	AB	BB	AB	AB	AA	AA	AB	AB	AB	AA	AB	BB	AB	AA	AA	AA	BB	AB	AB	BB	BB	AB	AB	AB	AA	AB	BB	AA	AB	AA	BB	AB	AA
LG6	61.6	8809257	8811003	BB	AB	AB	AB	AA	AB	AB	AB	AB	AB	BB	AB	AB	AB	BB	AB	AB	AA	AA	AB	AB	AB	AA	AB	BB	AB	AA	AA	AA	BB	AB	AB	BB	BB	AB	AB	AB	AA	AB	BB	AA	AB	AA	BB	AB	AA
LG6	62.3	8811261	8814760	BB	AB	AB	AB	AA	AB	AB	AB	AB	AB	BB	AB	AB	AB	BB	AB	AB	AA	AA	AB	AB	AB	AA	AB	BB	AB	AA	AA	AA	BB	AB	AB	BB	BB	AB	AB	AB	AA	AB	BB	AA	AB	AA	BB	AB	AA
LG6	62.6	8814876	8822663	BB	AB	AB	AB	AA	AB	AB	AB	AB	AB	BB	AB	AB	AB	BB	AB	AB	AA	AA	AB	AB	AB	AA	AB	BB	AB	AA	AA	AA	BB	AB	AB	BB	BB	AB	AB	AB	AA	AB	BB	AA	AB	AA	BB	AB	AA
LG6	63.6	8822663	8822663	BB	AB	AB	AB	AA	AB	AB	AB	AB	AB	BB	AB	AB	AB	BB	AB	AB	AA	AA	AB	AB	AB	AA	AB	BB	AB	AA	AA	AA	BB	AB	AB	BB	BB	AB	AB	AB	AA	AB	BB	AA	AB	AA	BB	AB	AA
LG6	63.9	8834125	8850233	BB	AB	AB	AB	AA	AB	AB	AB	AB	AB	BB	AB	AB	AB	BB	AB	AB	AA	AA	AB	AB	AB	AA	AB	BB	AB	AA	AA	AA	BB	AB	AB	BB	BB	AB	AB	AB	AA	AB	BB	AA	AB	AA	BB	AB	AA
LG6	63.2	8854243	8869185	BB	AB	AB	AB	AA	AB	AB	AB	AB	AB	BB	AB	AB	AB	BB	AB	AB	AA	AA	AB	AB	AB	AA	AB	BB	AB	AA	AA	AA	BB	AB	AB	BB	BB	AB	AB	AB	AA	AB	BB	AA	AB	AA	BB	AB	AA
LG6	62.9	8869185	8869199	BB	AB	AB	AB	AA	AB	AB	AB	AB	AB	BB	AB	AB	AB	BB	AB	AB	AA	AA	AB	AB	AB	AA	AB	BB	AB	AA	AA	AA	BB	AB	AB	BB	BB	AB	AB	AB	AA	AB	BB	AA	AB	AA	BB	AB	AA
LG6	62.6	8870002	8870002	BB	AB	AB	AB	AA	AB	AB	AB	AB	AB	BB	AB	AB	AB	BB	AB	AB	AA	AA	AB	AB	AB	AA	AB	BB	AB	AA	AA	AA	BB	AB	AB	BB	BB	AB	AB	AB	AA	AB	BB	AA	AB	AA	BB	AB	AA
LG6	62.3	8872676	8872794	BB	AB	AB	AB	AA	AB	AB	AB	AB	AB	BB	AB	AB	AB	BB	AB	AB	AA	AA	AB	AB	AB	AA	AB	BB	AB	AA	AA	AA	BB	AB	AB	BB	BB	AB	AB	AB	AA	AB	BB	AA	AB	AA	BB	AB	AA
LG6	62.9	8883304	8906374	BB	AB	AB	AB	AA	AB	AB	AB	AB	AB	BB	AB	AB	AB	BB	AB	AB	AA	AA	AB	AB	AB	AA	AB	BB	AB	AA	AA	AA	BB	AB	AB	BB	BB	AB	AB	AB	AA	AB	BB	AA	AB	AA	BB	AB	AA
LG6	63.6	8916651	8933988	BB	AB	AB	AB	AA	AB	AB	AB	AB	AB	BB	AB	AB	AB	BB	AB	AB	AA	AA	AB	AB	AB	AA	AB	BB	AB	AA	AA	AA	BB	AB	AB	BB	BB	AB	AB	AB	AA	AB	BB	AA	AB	AA	BB	AB	AA
LG6	63.6	8933988	8936554	BB	AB	AB	AB	AA	AB	AB	AB	AB	AB	BB	AB	AB	AB	BB	AB	AB	AA	AA	AB	AB	AB	AA	AB	BB	AB	AA	AA	AA	BB	AB	AB	BB	BB	AB	AB	AB	AA	AB	BB	AA	AB	AA	BB	AB	AA
LG6	63.2	8936554	8980107	BB	AB	AB	AB	AA	AB	AB	AB	AB	AB	BB	AB	AB	AB	BB	AB	AB	AA	AA	AB	AB	AB	AA	AB	BB	AB	AA	AA	AA	BB	AB	AB	BB	BB	AB	AB	AB	AA	AB	BB	AA	AB	AA	BB	AB	AA
LG6	63.6	8997687	9070974	BB	AB	AB	AB	AA	AB	AB	AB	AB	AB	BB	AB	AB	AB	BB	AB	AB	AA	AA	AB	AB	AB	AA	AB	BB	BB	AA	AA	AA	BB	AB	AB	BB	BB	AB	AB	AB	AA	AB	BB	AA	AB	AA	BB	AB	AA
LG6	63.9	9086498	9301373	BB	AB	AB	AB	AA	AB	AB	AB	AB	AB	BB	AB	AB	AB	BB	AB	AB	AA	AA	AB	AB	AB	AA	AB	BB	BB	AA	AA	AA	BB	AB	AB	BB	BB	AB	AB	AB	AA	AB	BB	AA	AB	AA	BB	AB	AA
LG6	64.2	9301603	9301603	BB	AB	AB	AB	AA	AB	AB	AB	AB	AB	BB	AB	AB	AB	BB	AB	AB	AA	AA	AB	AB	AB	AA	AB	BB	BB	AA	AA	AA	BB	AB	AB	BB	BB	AB	AB	AB	AA	AB	BB	AA	AB	AA	BB	AB	AA
LG6	65.6	9306465	9306959	BB	AB	AA	AB	AA	AB	AB	AB	AB	AB	BB	AB	AB	AB	BB	AB	AB	AA	AA	AB	AB	AB	AA	AB	BB	BB	AA	AA	AA	BB	AB	AB	BB	BB	AB	AB	AB	AA	AB	BB	AA	AB	AA	BB	AB	AA
LG6	67.9	9314147	9321771	BB	AB	AA	AB	AA	AB	AB	AB	AB	AB	BB	AB	AB	AB	BB	AB	AB	AA	AA	AB	AB	AB	AA	AB	BB	BB	AA	AA	AA	BB	AB	AB	BB	BB	AB	AB	AB	AA	AB	BB	AA	AB	AA	BB	AB	AA
LG6	68.9	9321776	9321786	BB	AB	AA	AB	AA	AB	AB	AB	AB	AB	BB	AB	AB	AB	BB	AB	AB	AA	AA	AB	AB	AB	AA	AB	BB	BB	AA	AA	AA	BB	AB	AB	BB	BB	AB	AB	AB	AA	AB	BB	AA	AB	AA	BB	AB	AA
LG6	68.5	9321786	9321786	BB	AB	AB	AB	AA	AB	AB	AB	AB	AB	BB	AB	AB	AB	BB	AB	AB	AA	AA	AB	AB	AB	AA	AB	BB	BB	AA	AA	AA	BB	AB	AB	BB	BB	AB	AB	AB	AA	AB	BB	AA	AB	AA	BB	AB	AA
LG6	68.2	9327469	9330428	BB	AB	AB	AB	AA	AB	AB	AB	AB	AB	BB	AB	AB	AB	BB	AB	AB	AA	AA	AB	AB	AB	AA	AB	BB	BB	AA	AA	AA	BB	AB	AB	BB	BB	AB	AB	AB	AA	AB	BB	AA	AB	AA	BB	AB	AA
LG6	67.5	9334714	9376283	BB	AB	AB	AB	AA	AB	AB	AB	AB	AB	BB	AB	AB	AB	BB	AB	AB	AA	AA	AB	AB	AB	AA	AB	BB	BB	AA	AA	AA	BB	AB	AB	BB	BB	AB	AB	AB	AA	AB	BB	AA	AB	AA	BB	AB	AA
LG6	66.9	9391885	9410825	BB	AB	AB	AB	AA	AB	AB	AB	AB	AB	BB	AB	AB	AB	BB	AB	AB	AA	AA	AB	AB	AB	AA	AB	BB	BB	AA	AA	AA	BB	AB	AB	BB	BB	AB	AB	AB	AA	AB	BB	AA	AB	AA	BB	AB	AA
LG6	64.6	9410825	9415609	BB	AB	AB	AB	AA	AB	AB	AB	AB	AB	BB	AB	AB	AB	BB	AB	AB	AA	AA	AB	AB	AB	AA	AB	BB	BB	AA	AA	AA	BB	AB	AB	BB	BB	AB	AB	AB	AA	AB	BB	AA	AB	AA	BB	AB	AA
LG6	64.2	9415909	9471795	BB	AB	AB	AB	AA	AB	AB	AB	AB	AB	BB	AB	AB	AB	BB	AB	AB	AA	AA	AB	AB	AB	AA	AB	BB	BB	AA	AA	AA	BB	AB	AB	BB	BB	AB	AB	AB	AA	AB	BB	AA	AB	AA	BB	AB	AA
LG6	64.6	9471795	9616049	BB	AB	AB	AB	AA	AB	AB	AB	AB	AB	BB	AB	AB	AB	BB	AB	AB	AA	AA	AB	AB	AB	AA	AB	BB	BB	AA	AA	AA	BB	AB	AB	BB	BB	AB	AB	AB	AA	AB	BB	AA	AB	AA	BB	AB	AA
LG6	64.9	9645111	9647568	BB	AB	AB	AB	AA	AB	AB	AB	AB	AB	BB	AB	AB	AB	BB	AB	AB	AA	AA	AB	AB	AB	AA	AB	BB	BB	AA	AA	AA	BB	AB	AB	BB	BB	AB	AB	AB	AA	AB	BB	AA	AB	AA	BB	AB	AA
LG6	65.2	9647568	9733552	BB	AB	AB	AB	AA	AB	AB	AB	AB	AB	BB	AB	AB	AB	AB	AB	AB	AA	AA	AB	AB	AB	AA	AB	BB	BB	AA	AA	AA	BB	AB	AB	BB	BB	AB	AB	AB	AA	AB	BB	AA	AB	AA	BB	AB	AA
LG6	65.9	9735225	9735341	BB	AB	AB	AB	AA	AB	AB	AB	AB	AB	BB	AB	AB	AB	AB	AB	AB	AA	AA	AB	AB	AB	AA	AB	BB	BB	AA	AA	AA	BB	AB	AB	BB	BB	AB	AB	AB	AA	AB	BB	AA	AB	AA	BB	AB	AA
LG6	66.2	9740517	9760595	BB	AB	AB	AB	AA	AB	AB	AB	AB	AB	BB	AB	AB	AB	AB	AB	AB	AA	AA	AB	AB	AB	AA	AB	BB	BB	AA	AA	AA	BB	AB	AB	BB	BB	AB	AB	AB	AA	AB	BB	AA	AB	AA	BB	AB	AA
LG6	66.6	9762152	9794440	BB	AB	AB	AB	AA	AB	AB	AB	AB	AB	BB	AB	AB	AB	AB	AB	AB	AA	AA	AB	AB	AB	AA	AB	BB	BB	AA	AA	AA	BB	AB	AB	BB	BB	AB	AB	AB	AA	AB	BB	AA	AB	AA	BB	AB	AA
LG6	66.9	9813197	9813197	BB	AB	AB	AB	AA	AB	AB	AB	AB	AB	BB	AB	AB	AB	AB	AB	AB	AA	AA	AB	AB	AB	AA	AB	BB	BB	AA	AA	AA	BB	AB	AB	BB	BB	AB	AB	AB	AA	AB	BB	AA	AB	AA	BB	AB	AA
LG6	67.5	9815799	9923226	BB	AB	AB	AB	AA	AB	AB	AB	AB	AB	BB	AB	AB	AB	AB	AB	AB	AA	AA	AB	AB	AB	AA	AB	BB	BB	AA	AA	AA	BB	AB	AB	BB	BB	AB	AB	AB	AA	AB	BB	AA	AB	AA	BB	AB	AA
LG6	67.9	9980245	10003476	BB	AB	AB	AB	AA	AB	AB	AB	AB	AB	BB	AB	AB	AB	AB	AB	AB	AA	AA	AB	AB	AB	AA	AB	BB	BB	AA	AA	AA	BB	AB	AB	BB	BB	AB	AB	AB	AA	AB	BB	AA	AB	AA	BB	AB	AA
LG6	68.2	10003476	10003476	BB	AB	AB	AB	AA	AB	AB	AB	AB	AB	BB	AB	AB	AB	AB	AB	AB	AA	AA	AB	AB	AB	AA	AB	BB	BB	AA	AA	AA	BB	AB	AB	BB	BB	AB	AB	AB	AA	AB	BB	AA	AB	AA	BB	AB	AA
LG6	68.9	10004846	10004846	BB	AB	AB	AB	AA	AB	AB	AB	AB	AB	BB	AB	AB	AB	AB	AB	AB	AA	AA	AB	AB	AB	AA	BB	BB	BB	AA	AA	AA	BB	AB	AB	BB	BB	AB	AB	AB	AA	AB	BB	AA	AB	AA	BB	AB	AA
LG6	69.2	10007174	10008490	BB	AB	AB	AB	AA	AB	AB	AB	AB	AB	BB	AB	AB	AB	AB	AB	AB	AA	AA	AB	AB	AB	AA	BB	BB	BB	AA	AA	AA	BB	AB	AB	BB	BB	AB	AB	AB	AA	AB	BB	AA	AB	AA	BB	AB	AA
LG6	69.5	10008621	10024831	BB	AB	AB	AB	AA	AB	AB	AB	AB	AB	BB	AB	AB	AB	AB	AB	AB	AA	AA	AB	AB	AB	AA	BB	BB	BB	AA	AA	AA	BB	AB	AB	BB	BB	AB	AB	AB	AA	AB	BB	AA	AB	AA	BB	AB	AA
LG6	69.2	10024831	10024947	BB	AB	AB	AB	AA	AB	AB	AB	AB	AB	BB	AB	AB	AB	AB	AB	AB	AA	AA	AB	AB	AB	AA	BB	BB	BB	AA	AA	AA	BB	AB	AB	BB	BB	AB	AB	AB	AA	AB	BB	AA	AB	AA	BB	AB	AA
LG6	69.5	10027706	10027706	BB	AB	AB	AB	AA	AB	AB	AB	AB	AB	BB	AB	AB	AB	AB	AB	AB	AA	AA	AB	AB	AB	AA	BB	BB	BB	AA	AA	AA	BB	AB	AB	BB	BB	AB	AB	AB	AA	AB	BB	AA	AB	AA	BB	AB	AA
LG6	69.2	10027706	10027706	BB	AB	AB	AB	AA	AB	AB	AB	AB	AB	BB	AB	AB	AB	AB	AB	AB	AA	AA	AB	AB	AB	AA	BB	BB	BB	AA	AA	AA	BB	AB	AB	BB	BB	AB	AB	AB	AA	AB	BB	AA	AB	AA	BB	AB	AA
LG6	68.9	10035929	10061656	BB	AB	AB	AB	AA	AB	AB	AB	AB	AB	BB	AB	AB	AB	AB	AB	AB	AA	AA	AB	AB	AB	AA	AB	BB	BB	AA	AA	AA	BB	AB	AB	BB	BB	AB	AB	AB	AA	AB	BB	AA	AB	AA	BB	AB	AA
LG6	68.5	10061656	10079523	BB	AB	AB	AB	AA	AB	AB	AB	AB	AB	BB	AB	AB	AB	AB	AB	AB	AA	AA	AB	AB	AB	AA	AB	BB	BB	AA	AA	AA	BB	AB	AB	BB	BB	AB	AB	AB	AA	AB	BB	AA	AB	AA	BB	AB	AA
LG6	68.2	10089618	10089734	BB	AB	AB	AB	AA	AB	AB	AB	AB	AB	BB	AB	AB	AB	AB	AB	AB	AA	AA	AB	AB	AB	AA	AB	BB	BB	AA	AA	AA	BB	AB	AB	BB	BB	AB	AB	AB	AA	AB	BB	AA	AB	AA	BB	AB	AA
LG6	67.9	10094952	10164652	BB	AB	AB	AB	AA	AB	AB	AB	AB	AB	BB	AB	AB	AB	AB	AB	AB	AA	AA	AB	AB	AB	AA	AB	BB	BB	AA	AA	AA	BB	AB	AB	BB	BB	AB	AB	AB	AA	AB	BB	AA	AB	AA	BB	AB	AA
LG6	68.2	10164767	10237174	BB	AB	AB	AB	AA	AB	AB	AB	AB	AB	BB	AB	AB	AB	AB	AB	AB	AA	AA	AB	AB	AB	AA	AB	BB	BB	AA	AA	AA	BB	AB	AB	BB	BB	AB	AB	AB	AA	AB	BB	AA	AB	AA	BB	AB	AA
LG6	68.5	10237175	10244577	BB	AB	AB	AB	AA	AB	AB	AB	AB	AB	BB	AB	AB	AB	AB	AB	AB	AA	AA	AB	AB	AB	AA	AB	BB	BB	AA	AA	AA	BB	AB	AB	BB	BB	AB	AB	AB	AA	AA	BB	AA	AB	AA	BB	AB	AA
LG6	68.9	10247522	10383353	BB	AB	AB	AB	AA	AB	AB	AB	AB	AB	BB	AB	AB	AB	AB	AB	AB	AA	AA	AB	AB	AB	AA	AB	BB	BB	AA	AA	AA	BB	AB	AB	BB	BB	AB	AB	AB	AA	AA	BB	AA	AB	AA	BB	AB	AA
LG6	69.2	10338512	10377805	BB	AB	AB	AB	AA	AB	AB	AB	AB	AB	BB	AB	AB	AB	AB	AB	AB	AA	AA	AB	AB	AB	AA	AB	BB	BB	AA	AA	AA	BB	AB	AB	BB	BB	AB	AB	AB	AA	AA	BB	AA	AB	AA	BB	AB	AA
LG6	69.5	10342542	10366794	BB	AB	AB	AB	AA	AB	AB	AB	AB	AB	BB	AB	AB	AB	AB	AB	AB	AA	AA	AB	AB	AB	AA	AB	BB	BB	AA	AA	AA	BB	AB	AB	BB	BB	AB	AB	AB	AA	AA	BB	AA	AB	AA	BB	AB	AA
LG6	69.2	10393400	10393516	BB	AB	AB	AB	AA	AB	AB	AB	AB	AB	BB	AB	AB	AB	AB	AB	AB	AA	AA	AB	AB	AB	AA	AB	BB	BB	AA	AA	AA	BB	AB	AB	BB	BB	AB	AB	AB	AA	AA	BB	AA	AB	AA	BB	AB	AA
LG6	69.5	10409882	10409882	BB	AB	AB	AB	AA	AB	AB	AB	AB	AB	BB	AB	AB	AB	AB	AB	AB	AA	AA	AB	AB	AB	AA	AB	BB	BB	AA	AA	AA	BB	AB	AB	BB	BB	BB	AB	AB	AA	AA	BB	AA	AB	AA	BB	AB	AA
LG6	70.2	10499158	10499158	BB	AB	AB	AB	AA	AB	AB	AB	AB	AB	BB	AB	AB	AB	AB	AB	AB	AA	AA	AB	AB	AB	AA	AB	BB	BB	AA	AA	AA	BB	AB	AB	BB	BB	BB	AB	AB	AA	AA	BB	AA	AB	AA	BB	AB	AA
LG6	70.5	10501222	10501222	BB	AB	AB	AB	AA	AB	AB	AB	AB	AB	BB	AB	AB	AB	AB	AB	AB	AA	AA	AB	AB	AB	AA	AB	BB	BB	AA	AA	AA	BB	AB	AB	BB	BB	BB	AB	AB	AA	AA	BB	AB	AB	AA	BB	AB	AA
LG6	71.2	10503180	10815903	BB	AB	AB	AB	AA	AB	AB	AB	AB	AB	BB	AB	AB	AB	AB	AB	AB	AA	AA	AB	AB	AB	AA	AB	BB	BB	AA	AA	AA	BB	AB	AB	BB	BB	BB	AB	AB	AA	AA	BB	AB	AB	AA	BB	AB	AA
LG6	71.5	10849118	11052775	BB	AB	AB	AB	AA	AB	AB	AB	AB	AB	BB	AB	AB	AB	AB	AB	AB	AA	AA	AB	AB	AB	AA	AB	BB	BB	AA	AA	AA	BB	AB	AB	BB	BB	BB	AB	AB	AA	AA	BB	AB	AB	AA	BB	AB	AA
LG6	71.9	11055967	11107805	BB	AB	AB	AB	AA	AB	AB	AB	AB	AB	BB	AB	AB	AB	AB	AB	AB	AA	AA	AB	AB	AB	AA	AB	BB	BB	AA	AA	AA	BB	AB	AB	BB	BB	BB	AB	AB	AA	AA	BB	AB	AB	AA	BB	AB	AA
LG6	72.2	11107921	11190466	BB	AB	AB	AB	AA	AB	AB	AB	AB	AB	BB	AB	AB	AB	AB	AB	AB	AA	AA	AB	AB	AB	AA	AB	BB	BB	AA	AA	AA	BB	AB	AB	BB	BB	BB	AB	AB	AA	AA	BB	AB	AB	AA	BB	AB	AA
LG6	72.5	11190466	11190466	BB	AB	AB	AB	AA	AB	AB	AB	AB	AB	BB	AB	AB	AB	AB	AB	AB	AA	AA	AB	AB	AB	AA	AB	BB	BB	AA	AA	AA	BB	AB	AB	BB	BB	BB	AB	AB	AA	AA	BB	AB	AB	AA	BB	AB	AA
LG6	72.8	11190582	11290660	BB	AB	AB	AB	AA	AB	AB	AB	AB	AB	BB	AB	AB	AB	AB	AB	AB	AA	AA	AB	AB	AB	AA	AB	BB	BB	AA	AA	AA	BB	AB	AB	BB	BB	BB	AB	AB	AA	AA	BB	AB	AB	AA	BB	AB	AA
LG6	73.2	11223933	11257231	BB	AB	AB	AB	AA	AB	AB	AB	AB	AB	BB	AB	AB	AB	AB	AB	AB	AA	AA	AB	AB	AB	AA	AB	BB	BB	AA	AA	AA	BB	AB	AB	BB	BB	BB	AB	AB	AA	AA	BB	AB	AB	AA	BB	AB	AA
LG6	73.2	11290776	11290776	BB	AB	AB	AB	AA	AB	AB	AB	AB	AB	BB	AB	AB	AB	AB	AB	AB	AA	AA	AB	AB	AB	AA	AB	BB	BB	AA	AA	AA	BB	AB	AA	BB	BB	BB	AB	AB	AA	AA	BB	AB	AB	AA	BB	AB	AA
LG6	72.8	11290779	11290779	BB	AB	AB	AB	AA	AB	AB	AB	AB	AB	BB	AB	AB	AB	AB	AB	AB	AA	AA	AB	AB	AB	AA	AB	BB	BB	AA	AA	AA	BB	AB	AA	BB	BB	BB	AB	AB	AA	AA	BB	AB	AB	AA	BB	AB	AA
LG6	72.5	11290780	11305461	BB	AB	AB	AB	AA	AB	AB	AB	AB	AB	BB	AB	AB	AB	AB	AB	AB	AA	AA	AB	AB	AB	AA	AB	BB	BB	AA	AA	AA	BB	AB	AA	BB	BB	BB	AB	AB	AA	AA	BB	AB	AB	AA	BB	AB	AA
LG6	72.5	11507522	11507522	BB	AB	AB	AB	AA	AB	AB	AB	AB	AB	BB	AB	AB	AB	AB	AB	AB	AA	AA	AB	AB	AB	AA	AB	BB	BB	AA	AA	AA	BB	AB	AA	BB	BB	AB	AB	AB	AA	AA	BB	AB	AB	AA	BB	AB	AA
LG6	72.8	11621134	11621134	BB	AB	AB	AB	AA	AB	AB	AB	AB	AB	BB	AB	AB	AB	AB	AB	AB	AA	AA	AB	AB	AB	AA	AB	BB	BB	AA	AA	AA	BB	AB	AA	BB	BB	AB	AB	AB	AA	AB	BB	AB	AB	AA	BB	AB	AA
LG6	73.2	11632975	11632975	BB	AB	AB	AB	AA	AB	AB	AB	AB	AB	BB	AB	AB	AB	AB	AB	AB	AA	AB	AB	AB	AB	AA	AB	BB	BB	AA	AA	AA	BB	AB	AA	BB	BB	AB	AB	AB	AA	AB	BB	AB	AB	AA	BB	AB	AA
LG6	75.5	11848893	12268181	BB	AB	AB	AB	AA	AB	AB	AB	AB	AB	BB	AB	AB	AB	AB	AB	AB	AA	AB	AB	AB	AB	AA	AB	BB	BB	AA	AA	AB	BB	AB	AA	BB	BB	AB	AB	AB	AB	AB	BB	AB	AB	AB	BB	AB	AA
LG6	76.2	12268181	12377277	AB	AB	AB	AB	AA	AB	AB	AB	AB	AB	BB	AB	AB	AB	AB	AB	AB	AA	AB	AB	AB	AB	AA	AB	BB	BB	AA	AA	AB	AB	AB	AA	BB	BB	AB	AB	AB	AB	AB	BB	AB	AB	AB	BB	AB	AA
LG6	77.8	12594168	12594168	AB	AB	AB	AB	AA	AB	AB	AB	AB	AB	BB	AB	AA	AB	AB	AB	AB	AA	AB	AB	AB	AB	AA	AB	BB	BB	AA	AA	AB	AB	AB	AA	BB	BB	AB	AB	AB	AB	AB	BB	AB	AA	AB	BB	AB	AA
LG6	80.5	12594168	12594168	AB	AB	AA	AB	AA	AB	AA	AB	AB	AB	BB	AB	AA	AB	AB	AB	AB	AA	AB	AB	AB	AB	AA	AB	BB	BB	AA	AA	AB	AB	AB	AA	BB	BB	AB	AB	AB	AB	AB	BB	AB	AA	AB	BB	AB	AA
LG6	116.6	12692158	14127433	AA	AA	AA	AA	AA	AA	AA	AA	AA	AA	AA	AA	AA	AA	AA	AA	AA	AA	AA	AA	AA	AA	AA	AA	AA	AA	AA	AA	AA	AA	AA	AA	AA	AA	AA	AA	AA	AA	AA	AA	AA	AA	AA	AA	AA	AA
LG6	100	13511083	13511083	AA	AB	AA	AA	AA	AB	AA	AB	AB	AB	AA	AB	AA	AB	AA	AB	AA	AA	AB	AB	AB	AA	AA	AA	AB	AA	AA	AA	AA	AB	AB	AA	AA	AA	AA	AB	AA	AA	AB	AA	AB	AA	AA	AA	AB	AA
LG6	99.7	13511085	13511085	AA	AB	AA	AA	AA	AB	AA	AB	AB	AB	AA	AB	AA	AB	AA	AB	AA	AA	AB	AB	AB	AA	AA	AA	AB	AA	AA	AA	AA	AB	AB	AA	AA	AA	AA	AB	AA	AA	AB	AA	AB	AA	AA	AA	AB	AA
LG6	97.7	13641943	13641943	AA	AB	AA	AA	AA	AB	AA	AB	AB	AB	AA	AB	AA	AB	AA	AB	AA	AA	AB	AB	AB	AA	AA	AA	AB	AA	AA	AA	AA	AB	AB	AA	AA	AB	AA	AB	AA	AA	AB	AA	AB	AA	AA	AB	AB	AA
LG6	98	13653153	13675971	AB	AB	AA	AA	AA	AB	AA	AB	AB	AB	AA	AB	AA	AB	AB	AB	AA	AA	AB	AB	AB	AB	AA	AA	AB	AA	AA	AA	AB	AB	AB	AA	AA	AB	AA	AB	AA	AA	AB	AA	AB	AA	AB	AB	AB	AB
LG6	99	13680641	13680641	AB	AB	AA	AA	AA	AB	AA	AB	AB	AB	AA	AB	AA	AB	AB	AB	AA	AB	AB	AB	AB	AB	AB	AA	AB	AA	AA	AA	AB	AB	AB	AA	AA	AB	AA	AB	AA	AA	AB	AA	AB	AA	AB	AB	AB	AB
LG6	99.3	13680641	13680641	AB	AB	AA	AA	AB	AB	AA	AB	AB	AB	AA	AB	AA	AB	AB	AB	AA	AB	AB	AB	AB	AB	AB	AA	AB	AA	AB	AA	AB	AB	AB	AA	AA	AB	AA	AB	AB	AA	AB	AA	AB	AA	AB	AB	AB	AB
LG6	99.3	13680641	13680641	AB	AB	AA	AB	AB	AB	AA	AB	AB	AB	AA	AB	AA	AB	AB	AB	AA	AB	AB	AB	AB	AB	AB	AA	AB	AA	AB	AA	AB	AB	AB	AA	AA	AB	AA	AB	AB	AB	AB	AA	AB	AA	AB	AB	AB	AB
LG6	100.3	13680677	13680677	AB	AB	AA	AB	AB	AB	AA	AB	AB	AB	AA	AB	AA	AB	AB	AB	AA	AB	AB	AB	AB	AB	AB	AA	AB	AA	AB	AA	AB	AB	AB	AA	AA	AB	AA	AB	AB	AB	AB	AA	AB	AA	AB	AB	AB	AB
LG6	99.7	13680677	13726235	AB	AB	AA	AB	AB	AB	AA	AB	AB	AB	AA	AB	AA	AB	AB	AB	AA	AB	AB	AB	AB	AB	AB	AB	AB	AA	AB	AA	AB	AB	AB	AA	AA	AB	AA	AB	AB	AB	AB	AA	AB	AA	AB	AB	AB	AB
LG6	98	13744314	13744314	AB	AB	AA	AB	AB	AB	AA	AB	AB	AB	AA	AB	AA	AB	AB	AB	AA	AA	AB	AB	AB	AB	AA	AB	AB	AA	AB	AA	AB	AB	AB	AA	AA	AB	AA	AB	AB	AB	AB	AA	AB	AA	AB	AB	AB	AB
LG6	96.7	13750593	13773891	AB	AB	AA	AB	AA	AB	AA	AA	AB	AB	AA	AB	AA	AA	AA	AB	AA	AA	AB	AB	AA	AA	AA	AB	AB	AA	AA	AA	AB	AB	AB	AA	AA	AB	AA	AB	AB	AB	AB	AA	AB	AA	AA	AB	AB	AA
LG6	116.9	14182028	14669313	AA	AA	AA	AA	AA	AA	AA	AA	AA	AA	AA	AA	AA	AA	AA	AA	AA	AA	AA	AA	AA	AA	AA	AA	AA	AA	AA	AA	AA	AA	AA	AA	AA	AA	AA	AA	AA	AA	AA	AA	AA	AA	AA	AA	AA	AA
LG6	90.4	14738665	14738665	AB	AB	AB	AB	AA	AB	AB	AA	AB	AB	AB	AB	AA	AB	AB	AB	AB	AA	AB	AB	AB	AB	AA	AB	AB	AB	AA	AB	AA	AB	AB	AA	AB	AB	AB	AB	AB	AB	AB	AB	AB	AA	AA	AA	AB	AA
LG6	90.1	14979012	15025641	AB	AB	AB	AB	AA	AB	AB	AA	AB	AB	AB	AB	AA	AB	AB	AB	AB	AA	AB	AB	AB	AB	AA	AB	AB	AB	AA	AB	AB	AB	AB	AA	AB	AB	AB	AB	AB	AB	AB	AB	AB	AA	AA	BB	AB	AA
LG6	89.7	15111596	15111596	AB	AB	AB	AB	AA	AB	AB	AA	AB	AB	AB	AB	AA	AB	AB	AB	AB	AA	AB	AB	AB	AB	AA	AB	AB	AB	AA	AB	AB	AB	AB	AA	AB	AB	AB	AB	AB	AB	AB	AB	AB	AA	AA	BB	AB	AA
LG6	90.4	15130869	15353498	AB	AB	AB	AB	AA	AB	AB	AA	AB	AB	AB	AB	AA	AB	AB	AB	AB	AA	AB	AB	AB	AB	AA	AB	AB	AB	AA	AB	AB	AB	AB	AA	AB	AB	AB	AB	AB	AB	AB	AB	AB	AA	AA	BB	AB	AA
LG6	90.7	15353498	15353498	AB	AB	AB	AB	AA	AB	AB	AA	AB	AB	AB	AB	AA	AB	AB	AB	AB	AA	AB	AB	AB	AB	AA	AB	AB	AB	AA	AB	AB	AB	AB	AA	AB	AB	AB	AB	AB	AB	AB	AB	AB	AA	AA	BB	AB	AA
LG6	91.1	15353863	15426509	AB	AB	AB	AB	AA	AB	AB	AA	BB	AB	AB	AB	AA	AB	AB	AB	AB	AA	AB	AB	AB	AB	AA	AB	AB	AB	AA	AB	AB	AB	AB	AA	AB	AB	AB	AB	AB	AB	AB	AB	AB	AA	AA	BB	AB	AA
LG6	93.7	15517538	15551944	AB	AB	AB	AB	AA	AB	AB	AA	BB	AB	AB	AB	AA	AB	AB	AB	AB	AA	AB	AB	AB	AB	AA	AB	AB	AB	AA	AB	AB	AB	AB	AA	AB	AB	AB	AB	AB	AB	AB	AB	AB	AA	AA	BB	AB	AA
LG6	94	15970130	15970130	AB	AB	AB	AB	AA	AB	AB	AA	BB	AB	AB	AB	AA	AB	AB	AB	AB	AA	AB	AB	AB	AB	AA	AB	AB	AB	AA	AB	AB	AB	AB	AA	AB	AB	AB	AB	AB	AB	AB	AB	AB	AA	AA	BB	AB	AA
LG6	94.4	16053300	16282254	AB	AB	AB	AB	AA	AB	AB	AA	BB	AB	AB	AB	AA	AB	AB	AB	AB	AA	AB	AB	AB	AB	AA	AB	AB	BB	AA	AB	AB	AB	AB	AA	AB	AB	AB	AB	AB	AB	AB	AB	AB	AA	AA	BB	AB	AA
LG6	95	16304174	16512497	AB	AB	AB	AB	AA	AB	AB	AA	BB	AB	AB	AB	AA	AB	AB	AB	AB	AA	AB	AB	AB	AB	AA	AB	AB	BB	AA	AB	AB	AB	AB	AA	AB	AB	AB	AB	AB	AB	AB	AB	AB	AA	AA	BB	AB	AA
LG6	95.7	16556039	16556039	AB	AB	AB	AB	AA	AB	AB	AA	BB	AB	AB	AB	AA	AB	AB	AB	AB	AA	AB	AB	AB	AB	AA	AB	AB	BB	AA	AB	AB	AB	AB	AA	AB	AB	AA	AB	AB	AB	AB	AB	AB	AA	AA	BB	AB	AA
LG6	97.4	16611705	16657823	AB	AB	AB	AB	AA	AB	AB	AA	BB	AB	AB	AB	AA	AB	AB	AB	AB	AA	AB	AB	AB	AB	AA	AB	AB	BB	AA	AA	AB	AB	AB	AA	AB	AB	AA	AB	AB	AB	AB	AB	AB	AA	AA	BB	AB	AA
LG6	100.3	16838686	16838686	AB	AB	AB	AB	AA	AB	AB	AA	BB	AB	AB	AB	AA	AB	AB	AB	AB	AA	AB	AB	AB	AB	AA	AB	AB	BB	BB	AA	AB	AB	AB	AA	AB	AB	AA	AB	BB	AB	BB	AB	AB	BB	AA	BB	AB	AB
LG6	101.3	16838690	16838690	AB	AB	AB	AB	AA	AB	AB	AA	BB	AB	AB	AB	AA	AB	AB	AB	AB	AA	AB	AB	AB	AB	AA	AB	AB	BB	BB	AA	AB	AB	AB	AA	AB	AB	AA	AB	BB	AB	BB	AB	AB	BB	AA	BB	AB	AB
LG6	101.7	16838802	16838802	AB	AB	AB	AB	AA	AB	AB	AA	BB	AB	AB	AB	AA	AB	AB	AB	AB	AA	AB	AB	AB	AB	AA	AB	AB	BB	BB	AA	AB	AB	AB	AA	AB	AB	AA	AB	BB	AB	BB	AB	AB	BB	AA	BB	AB	AB
LG6	104.6	16838802	16838802	AB	AB	AB	AB	AA	AB	AB	AB	BB	AB	AB	AB	AA	AB	AB	AB	AB	AA	AB	AB	AB	AB	AA	AB	AB	BB	BB	AA	AB	AB	AB	AA	AB	AB	AA	AB	BB	AB	BB	AB	AB	BB	AA	BB	AB	AB
LG6	110.3	16838802	16838802	AB	BB	AB	AB	AB	AB	AB	AB	BB	AB	AB	AB	AA	AB	AB	AB	BB	AA	AB	AB	AB	BB	AB	AB	BB	BB	BB	AA	AB	AB	BB	AB	AB	BB	AA	AB	BB	AB	BB	BB	AB	BB	AA	BB	BB	AB
LG6	110.6	16838802	16838802	AB	BB	AB	AB	AB	AB	AB	AB	BB	AB	AB	AB	AA	AB	AB	AB	BB	AA	AB	AB	AB	BB	AB	AB	BB	BB	BB	AA	AB	AB	BB	AB	AB	BB	AA	AB	BB	AB	BB	BB	AB	BB	AA	BB	BB	AB
LG6	112.6	16838802	16838802	AB	BB	AB	AB	AB	AB	AB	AB	BB	AB	AB	AB	AA	AB	AB	AB	BB	AA	AB	AB	AB	BB	AB	AB	BB	BB	BB	AA	AB	AB	BB	AB	AB	BB	AA	AB	BB	AB	BB	BB	AB	BB	AB	BB	BB	AB
LG6	112.6	16838802	16838802	AB	BB	AB	AB	AB	AB	AB	AB	BB	AB	AB	AB	AA	AB	AB	AB	BB	AA	AB	AB	AB	BB	AB	AB	BB	BB	BB	AA	AB	AB	BB	AB	AB	BB	AA	AB	AB	AB	BB	BB	AB	BB	AB	BB	BB	AB
LG6	112.6	16838803	16838815	AB	BB	AB	AB	AB	AB	AB	AB	BB	AB	AB	AB	AA	AB	AB	AB	BB	AA	AB	AB	AB	BB	AB	AB	BB	BB	BB	AA	AB	AB	BB	AB	AB	BB	AA	AB	AB	AB	BB	BB	AB	BB	AB	BB	BB	AB
LG6	112.9	16845292	16845292	AB	BB	AB	AB	AB	AB	AB	AB	BB	AB	AB	AB	AA	AB	AB	AB	BB	AA	AB	AB	AB	BB	AB	AB	BB	BB	BB	AA	AB	AB	BB	AB	AB	BB	AA	AB	AB	AB	BB	BB	AB	BB	AB	BB	BB	AB
LG6	113.2	16968367	17292432	AB	BB	AB	AB	AB	AB	AB	AB	BB	AA	AB	AB	AA	AB	AB	AB	BB	AA	AB	AB	AB	BB	AB	AB	BB	BB	BB	AA	AB	AB	BB	AB	AB	BB	AA	AB	AB	AB	BB	BB	AB	BB	AB	BB	BB	AB
LG6	112.9	17292432	17292432	AB	BB	AB	AB	AB	AB	AB	AB	BB	AA	AB	AB	AA	AB	AB	AB	BB	AA	AB	AB	AB	BB	AB	AB	BB	BB	BB	AA	AB	AB	BB	AB	AB	BB	AA	AB	AB	AB	BB	BB	AB	BB	AB	BB	BB	AB
LG6	113.9	17292437	17292437	AB	BB	AB	AB	AB	AB	AB	AB	BB	AA	AB	AB	AA	AB	AB	AB	BB	AA	AB	AB	AB	BB	AB	AB	BB	BB	BB	AA	AB	AB	BB	AB	AA	BB	AA	AB	AB	AB	BB	BB	AB	BB	AB	BB	BB	AB
LG6	114.6	17320607	17377757	AB	BB	AB	AB	AB	AB	AB	AB	BB	AA	AB	AB	AA	AB	AB	AB	BB	AA	AB	AB	AB	BB	AB	AB	BB	BB	AB	AA	AB	AB	BB	AB	AA	BB	AA	AB	AB	AB	BB	BB	AB	BB	AB	BB	BB	AB
LG6	115.6	17734723	17734723	AB	BB	AB	AB	AB	AB	AB	AB	BB	AA	AB	AB	AA	AA	AB	AB	BB	AA	AB	AB	AB	BB	AB	AB	BB	BB	AB	AA	AB	AB	BB	AB	AA	BB	AA	AB	AB	AB	BB	BB	AB	BB	AB	BB	AB	AB
LG6	115.6	17734725	17734726	AB	BB	AB	AB	AB	AB	AB	AB	BB	AA	AB	AB	AA	AA	AB	AB	BB	AA	AB	AB	AB	BB	AB	AB	BB	BB	AB	AA	AB	AB	BB	AB	AA	BB	AA	AB	AB	AB	BB	BB	AB	BB	AB	BB	AB	AB
LG6	117.2	18131864	18135496	AB	BB	AB	AB	AB	AB	AB	AB	BB	AA	AB	AB	AA	AA	AB	AB	BB	AB	AB	AB	AB	BB	AB	AB	BB	BB	AB	AA	AB	AB	BB	AB	AA	BB	AA	AB	AB	AB	BB	BB	AB	BB	AB	BB	AB	AB
LG6	115.6	18197863	18197863	AB	BB	AB	AB	AB	AB	AB	AB	BB	AA	AB	AB	AB	AA	AB	AB	BB	AA	AB	AB	AB	BB	AB	AB	BB	BB	AB	AA	AB	AB	AB	AB	AA	BB	AA	AB	AB	AA	BB	BB	AB	AB	AB	BB	AB	AA
LG6	116.2	18197869	18197869	AB	BB	AB	AB	AB	AB	AB	AB	BB	AA	AB	AB	AB	AA	AB	AB	BB	AA	AB	AB	AB	BB	AB	AB	BB	BB	AB	AA	AB	AB	AB	AB	AA	BB	AA	AB	AB	AA	BB	BB	AB	AB	AB	BB	AB	AA
LG6	116.9	18366564	18366573	AB	BB	AB	AB	AB	AB	AB	AB	BB	AA	AB	AB	AB	AA	AB	AB	BB	AA	AB	AB	AB	BB	AB	AB	BB	BB	AB	AA	AB	AB	AB	AB	AA	BB	AA	AB	AB	AA	BB	BB	AB	AB	AA	BB	AB	AA
LG6	117.2	18366680	18366680	AB	BB	AB	AB	AB	AB	AB	AB	BB	AA	AB	AB	AB	AA	AB	AB	BB	AA	AB	AB	AB	BB	AB	AB	BB	BB	AB	AA	AB	AB	AB	AB	AB	BB	AA	AB	AB	AA	BB	BB	AB	AB	AA	BB	AB	AA
LG6	119.2	18366999	18372985	AB	BB	AB	AB	AB	AB	AB	AB	BB	AA	AB	AB	AB	AB	AB	AB	BB	AA	AB	AB	AB	BB	AB	AB	BB	BB	AB	AA	AB	AB	AB	AB	AB	BB	AA	AB	AB	AA	BB	BB	AB	AB	AA	BB	AB	AA
LG6	119.9	18372985	18372985	AB	BB	AB	AB	AB	AB	AB	AB	BB	AA	AB	AB	AB	AB	AB	AB	BB	AA	AB	AB	AB	BB	AB	AB	BB	BB	AB	AA	AB	AB	AB	AB	AB	BB	AA	AB	AB	AA	BB	BB	AB	AB	AA	BB	AB	AA
LG6	120.2	18373186	18373186	AB	BB	AB	AB	AB	AB	AB	AB	BB	AA	AB	AB	AB	AB	AB	AB	BB	AA	AB	AB	AB	BB	AB	AB	BB	BB	AB	AA	AB	AB	AB	AB	AB	BB	AA	AB	AB	AA	BB	BB	AB	AB	AA	BB	AB	AA
LG6	120.9	18384886	18384886	AB	BB	AB	AB	AB	AB	AB	AB	BB	AB	AB	AB	AB	AB	AB	AB	BB	AA	AB	AB	AB	BB	AB	AB	BB	BB	AB	AA	AB	AB	AB	AB	AB	BB	AA	AB	AB	AA	BB	BB	AB	AB	AA	BB	AB	AA
LG6	121.2	18445244	18562152	AB	BB	AB	AB	AB	AB	AB	AB	BB	AB	AB	AB	AB	AB	AB	AB	BB	AA	BB	AB	AB	BB	AB	AB	BB	BB	AB	AA	AB	AB	AB	AB	AB	BB	AA	AB	AB	AA	BB	BB	AB	AB	AA	BB	AB	AA
LG6	123.5	19014007	19014007	AB	BB	AB	AB	AB	AB	AB	AB	BB	AB	AB	AB	AB	AB	AB	AB	AB	AA	BB	AB	AB	BB	AB	AB	BB	AB	AB	AA	AB	AB	AB	AB	AB	BB	AB	AB	AB	AA	AB	BB	AB	AB	AA	BB	AB	AA
LG6	123.8	19014007	19014007	AB	BB	AB	AB	AB	AB	AB	AB	BB	AB	AB	AB	AB	AB	AB	AB	AB	AA	BB	AB	AB	BB	AB	AB	BB	AB	AB	AA	AB	AB	AB	AB	AB	BB	AB	AB	AB	AA	AB	BB	AB	AB	AA	BB	AB	AA
LG6	125.8	19563317	19563317	AB	BB	AB	AB	AB	AB	AB	AB	BB	AB	AB	AB	AB	AB	AB	AB	AB	AA	BB	AB	AB	BB	AB	AB	BB	AB	AB	AA	AB	AB	AB	AB	AB	BB	AB	AB	AB	AA	AB	BB	AB	AB	AA	BB	AA	AA
LG6	126.8	19679901	19679901	AB	BB	AB	AB	AB	AB	AB	AB	BB	AB	AB	AB	AB	AB	AB	AB	AB	AA	BB	AB	AB	BB	AB	AB	BB	AB	AB	AA	AB	AB	AB	AB	AB	BB	AB	AB	AB	AA	AB	BB	AB	AB	AA	BB	AA	AA
LG6	134.1	19736503	19736503	BB	BB	AB	AB	AB	AB	AB	BB	BB	AB	BB	AB	AB	BB	AB	AB	AB	AB	BB	AB	AB	BB	AB	BB	BB	AB	AB	BB	AB	BB	AB	AB	AB	BB	AB	AB	AB	AA	AB	BB	AB	BB	AA	BB	AA	BB
LG6	134.4	19736617	19736617	BB	BB	AB	AB	AB	AB	AB	BB	BB	AB	BB	AB	AB	BB	AB	AB	AB	AB	BB	AB	AB	BB	AB	BB	BB	AB	AB	BB	AB	BB	AB	AB	AB	BB	AB	AB	AB	AA	AB	BB	AB	BB	AA	BB	AA	BB
LG6	135.1	19736628	19736628	BB	BB	AB	AB	AB	AB	AB	BB	BB	AB	BB	AB	AB	BB	AB	AB	AB	AB	BB	AB	AB	BB	AB	BB	BB	AB	AB	BB	AB	BB	AB	AB	AB	BB	AB	AB	AB	AA	AB	BB	AB	BB	AA	BB	AA	BB
LG6	136.1	19746418	19746418	BB	BB	AB	AB	AB	AB	AB	BB	BB	AB	BB	AB	AB	BB	AB	AB	AB	AB	BB	AB	AB	BB	AB	BB	BB	AB	AB	BB	AB	BB	AB	AB	AB	BB	AB	BB	AB	AA	AB	AB	AB	BB	AA	BB	AA	BB
LG6	143.7	19746418	19746418	BB	BB	AB	AB	AB	AB	AB	BB	BB	AB	BB	AB	BB	BB	AB	BB	AB	AB	BB	BB	AB	BB	AB	BB	BB	AB	AB	BB	AB	BB	AB	AB	BB	BB	AB	BB	AB	BB	AB	AB	BB	BB	AA	BB	AA	BB
LG6	148	19746418	19746418	BB	BB	AB	AB	AB	BB	AB	BB	BB	AB	BB	AB	BB	BB	AB	BB	AB	AB	BB	BB	AB	BB	AB	BB	BB	AB	AB	BB	AB	BB	AB	AB	BB	BB	AB	BB	AB	BB	AB	AB	BB	BB	BB	BB	AA	BB
LG6	152.6	19746418	19746418	BB	BB	AB	AB	AB	BB	AB	BB	BB	AB	BB	AB	BB	BB	BB	BB	AB	BB	BB	BB	AB	BB	BB	BB	BB	AB	AB	BB	AB	BB	AB	AB	BB	AB	AB	BB	AB	BB	AB	AB	BB	BB	BB	BB	AA	BB
LG6	153.3	19746418	19746418	BB	BB	AB	AB	AB	BB	AB	BB	BB	AB	BB	AB	BB	BB	BB	BB	AB	BB	BB	BB	AB	BB	BB	BB	BB	AB	AB	BB	AB	BB	AB	BB	BB	AB	AB	BB	AB	BB	AB	AB	BB	BB	BB	BB	AA	BB
LG6	154.3	19862040	19903191	BB	BB	AB	AB	AB	BB	AB	BB	AB	AB	BB	AB	BB	BB	BB	BB	AB	BB	BB	BB	AB	BB	BB	BB	BB	AB	AB	BB	AB	BB	AB	BB	BB	AB	AB	BB	BB	BB	AB	AB	BB	BB	BB	BB	AA	BB
LG6	155	20196267	20196267	BB	BB	AB	AB	AB	BB	AB	BB	AB	AB	BB	AB	BB	BB	BB	BB	AB	BB	BB	BB	AB	AB	BB	BB	BB	AB	AB	BB	AB	BB	AB	BB	BB	AB	AB	BB	BB	BB	AA	AB	BB	BB	BB	BB	AA	BB
LG6	156	20520268	20520268	BB	BB	AB	AB	AB	BB	AB	BB	AB	AB	BB	AB	BB	BB	BB	BB	AB	BB	BB	BB	AB	AB	BB	BB	BB	AB	AB	BB	AB	BB	AB	BB	BB	AB	AB	BB	BB	BB	AA	AB	BB	BB	BB	BB	AA	BB
LG6	156.6	20549420	20549420	BB	BB	AB	AB	AB	BB	AB	BB	AB	AB	BB	AB	BB	BB	BB	BB	AB	BB	BB	BB	AB	AB	BB	BB	BB	AB	AB	BB	AB	BB	AB	BB	BB	AB	AB	BB	BB	BB	AA	AB	BB	BB	BB	BB	AA	BB
LG6	157.3	20668693	20668693	BB	BB	AB	AB	AB	BB	AB	BB	AB	AB	BB	AB	BB	BB	BB	BB	AB	BB	BB	BB	AB	AB	BB	BB	BB	AB	AB	BB	AB	BB	AB	BB	BB	AB	AB	BB	BB	BB	AA	AB	BB	BB	BB	BB	AA	BB
LG6	157.6	20722635	21455815	BB	BB	AB	AB	AB	BB	AB	BB	AB	AB	BB	AB	BB	BB	BB	BB	AB	BB	BB	BB	AB	AB	BB	BB	BB	AB	AB	BB	AB	BB	AB	BB	BB	AB	AB	BB	BB	BB	AA	AB	BB	BB	BB	BB	AA	BB
LG6	157.9	21562428	21562428	BB	BB	AB	AB	AB	BB	AB	BB	AB	AB	BB	AB	AB	BB	BB	BB	AB	BB	BB	BB	AB	AB	BB	BB	BB	AB	AB	BB	AB	BB	AB	BB	BB	AB	AB	BB	BB	BB	AA	AB	BB	BB	BB	BB	AA	BB
LG6	156.3	21991120	21991120	BB	BB	AB	AB	AB	BB	AB	BB	AB	AB	AB	AB	AB	AB	BB	BB	AB	BB	BB	BB	AB	AB	BB	BB	BB	BB	AB	BB	AB	BB	AB	BB	BB	AB	AB	BB	BB	BB	AA	AB	BB	BB	BB	BB	AA	BB
LG6	156.6	21991137	21991137	BB	BB	AB	AB	AB	BB	AB	BB	AB	AB	AB	AB	AB	AB	BB	BB	AB	BB	BB	BB	AB	AB	BB	BB	BB	BB	AB	BB	AB	BB	AB	BB	BB	AB	AB	BB	BB	BB	AA	AB	AB	BB	BB	BB	AA	BB
LG6	158.9	22231259	22373473	BB	BB	AB	AB	AB	BB	AB	BB	AB	AB	AB	AB	AA	AA	BB	BB	AB	BB	BB	BB	AB	AB	BB	BB	BB	BB	AB	BB	AB	BB	AA	BB	BB	AB	AB	BB	BB	BB	AA	AB	AB	BB	BB	BB	AA	BB
LG6	159.6	22388961	22631461	BB	BB	AB	AB	AB	BB	AB	BB	AB	AA	AB	AB	AA	AA	BB	BB	AB	BB	BB	BB	AB	AB	BB	BB	BB	BB	AA	BB	AB	BB	AA	BB	BB	AB	AB	BB	BB	BB	AA	AB	AB	BB	BB	BB	AA	BB
LG6	160.3	22631461	22631461	BB	BB	AB	AB	AB	BB	AB	BB	AB	AA	AB	AB	AA	AA	BB	BB	AB	BB	BB	BB	AB	AB	BB	BB	BB	BB	AA	BB	AB	BB	AA	BB	BB	AB	AA	BB	BB	BB	AA	AB	AB	BB	BB	BB	AA	BB
LG6	160.6	22631461	22631461	BB	BB	AB	AB	AB	BB	AB	BB	AB	AA	AB	AB	AA	AA	BB	BB	AB	BB	BB	BB	AB	AB	BB	BB	BB	BB	AA	BB	AA	BB	AA	BB	BB	AB	AA	BB	BB	BB	AA	AB	AB	BB	BB	BB	AA	BB
LG6	160.9	22631461	22631461	BB	BB	AB	AB	AB	BB	AB	BB	AB	AA	AB	AB	AA	AA	BB	BB	AB	BB	BB	BB	AB	AB	BB	BB	BB	BB	AA	BB	AA	BB	AA	BB	BB	AB	AA	BB	BB	BB	AA	AB	AB	BB	BB	BB	AA	BB
LG6	162.6	22631461	22631461	BB	BB	AB	AB	AB	BB	AB	BB	AB	AA	AB	AB	AA	AA	BB	BB	BB	BB	BB	BB	AB	AB	BB	BB	BB	BB	AA	BB	AA	BB	AA	BB	BB	AB	AA	BB	BB	BB	AA	AB	AB	BB	BB	BB	AA	BB
LG6	163.2	22631461	22631461	BB	BB	AB	AB	AB	BB	AB	BB	AB	AA	AB	AB	AA	AA	BB	BB	BB	BB	BB	BB	AB	AB	BB	BB	BB	BB	AA	BB	AA	BB	AA	BB	BB	AB	AA	BB	BB	BB	AA	AB	AB	BB	BB	BB	AA	BB
LG6	163.6	22631461	22631461	BB	BB	AB	AB	AB	BB	AB	BB	AB	AA	AB	AB	AA	AA	BB	BB	BB	BB	BB	AB	AB	AB	BB	BB	BB	BB	AA	BB	AA	BB	AA	BB	BB	AB	AA	BB	BB	BB	AA	AB	AB	BB	BB	BB	AA	BB
LG6	163.9	22631461	22631461	BB	BB	AB	AB	AB	BB	AB	BB	AB	AA	AB	AB	AA	AA	BB	BB	BB	BB	BB	AB	AB	AB	BB	BB	BB	BB	AA	BB	AA	BB	AA	BB	BB	AB	AA	BB	BB	BB	AA	AB	AB	BB	BB	BB	AA	BB
LG6	164.9	22631461	22631461	BB	BB	AB	AB	AB	BB	AB	BB	AB	AA	AB	AB	AA	AA	BB	BB	BB	BB	BB	AB	AB	AB	BB	BB	BB	BB	AA	BB	AA	BB	AA	BB	BB	AB	AA	BB	BB	BB	AA	BB	AB	BB	BB	BB	AA	BB
LG6	165.2	22631461	22631461	BB	BB	AB	AB	AB	BB	AB	BB	AB	AA	AB	AB	AA	AA	BB	BB	BB	BB	BB	AB	AB	AB	BB	BB	BB	BB	AA	BB	AA	BB	AA	BB	BB	AB	AA	BB	BB	BB	AA	BB	AB	BB	BB	BB	AA	BB
LG6	165.6	22631461	22631461	BB	BB	AB	AB	AB	BB	AB	BB	AB	AA	AB	AB	AA	AA	BB	BB	BB	BB	BB	AB	AB	AB	BB	BB	BB	BB	AA	BB	AA	BB	AA	BB	BB	AB	AA	BB	BB	BB	AA	BB	AB	BB	BB	BB	AA	BB
LG6	167.5	22631468	22631468	BB	BB	AB	AB	AB	BB	AB	BB	AB	AA	AB	AB	AA	AA	BB	BB	BB	BB	BB	AB	AB	AB	BB	BB	BB	BB	AA	BB	AA	BB	AA	BB	BB	AB	AA	BB	BB	BB	AA	BB	AB	BB	BB	BB	AA	BB
LG6	168.9	22631471	22631471	BB	BB	AB	AB	AB	BB	AB	BB	AB	AA	AB	AB	AA	AA	BB	BB	BB	BB	BB	AB	AB	AB	BB	BB	BB	BB	AA	BB	AA	AA	AA	BB	BB	AB	AA	BB	BB	BB	AA	BB	AB	BB	BB	BB	AA	BB
LG6	169.9	22731344	22760304	BB	BB	AB	AB	AB	BB	AB	BB	AB	AA	AB	AB	AA	AA	BB	BB	BB	BB	BB	AA	AB	AB	BB	BB	BB	BB	AA	BB	AA	AA	AA	BB	BB	AB	AA	BB	BB	BB	AA	BB	AB	BB	BB	BB	AA	BB
LG6	171.9	23003869	23003869	BB	BB	AB	AB	AB	BB	AB	BB	AB	AA	AB	AB	AA	AA	BB	AB	BB	BB	BB	AA	AB	AB	BB	BB	BB	BB	AA	BB	AA	AA	AA	BB	BB	AB	AA	BB	BB	BB	AA	BB	AB	BB	BB	BB	AA	BB
LG6	174.8	23282493	23555891	BB	BB	AB	AB	AB	BB	AB	AB	AB	AA	AB	AB	AA	AA	AB	AB	BB	BB	BB	AA	AB	AB	BB	AB	BB	BB	AA	AB	AA	AA	AA	BB	BB	AB	AA	BB	BB	BB	AA	BB	AB	BB	BB	BB	BB	BB
LG6	175.2	23556007	23556007	BB	BB	AB	AB	AB	BB	AB	AB	AB	AA	AB	AB	AA	AA	AB	AB	BB	BB	BB	AA	AB	AB	BB	AB	BB	BB	AA	AB	AA	AA	AA	BB	BB	AB	AA	BB	BB	BB	AA	BB	AB	BB	BB	BB	BB	BB
LG6	175.5	23558201	23565036	BB	BB	AB	AB	AB	BB	AB	AB	AB	AA	AB	AB	AA	AA	AB	AB	BB	BB	BB	AA	AB	AB	BB	AB	BB	BB	AA	AB	AA	AA	AA	BB	BB	AB	AA	BB	BB	BB	AA	BB	AB	BB	BB	BB	BB	BB
LG6	174.2	23748837	23763959	BB	BB	AB	AB	AB	BB	AB	AB	AB	AA	AB	AB	AB	AA	AB	AB	BB	BB	BB	AA	AB	AB	BB	AB	BB	BB	AB	AB	AA	AA	AB	BB	BB	AB	AA	BB	BB	BB	AA	BB	AB	BB	BB	BB	BB	BB
LG6	175.2	24203002	24455999	BB	BB	AB	AB	AB	BB	AB	AB	AB	AA	AB	AB	BB	AA	AB	AB	BB	BB	BB	AA	AB	AB	BB	AB	BB	BB	AB	AB	AA	AA	AB	BB	BB	AB	AA	BB	BB	BB	AA	BB	AB	BB	BB	BB	BB	BB
LG6	176.2	24673970	24673970	BB	BB	AB	AB	AB	BB	AB	AB	AB	AA	AB	AB	BB	AA	AB	AB	BB	BB	BB	AA	AB	AB	AB	AB	BB	BB	AB	AB	AA	AA	AB	BB	BB	AB	AA	BB	BB	BB	AA	BB	AB	BB	BB	BB	BB	BB
LG6	177.2	24673970	24673970	BB	BB	AB	AB	AB	BB	AB	AB	AB	AA	AB	AB	BB	AA	AB	AB	BB	BB	BB	AA	AB	AB	AB	AB	BB	BB	AB	AB	AA	AA	AB	BB	BB	AB	AA	BB	BB	BB	AA	BB	AB	BB	BB	BB	BB	BB
LG7	0	5639	24872	AA	AA	AB	AA	AA	AA	AA	AA	AA	AA	AA	AA	AA	AA	AA	AA	AA	AA	AA	AA	AA	AA	AA	AA	AA	AA	AA	AA	AA	AA	AA	AA	AA	AA	AA	AA	AA	AA	AA	AA	AA	AA	AA	AA	AA	AA
LG7	0.7	237183	249754	AA	AA	AA	AA	AA	AA	AA	AA	AA	AA	AA	AA	AA	AA	AA	AA	AA	AA	AA	AA	AA	AA	AA	AA	AA	AA	AA	AA	AA	AA	AA	AA	AA	AA	AA	AA	AA	AA	AA	AA	AA	AA	AA	AA	AA	AA
LG7	1	253863	1657879	AA	AA	AA	AA	AA	AA	AA	AA	AA	AA	AA	AA	AA	AA	AA	AA	AA	AA	AA	AA	AA	AA	AA	AA	AA	AA	AA	AA	AA	AA	AA	AA	AA	AA	AA	AA	AA	AA	AA	AA	AA	AA	AA	AA	AA	AA
LG7	5	1976481	1976481	AA	AA	AA	AA	AB	AA	AA	AA	AA	AA	AA	AA	AA	AA	AB	AA	AA	AA	AA	AA	AA	AA	AA	AA	AA	AA	AA	AA	AA	AA	AA	AA	AA	AA	AA	AA	AA	AA	AA	AA	AA	AA	AB	AB	AA	AA
LG7	10.6	3286037	3286037	AA	AA	AA	AA	AB	AA	AA	AA	AA	AA	AA	AB	AA	AA	BB	AB	AA	AA	AB	AA	AA	AA	AA	AA	AB	AA	AA	AA	AA	AA	AA	AA	AA	AA	AA	AA	AA	AA	AA	AB	AA	AA	AB	AB	AA	AA
LG7	11.9	3534000	3534000	AA	AA	AA	AA	AB	AA	AA	AA	AA	AA	AA	AB	AB	AA	BB	AB	AA	AA	AB	AA	AA	AA	AB	AA	AB	AA	AA	AA	AA	AA	AA	AA	AA	AA	AA	AA	AA	AA	AA	AB	AA	AA	AB	AB	AA	AA
LG7	34.8	3614122	3614122	AA	AA	AB	AB	AB	AB	AA	AA	AB	AB	AB	AB	AB	AB	BB	AB	AA	AA	AB	AA	AA	AA	AB	AA	AB	AA	AB	AA	AA	AA	AA	AA	AB	AB	AA	AA	AB	AA	AA	AB	AB	AA	AB	AB	AA	AA
LG7	37.1	3725619	3725619	AA	AB	AB	AB	AB	AB	AA	AA	AB	AB	AB	AB	AB	AB	BB	AB	AA	AA	AB	AB	AA	AA	AB	AA	AB	BB	AB	AB	AA	AA	AB	AA	AB	AB	AA	AA	AB	AB	AA	AB	AB	AA	AB	AB	AA	AA
LG7	37.4	3785551	3785551	AA	AB	AB	AB	AB	AB	AB	AA	AB	AB	AB	AB	AB	AB	BB	AB	AA	AA	AB	AB	AA	AA	AB	AA	AB	BB	AB	AB	AA	AA	AB	AA	AB	AB	AA	AA	AB	AB	AA	AB	AB	AA	AB	AB	AA	AA
LG7	41.7	3785667	3785667	AA	AB	AB	AB	AB	AB	AB	AA	AB	AB	AB	AB	AB	AB	BB	AB	AB	AA	AB	AB	AA	AA	AB	AA	AB	BB	AB	AB	AA	AB	AB	AB	AB	AB	AA	AA	AB	AB	AA	AB	AB	AB	AB	AB	AB	AA
LG7	43.4	3788998	3825866	AA	AB	AB	AB	AB	AB	AB	AA	AB	AB	AB	AB	AB	AB	BB	AB	AB	AA	AB	AB	AA	AA	AB	AA	AB	BB	AB	AB	AA	AB	AB	AB	AB	AB	AA	AA	AB	AB	AA	AB	AB	AB	AB	AB	AB	AA
LG7	42.7	3830482	3832864	AA	AB	AB	AB	AB	AB	AB	AA	AB	AB	AB	AA	AB	AB	BB	AB	AB	AA	AB	AB	AA	AA	AB	AA	AB	BB	AB	AB	AA	AB	AB	AB	AB	AB	AA	AA	AB	AB	AA	AB	AB	AB	AA	AB	AB	AA
LG7	43.4	4215658	4215658	AB	AB	AB	AB	AB	AB	AB	AA	AB	AB	AB	AA	AB	AB	BB	AB	AB	AA	AB	AB	AA	AA	AB	AA	AB	BB	AB	AB	AA	AB	AB	AB	AB	AB	AA	AA	AB	AB	AA	AB	AB	AB	AA	AB	AB	AA
LG7	44	4215666	4215666	AB	AB	AB	AB	AB	AB	AB	AA	AB	AB	AB	AA	AB	AB	BB	AB	AB	AA	AB	AB	AA	AA	AB	BB	AB	BB	AB	AB	AA	AB	AB	AB	AB	AB	AA	AA	AB	AB	AA	AB	AB	AB	AA	AB	AB	AA
LG7	44.4	4215667	4215667	AB	AB	AB	AB	AB	AB	AB	AA	AB	AB	AB	AA	AB	AB	BB	AB	AB	AA	AB	AB	AA	AA	AB	BB	AB	BB	AB	AB	AA	AB	AB	AB	AB	AB	AA	AA	AB	AB	AA	AB	AB	AB	AA	AB	AB	AA
LG7	44.4	4665895	4679173	AB	AB	AB	AB	AB	AB	AB	AA	BB	AA	AB	AA	AB	AB	BB	AB	AB	AA	AB	AB	AA	AA	AB	BB	AA	BB	AB	AB	AA	AB	AB	AA	AB	AB	AA	AA	AB	AB	AA	AB	AB	AB	AA	AB	AB	AA
LG7	43	5176470	5176470	AB	AA	AB	AB	AB	AB	AB	AA	BB	AA	AB	AA	AB	AA	BB	AB	AB	AB	AA	AB	AA	AA	AB	BB	AA	BB	AB	AB	AA	AB	AB	AA	AB	AA	AA	AA	AB	AB	AA	AA	AB	AB	AA	AB	AB	AA
LG7	43.4	5259218	5259218	AB	AA	AB	AB	AB	AB	AB	AA	BB	AA	AB	AA	AB	AA	BB	AB	AB	AB	AA	AB	AA	AA	AB	BB	AA	BB	AB	AB	AA	AB	AB	AA	AB	AA	AA	AA	AB	AB	AA	AA	AB	AB	AA	AB	AB	AA
LG7	44.4	5308733	5313391	AB	AA	AB	AB	AB	AB	AB	AA	BB	AA	AB	AA	AB	AA	BB	AB	AB	AB	AA	AB	AA	AA	AB	BB	AA	BB	AB	AB	AA	AB	AB	AA	AB	AA	AA	AB	AB	AB	AA	AA	AB	AB	AA	AB	AB	AA
LG7	44	5419877	5419877	AB	AA	AB	AB	AB	AB	AB	AA	BB	AA	AB	AA	AB	AA	BB	AB	AB	AB	AA	AB	AA	AA	AB	BB	AA	BB	AB	AB	AA	AB	AB	AA	AB	AA	AA	AB	AB	AB	AA	AA	AB	AB	AA	AB	AB	AA
LG7	45.4	5957025	6238007	AB	AA	AB	AB	AB	AB	AB	AA	BB	AA	AB	AA	AB	AA	BB	AB	AB	AB	AA	AB	AA	AA	AB	BB	AA	BB	AB	AB	AA	AB	AB	AA	AB	AA	AA	AB	AB	AB	AA	AA	AB	AB	AB	AB	AB	AA
LG7	46.4	6602968	6602968	AB	AA	AB	AB	AB	AA	AB	AA	BB	AA	AB	AA	AB	AA	BB	AB	AB	AB	AA	AB	AA	AA	AB	BB	AA	AB	AB	AB	AA	AB	AB	AA	AB	AA	AA	AB	AB	AB	AA	AA	AB	AB	AB	AB	AB	AA
LG7	47	6602971	6618349	AB	AA	AB	AB	AB	AA	AB	AA	BB	AA	AB	AA	AB	AA	BB	AB	AB	AB	AA	AB	AA	AA	AB	BB	AA	AB	AB	AB	AA	AB	AB	AA	AB	AA	AB	AB	AB	AB	AA	AA	AB	AB	AB	AB	AB	AA
LG7	48	6618362	6638437	AB	AA	AB	AB	AB	AA	AB	AA	BB	AA	AB	AA	AB	AA	BB	AB	AB	AB	AA	AB	AA	AA	AB	BB	AA	AB	AB	AB	AA	AB	AB	AA	AB	AA	AB	AB	AB	AB	AA	AA	AB	AB	AB	AB	BB	AA
LG7	48.3	6867431	6867431	AB	AA	AB	AB	AB	AA	AB	AA	BB	AA	AB	AA	AB	AA	BB	AB	AB	AB	AA	AB	AA	AA	AB	BB	AA	AB	AB	AB	AA	AB	AB	AA	AB	AA	AB	AB	AB	AB	AA	AA	AB	AB	AB	AB	BB	AA
LG7	49.7	6867431	6881949	AB	AA	AB	AB	AB	AA	AB	AA	BB	AA	AB	AA	AB	AA	BB	AB	AB	AB	AA	AB	AA	AA	AB	BB	AA	AB	AB	AB	AA	AB	AB	AA	AB	AA	AB	AB	AB	AA	AA	AA	AB	AB	AB	AB	BB	AA
LG7	50.7	7154854	7154854	AB	AA	AB	AB	AB	AA	AB	AA	BB	AA	AB	AA	AB	AA	BB	AB	AB	AB	AA	AB	AA	AA	AB	BB	AB	AB	AB	AB	AA	AB	AB	AA	AB	AA	BB	AB	AB	AA	AA	AA	AB	BB	AB	AB	BB	AA
LG7	51	7156773	7156773	AB	AA	AB	AB	AB	AA	AB	AA	BB	AA	AB	AA	AB	AA	BB	AB	AB	AB	AA	AB	AB	AA	AB	BB	AB	AB	AB	AB	AA	AB	AB	AA	AB	AA	BB	AB	AB	AA	AA	AA	AB	BB	AB	AB	BB	AA
LG7	51.7	7165629	7165629	AB	AA	AB	AB	AB	AA	AB	AA	BB	AA	AB	AA	AB	AA	BB	AB	AB	AB	AA	AB	AB	AA	AB	BB	AB	AB	AB	AB	AA	AB	AB	AA	AB	AA	BB	AB	AB	AA	AA	AA	AB	BB	AB	AB	BB	AA
LG7	52.3	7166143	7166143	AB	AA	AB	AB	AB	AA	AB	AA	BB	AA	AB	AA	AB	AA	BB	AB	AB	AB	AA	AB	AB	AA	AB	BB	AB	AB	AB	AB	AA	AB	AB	AA	AB	AA	BB	AB	AB	AA	AA	AA	AB	BB	AB	AB	BB	AA
LG7	52.6	7175181	7175181	AB	AA	AB	AB	AB	AA	AB	AA	BB	AA	AB	AA	AB	AA	BB	AB	AB	AB	AA	AB	AB	AA	AB	BB	AB	AB	AB	AB	AA	AB	AB	AA	AB	AA	BB	AB	AB	AA	AA	AA	AB	BB	AB	AB	BB	AA
LG7	53	7175181	7242346	AB	AA	AB	AB	AB	AA	AB	AA	BB	AA	AB	AA	AB	AA	BB	AB	AB	AB	AA	AB	AB	AA	AB	BB	AB	AB	AB	AB	AA	AB	AB	AA	AB	AA	BB	AB	AB	AA	AA	AA	AB	BB	AB	AB	BB	AA
LG7	53.6	7247035	7247035	AB	AA	AB	AB	AB	AA	AB	AA	BB	AA	AB	AA	AB	AA	BB	AB	AB	AB	AA	AB	AB	AA	AB	BB	AB	AB	AB	AB	AA	AB	AB	AA	AB	AA	BB	AB	AB	AA	AA	AA	AB	BB	AB	AB	BB	AA
LG7	54	7247240	7286522	AB	AA	AB	AB	AB	AA	AB	AA	BB	AA	AB	AA	AB	AA	BB	AB	AB	AB	AA	AB	AB	AA	AB	BB	AB	AB	AB	AB	AA	AB	AB	AA	AB	AA	BB	AB	AB	AA	AA	AA	AB	BB	AB	AB	BB	AA
LG7	54.3	7286527	7312682	AB	AA	AB	AB	AB	AA	AB	AA	BB	AA	AB	AA	AB	AA	BB	AB	AB	AB	AA	AB	BB	AA	AB	BB	AB	AB	AB	AB	AA	AB	AB	AA	AB	AA	BB	AB	AB	AA	AA	AA	AB	BB	AB	AB	BB	AA
LG7	54.6	7312682	7316158	AB	AA	AB	AB	AB	AA	AB	AA	BB	AA	AB	AA	AB	AA	BB	AB	AB	AB	AA	AB	BB	AA	AB	BB	AB	AB	AB	AB	AA	AB	AB	AA	BB	AA	BB	AB	AB	AA	AA	AA	AB	BB	AB	AB	BB	AA
LG7	55	7347655	7347655	AB	AA	AB	AB	AB	AA	AB	AA	BB	AA	AB	AA	AB	AA	BB	AB	AB	AB	AA	AB	BB	AA	AB	BB	AB	AB	AB	AB	AA	AB	AB	AA	BB	AA	BB	AA	AB	AA	AA	AA	AB	BB	AB	AB	BB	AA
LG7	57	7609809	7609809	AB	AB	AB	AB	AB	AA	AB	AA	AB	AA	AB	AA	AB	AA	BB	AB	BB	AB	AA	AB	BB	AA	AB	BB	AB	AB	AB	AB	AA	AB	AB	AA	BB	AA	BB	AA	AA	AB	AA	AA	AB	BB	AB	AB	BB	AA
LG7	57.3	7609928	7609928	AB	AB	AB	AB	AB	AA	AB	AA	AB	AA	AB	AA	AB	AA	BB	AB	BB	AB	AA	AB	BB	AA	AB	BB	AB	AB	AB	AB	AA	AB	AB	AA	BB	AA	BB	AA	AA	AB	AA	AA	AB	BB	AB	AB	BB	AA
LG7	57.9	7612446	7612446	AB	AB	AB	AB	AB	AA	AB	AA	AB	AA	AB	AA	AB	AA	BB	AB	BB	AB	AA	AB	BB	AA	AB	BB	AB	AB	AB	AB	AA	AB	AB	AB	BB	AA	BB	AA	AA	AB	AA	AA	AB	BB	AB	AB	BB	AA
LG7	58.6	7612446	7670335	AB	AB	AB	AB	AB	AA	AB	AA	AB	AA	AB	AA	AB	AA	BB	AB	BB	AB	AA	AB	BB	AA	AB	BB	AB	AB	AB	AB	AA	AB	AB	AB	BB	AA	BB	AA	AA	AB	AA	AA	AB	BB	AB	AB	BB	AA
LG7	58.9	7670335	7838037	AB	AB	AB	AB	AB	AA	AB	AA	AB	AA	AB	AA	AB	AA	BB	AB	BB	AB	AA	AB	BB	AA	AB	BB	AB	AB	AB	AB	AA	AB	AB	AB	BB	AA	BB	AA	AA	AB	AA	AA	AB	BB	AB	AB	BB	AA
LG7	58.6	7677407	7763560	AB	AB	AB	AB	AB	AA	AB	AA	AB	AA	AB	AA	AB	AA	BB	AB	BB	AB	AA	AB	BB	AA	AB	BB	AB	AB	AB	AB	AA	AB	AB	AB	BB	AA	BB	AA	AA	AB	AA	AA	AB	BB	AB	AB	BB	AA
LG7	59.3	7838166	7879205	AB	AB	AB	AB	AB	AA	AB	AA	AB	AA	AB	AA	AB	AA	BB	AB	BB	AB	AA	AB	BB	AA	AB	BB	AB	AB	AB	AB	AA	AB	AB	AB	BB	AA	BB	AA	AA	AB	AA	AA	AB	BB	AB	AB	BB	AA
LG7	59.6	7879321	7890498	AB	AB	AB	AB	AB	AA	AB	AA	AB	AA	AB	AA	AB	AA	BB	AB	BB	AB	AA	AB	BB	AA	AB	BB	AB	AB	AB	AB	AA	AB	AB	AB	BB	AA	BB	AA	AA	AB	AA	AA	AB	BB	AB	AB	BB	AA
LG7	60.9	7890498	7896065	AB	BB	AB	AB	AB	AA	AB	AA	AB	AA	AB	AA	AB	AA	BB	AB	BB	AB	AA	AB	BB	AA	AB	BB	AB	AB	AB	AB	AA	AB	AB	AB	BB	AA	BB	AA	AA	AB	AA	AA	AB	BB	AB	AB	BB	AA
LG7	61.9	7917126	7917126	AB	BB	AB	AB	AB	AA	AB	AA	AB	AA	AB	AA	AB	AA	BB	AB	BB	AB	AA	AB	BB	AA	AB	BB	AB	AA	AB	AB	AA	AB	AB	AB	BB	AA	BB	AA	AA	AB	AA	AA	AB	BB	AB	AB	BB	AA
LG7	62.3	7917126	7917126	AB	BB	AB	AB	AB	AA	AB	AA	AB	AA	AB	AA	AB	AA	BB	AB	BB	AB	AA	AB	BB	AA	AB	BB	AB	AA	AB	AB	AA	AB	AB	AB	BB	AA	BB	AA	AA	AB	AA	AA	AB	BB	AB	AB	BB	AA
LG7	63.6	8278344	8278344	AB	BB	AB	AB	AB	AA	AB	AA	AB	AA	BB	AA	AB	AA	BB	AB	BB	AB	AA	AB	BB	AA	AB	BB	AB	AA	AB	AB	AA	AB	AB	AB	BB	AA	BB	AA	AA	AB	AA	AA	AB	BB	AB	AB	BB	AA
LG7	63.9	8408105	8408221	AB	BB	AB	AB	AB	AA	AB	AA	AB	AA	BB	AA	AB	AA	BB	AB	BB	AB	AA	AB	BB	AA	AB	BB	AB	AA	AB	AB	AA	AB	AB	AB	BB	AA	BB	AA	AA	AB	AA	AA	AB	BB	AB	AB	BB	AA
LG7	64.2	8410735	8433686	AB	BB	AB	AB	AB	AA	AB	AA	AB	AA	BB	AA	AB	AA	BB	AB	BB	AB	AA	AB	BB	AA	AB	BB	AB	AA	AB	AB	AA	AB	AB	AB	BB	AA	BB	AA	AA	AB	AA	AA	AB	BB	AB	AB	BB	AA
LG7	64.6	8434214	8493817	AB	BB	AB	AB	AB	AA	AB	AA	AB	AA	BB	AA	AB	AA	BB	AB	BB	AB	AA	AB	BB	AA	AB	BB	AB	AA	AB	AB	AA	AB	AB	AB	BB	AA	BB	AA	AA	AB	AA	AA	AB	BB	AB	AB	BB	AA
LG7	64.2	8493819	8497296	AB	BB	AB	AB	AB	AA	AB	AA	AB	AA	BB	AA	AB	AA	BB	AB	BB	AB	AA	AB	BB	AA	AB	BB	AB	AA	AB	AB	AA	AB	AB	AB	BB	AA	BB	AA	AA	AB	AA	AA	AB	BB	AB	AB	BB	AA
LG7	65.9	8888472	9366282	AB	BB	AB	AB	AB	AA	AB	AA	AB	AA	BB	AA	AB	AA	BB	AB	BB	AB	AA	AB	BB	AB	AB	BB	AB	AA	AB	AB	AA	AB	AB	AB	BB	AA	BB	AA	AA	AB	AA	AA	AB	BB	AB	AB	BB	AA
LG7	65.9	9366282	9366282	AB	BB	AB	AB	AB	AA	AB	AA	AB	AA	AB	AA	AB	AA	BB	AB	BB	AB	AA	AB	BB	AB	AB	BB	AB	AA	AB	AB	AA	AB	AB	AB	BB	AA	BB	AA	AA	AB	AA	AA	AB	BB	AB	AB	BB	AA
LG7	66.6	9401073	9408367	AB	BB	AB	AB	AB	AA	AB	AA	AB	AA	AB	AA	AB	AA	BB	AB	BB	AB	AA	AB	BB	AB	AB	BB	AB	AA	AA	AB	AA	AB	AB	AB	BB	AA	BB	AA	AA	AB	AA	AA	AB	BB	AB	AB	BB	AA
LG7	66.9	9408367	9476229	AB	BB	AB	AB	AB	AA	AB	AA	AB	AA	AB	AA	AB	AA	BB	AB	BB	AB	AA	AB	BB	AB	AB	BB	AB	AA	AA	AB	AA	AB	AB	AB	BB	AA	BB	AA	AA	AB	AA	AA	AB	BB	AB	AB	BB	AA
LG7	67.2	9427699	9459913	AB	BB	AB	AB	AB	AA	AB	AA	AB	AA	AB	AA	AB	AA	BB	AB	BB	AB	AA	AB	BB	AB	AB	BB	AB	AA	AA	AB	AA	AB	AB	AB	BB	AA	BB	AA	AA	AB	AA	AA	AB	BB	AB	AB	BB	AA
LG7	67.5	9427815	9459797	AB	BB	AB	AB	AB	AA	AB	AA	AB	AA	AB	AA	AB	AA	BB	AB	BB	AB	AA	AB	BB	AB	AB	BB	AB	AA	AA	AB	AA	AB	AB	AB	BB	AA	BB	AA	AA	AB	AA	AA	AB	BB	AB	AB	BB	AA
LG7	67.9	9428653	9459797	AB	BB	AB	AB	AB	AA	AB	AA	AB	AA	AB	AA	AB	AA	BB	AB	BB	AB	AA	AB	BB	AB	AB	BB	AB	AA	AA	AB	AA	AB	AB	AB	BB	AA	BB	AA	AA	AB	AA	AA	AB	BB	AB	AB	BB	AA
LG7	67.2	9477454	9477515	AB	BB	AB	AB	AB	AA	AB	AA	AB	AA	AB	AA	AB	AA	BB	AB	BB	AB	AA	AB	BB	AB	AB	BB	AB	AA	AA	AB	AA	AB	AB	AB	BB	AA	BB	AA	AA	AB	AA	AA	AB	BB	AB	AB	BB	AA
LG7	67.5	9479809	9479809	AB	BB	AB	AB	AB	AA	AB	AA	AB	AA	AB	AA	AB	AA	BB	AB	BB	AB	AA	AB	BB	AB	AB	BB	AB	AA	AA	AB	AA	AB	AB	AB	BB	AA	BB	AA	AA	AB	AA	AA	AB	BB	AB	AB	BB	AA
LG7	67.9	9479809	9497339	AB	BB	AB	AB	AB	AA	AB	AA	AB	AA	AB	AA	AB	AA	BB	AB	BB	AB	AA	AB	BB	AB	AB	BB	AB	AA	AA	AB	AA	AB	AB	AB	BB	AA	BB	AA	AA	AB	AA	AA	AB	BB	AB	AB	BB	AA
LG7	68.2	9497345	9497365	AB	BB	AB	AB	AB	AA	AB	AA	AB	AA	AB	AA	AB	AA	BB	AB	BB	AB	AA	AB	BB	AB	AB	BB	AB	AA	AA	AB	AA	AB	AB	AB	BB	AA	BB	AA	AA	AB	AA	AA	AB	BB	AB	AB	BB	AA
LG7	68.5	9499003	9544845	AB	BB	AB	AB	AB	AA	AB	AA	AB	AA	AB	AA	AB	AA	BB	AB	BB	AB	AA	AB	BB	AB	AB	BB	AB	AA	AA	AB	AA	AB	AB	AB	BB	AA	BB	AA	AA	AB	AA	AA	AB	BB	AB	AB	BB	AA
LG7	68.9	9546715	9548325	AB	BB	AB	AB	AB	AA	AB	AA	AB	AA	AB	AA	AB	AA	BB	AB	BB	AB	AA	AB	BB	AB	AB	BB	AB	AA	AA	AB	AA	AB	AB	AB	BB	AA	BB	AA	AA	AB	AA	AA	AB	BB	AB	AB	BB	AA
LG7	68.5	9548325	9573069	AB	BB	AB	AB	AB	AA	AB	AA	AB	AA	AB	AA	AB	AA	BB	AB	BB	AB	AA	AB	BB	AB	AB	BB	AB	AA	AA	AB	AA	AB	AB	AB	BB	AA	BB	AA	AA	AB	AA	AA	AB	BB	AB	AB	BB	AA
LG7	68.9	9573309	9604695	AB	BB	AB	AB	AB	AA	AB	AA	AB	AA	AB	AA	AB	AA	BB	AB	BB	AB	AA	AB	BB	AB	AB	AB	AB	AA	AA	AB	AA	AB	AB	AB	BB	AA	BB	AA	AA	AB	AA	AA	AB	BB	AB	AB	BB	AA
LG7	69.5	9604696	9604696	AB	BB	AB	AB	BB	AA	AB	AA	AB	AA	BB	AA	AB	AA	BB	AB	BB	AB	AA	AB	BB	AB	AB	AB	AB	AA	AA	AB	AA	AB	AB	AB	BB	AA	BB	AA	AA	AB	AA	AA	AB	BB	AB	AB	BB	AA
LG7	71.9	10109305	10109305	AB	AB	AB	AB	BB	AA	AB	AA	AB	AA	BB	AA	AB	AA	BB	AB	BB	AB	AA	AB	BB	AB	AB	AB	AB	AA	AA	AB	AA	AB	AB	AB	BB	AA	AB	AA	AA	AB	AA	AA	AB	BB	AB	AB	AB	AA
LG7	72.5	10109421	10109421	BB	AB	AB	AB	BB	AA	AB	AA	AB	AA	BB	AA	AB	AA	BB	AB	BB	AB	AA	AB	BB	AB	AB	AB	AB	AA	AA	AB	AA	AB	AB	AB	BB	AA	AB	AA	AA	AB	AA	AA	AB	BB	AB	AB	AB	AA
LG7	73.5	10117042	10117042	BB	AB	AB	AB	BB	AA	AB	AA	AB	AA	BB	AA	AB	AA	BB	AB	BB	AB	AA	AB	BB	AB	AB	AB	AB	AA	AA	AB	AA	AB	AB	AB	BB	AA	AB	AA	AA	AB	AA	AA	AB	BB	AB	AB	AB	AA
LG7	78.1	10190391	10190391	BB	AB	AB	AB	BB	AA	AB	AA	AA	AA	BB	AA	AA	AA	BB	AA	BB	AB	AB	AB	BB	AB	AB	AB	AB	AA	AA	AB	AA	AB	AB	AB	BB	AA	AB	AA	AA	AB	AB	AA	AB	BB	AB	AB	AB	AA
LG7	79.1	10190507	10190507	BB	AB	AB	AB	BB	AA	AB	AA	AA	AA	BB	AA	AA	AB	BB	AA	BB	AB	BB	AB	BB	AB	AB	AB	AB	AA	AA	AB	AA	AB	AB	AB	BB	AA	AB	AA	AA	AB	AB	AA	AB	BB	AB	AB	AB	AA
LG7	80.1	10190507	10237314	BB	AB	AB	AB	BB	AA	AB	AA	AA	AA	BB	AA	AA	AB	BB	AA	BB	AB	BB	AB	AB	AB	AB	AB	AB	AA	AA	AB	AA	AB	AB	AB	BB	AA	AB	AA	AA	AB	AB	AA	AB	BB	AB	AB	AB	AA
LG7	80.5	10237314	10237314	BB	AB	AB	AB	BB	AA	AB	AA	AA	AA	BB	AA	AA	AB	BB	AA	BB	AB	BB	AB	AB	AB	AB	AB	AB	AA	AA	AB	AA	AB	AA	AB	BB	AA	AB	AA	AA	AB	AB	AA	AB	BB	AB	AB	AB	AA
LG7	80.1	10299785	10299785	BB	AB	AB	AB	BB	AA	AB	AA	AA	AA	BB	AA	AA	AB	BB	AA	BB	AB	BB	AB	AB	AB	AB	AB	AB	AA	AA	AB	AA	AB	AA	AB	BB	AA	AB	AA	AA	AB	AB	AA	AB	BB	AB	AB	AB	AA
LG7	80.5	10327634	10331434	BB	AB	AB	AB	BB	AA	AB	AA	AA	AA	BB	AA	AA	AB	BB	AA	BB	AB	BB	AB	AB	AB	AB	AB	AB	AA	AA	AB	AA	AB	AA	AB	BB	AA	AB	AA	AA	AB	AB	AA	AB	BB	AB	AA	AB	AA
LG7	82.8	10359039	10359039	BB	AB	AB	AB	BB	AA	AB	AA	AA	AA	BB	AA	AA	AB	BB	AA	BB	AB	BB	AB	AB	AB	AB	AB	AB	AA	AA	AB	AA	AB	AA	AB	BB	AA	AB	AA	AA	AB	AB	AA	AB	BB	AB	AA	AB	AA
LG7	83.4	10359039	10359039	BB	AB	AB	AB	BB	AA	AB	AA	AA	AA	BB	AA	AA	AB	BB	AA	BB	AB	BB	AB	AB	AB	AB	AB	AB	AA	AA	AA	AA	AB	AA	AB	BB	AA	AB	AA	AA	AB	AB	AA	AB	BB	AA	AA	AB	AA
LG7	84.4	10962757	10974727	BB	AB	AB	AB	BB	AA	AB	AA	AA	AA	BB	AA	AA	AB	BB	AA	BB	AB	BB	AB	AB	AB	AB	AB	AB	AA	AA	AA	AB	AB	AA	AB	BB	AA	AB	AA	AA	AB	AB	AB	AB	BB	AA	AA	AB	AA
LG7	84.8	10974727	11354953	BB	AB	AB	AB	BB	AA	AB	AA	AA	AA	BB	AA	AA	AB	BB	AA	BB	AB	BB	AB	AB	AB	AB	AB	AB	AA	AA	AA	AB	AB	AA	AB	BB	AA	AB	AA	AA	AB	AB	AB	AB	BB	AA	AA	AB	AA
LG8	0	233726	564156	BB	AB	AA	AB	BB	AB	AB	AB	AB	BB	AB	AB	AA	BB	AB	AB	AA	AA	AA	AB	AB	AA	AB	AA	AB	AB	AB	AB	AB	AA	AA	AA	AB	BB	AB	AB	AB	AB	AB	AA	BB	AB	AA	AB	AB	AA
LG8	0.3	564156	566480	BB	AB	AA	AB	BB	AB	AB	AB	AB	BB	AB	AB	AA	BB	AB	AB	AA	AA	AA	AB	AB	AA	AB	AA	AB	AB	AB	AB	AB	AA	AA	AA	AB	BB	AB	AB	AB	AB	AB	AA	BB	AB	AA	AB	AB	AA
LG8	0.7	566603	571231	BB	AB	AA	AB	BB	AB	AB	AB	AB	BB	AB	AB	AA	BB	AB	AB	AA	AA	AA	AB	AB	AA	AB	AA	AB	AB	AB	AB	AB	AA	AA	AA	AB	BB	AB	AB	AB	AB	AB	AA	BB	AA	AA	AB	AB	AA
LG8	1.3	571231	760748	BB	AB	AA	AB	BB	AB	AB	AB	AB	BB	AB	AB	AA	BB	AB	AB	AA	AA	AA	AB	AB	AA	AB	AA	AB	AB	AB	AB	AB	AA	AA	AA	AB	BB	AB	AB	AB	AB	AB	AA	BB	AA	AA	AB	AB	AA
LG8	1.7	775890	1094611	BB	AB	AA	AB	BB	AB	AB	AB	AB	BB	AB	AB	AA	BB	AB	AB	AA	AA	AA	AB	AB	AA	AB	AA	AB	AB	AB	AB	AB	AA	AA	AA	AB	BB	AB	AB	AB	AB	AB	AA	BB	AA	AA	AB	AB	AA
LG8	2	1269791	1269791	BB	AB	AA	AB	BB	AB	AB	AB	AB	BB	AB	AB	AA	BB	AB	AB	AA	AA	AA	AB	AB	AA	AB	AA	AB	AB	AB	AB	AB	AA	AA	AA	AB	BB	AB	AB	AB	AB	AB	AA	BB	AA	AB	AB	AB	AA
LG8	2.3	1269793	1276243	BB	AB	AA	AB	BB	AB	AB	AB	AB	BB	AB	AB	AA	BB	AB	AB	AA	AA	AA	AB	AB	AA	AB	AA	AB	AB	AB	AB	AB	AA	AA	AA	AB	BB	AB	AB	AB	AB	AB	AA	BB	AA	AB	AB	AB	AA
LG8	9.3	1607028	1732743	BB	AB	AA	AB	BB	AB	AB	AA	AB	BB	AB	AA	AA	BB	AB	AB	AA	AA	AB	AB	AB	AA	AB	AA	AA	AB	AB	AB	BB	AA	AA	AA	AB	BB	AA	AB	AB	AB	AB	AA	BB	AA	BB	AB	AB	AA
LG8	9.9	1732743	1759911	BB	AB	AA	AB	BB	AB	AB	AA	AB	BB	AB	AA	AA	BB	AB	AB	AA	AA	AB	AB	AB	AA	AB	AA	AA	AB	AB	AB	BB	AA	AA	AA	AB	BB	AA	AB	AB	AB	AB	AA	BB	AA	BB	AB	AB	AA
LG8	10.3	1947321	1947321	BB	AB	AA	AB	BB	AB	AB	AA	AB	BB	AB	AA	AA	BB	AB	AB	AA	AA	AB	AB	AB	AA	AB	AA	AA	AB	AB	AB	BB	AA	AA	AA	AB	BB	AA	AB	AB	AB	AB	AA	BB	AA	BB	AB	BB	AA
LG8	10.6	1947327	1947327	BB	AB	AA	AB	BB	AB	AB	AA	AB	BB	AB	AA	AA	BB	AB	AB	AA	AA	BB	AB	AB	AA	AB	AA	AA	AB	AB	AB	BB	AA	AA	AA	AB	BB	AA	AB	AB	AB	AB	AA	BB	AA	BB	AB	BB	AA
LG8	10.9	1947335	1947342	BB	AB	AA	AB	BB	AB	AB	AA	AB	BB	AB	AA	AA	BB	AB	AB	AA	AA	BB	AB	AB	AA	AB	AA	AA	AB	AB	AB	BB	AA	AA	AA	AB	BB	AA	AB	AB	AB	AB	AA	BB	AA	BB	AB	BB	AA
LG8	11.3	2017246	2017246	BB	AB	AA	AB	BB	AB	AB	AA	AB	BB	AB	AA	AA	BB	AB	AB	AA	AA	BB	BB	AB	AA	AB	AA	AA	AB	AB	AB	BB	AA	AA	AA	AB	BB	AA	AB	AB	AB	AB	AA	BB	AA	BB	AB	BB	AA
LG8	11.6	2017246	2360905	BB	AB	AA	AB	BB	AB	AB	AA	AB	BB	AB	AA	AA	BB	AB	AB	AA	AA	BB	BB	AB	AA	AB	AA	AA	AB	AB	AB	BB	AA	AA	AA	AB	BB	AA	AB	AB	AB	AB	AA	BB	AA	BB	AB	BB	AA
LG8	11.9	2361020	2388124	BB	AB	AA	AB	BB	AB	AB	AA	AB	BB	AB	AA	AA	BB	AB	AB	AA	AA	BB	BB	AB	AA	AB	AA	AA	AB	AB	AB	BB	AA	AA	AA	AB	BB	AA	AB	AB	AB	AB	AA	BB	AA	BB	AB	BB	AA
LG8	12.3	2395644	2403751	BB	AB	AA	AB	BB	AB	AB	AA	AB	BB	AB	AA	AA	BB	AB	AB	AA	AA	BB	BB	AB	AA	AB	AA	AA	AB	AB	AB	BB	AA	AA	AA	AB	BB	AA	AB	AB	AB	AB	AA	BB	AA	BB	AB	BB	AA
LG8	12.6	2403757	2508305	BB	AB	AA	AB	BB	AB	AB	AA	AB	BB	AB	AA	AA	BB	AB	AB	AA	AA	BB	BB	AB	AA	AB	AA	AA	AB	AB	AB	BB	AA	AA	AA	AB	BB	AA	AB	AB	AB	AB	AA	BB	AA	BB	AB	BB	AA
LG8	13.2	2536300	2536300	BB	AB	AA	AB	BB	AB	AB	AA	AB	BB	AB	AA	AA	BB	AB	AB	AA	AA	BB	BB	AB	AB	AB	AA	AA	AB	AB	AB	BB	AA	AA	AA	AB	BB	AA	AB	AB	AB	AB	AA	BB	AA	BB	AB	BB	AA
LG8	13.9	2536300	2536300	BB	AB	AA	AB	BB	AB	AB	AA	AB	BB	AB	AA	AA	BB	AB	AB	AA	AA	BB	BB	AB	AB	AB	AA	AA	AB	AB	AB	BB	AA	AA	AA	AB	BB	AA	AA	AB	AB	AB	AA	BB	AA	BB	AB	BB	AA
LG8	14.9	2637755	2637755	BB	AB	AA	AB	BB	AB	AB	AA	AB	BB	AB	AA	AA	BB	AB	AB	AA	AA	BB	BB	AB	AB	AB	AA	AA	AB	AB	AB	BB	AA	AA	AA	AB	BB	AA	AA	AB	AB	AB	AA	BB	AA	BB	AB	BB	AA
LG8	15.2	2637756	2640915	BB	AB	AA	AB	BB	AB	AB	AA	AB	BB	AB	AA	AA	BB	AB	AB	AA	AA	BB	BB	AB	AB	AB	AA	AA	AB	AB	AB	BB	AA	AA	AA	AB	BB	AA	AA	AB	AB	AB	AA	BB	AA	BB	AB	BB	AA
LG8	15.6	2641031	2687455	BB	AB	AA	AB	BB	AB	AB	AA	AB	BB	AB	AA	AA	BB	AB	AB	AA	AA	BB	BB	AB	AB	AB	AA	AA	AB	AB	AB	BB	AA	AA	AA	AB	BB	AA	AA	AB	AB	AB	AA	BB	AA	BB	AB	BB	AA
LG8	15.9	2687747	2693041	BB	AB	AA	AB	BB	AB	AB	AA	AB	BB	AB	AA	AA	BB	AB	AB	AA	AB	BB	BB	AB	AB	AB	AA	AA	AB	AB	AB	BB	AA	AA	AA	AB	BB	AA	AA	AB	AB	AB	AA	BB	AA	BB	AB	BB	AA
LG8	16.2	2693041	2693181	BB	AB	AA	AB	BB	AB	AB	AA	AB	BB	AA	AA	AA	BB	AB	AB	AA	AB	BB	BB	AB	AB	AB	AA	AA	AB	AB	AB	BB	AA	AA	AA	AB	BB	AA	AA	AB	AB	AB	AA	BB	AA	BB	AB	BB	AA
LG8	15.9	2693181	2693181	BB	AB	AA	AB	BB	AB	AB	AB	AB	BB	AA	AA	AA	BB	AB	AB	AA	AB	BB	BB	AB	AB	AB	AA	AA	AB	AB	AB	BB	AA	AA	AA	AB	BB	AA	AA	AB	AB	AB	AA	BB	AA	BB	AB	BB	AA
LG8	16.2	2841273	2841273	BB	AB	AA	AB	BB	AB	AB	AB	AB	BB	AA	AA	AA	BB	AB	AB	AA	AB	BB	BB	AB	AB	AB	AA	AA	AB	AB	AB	BB	AA	AA	AA	AB	BB	AA	AA	AB	BB	AB	AA	BB	AA	BB	AB	BB	AA
LG8	16.9	3260078	3260078	BB	AB	AA	AB	BB	AB	AB	AB	AB	BB	AA	AA	AA	BB	AB	AB	AA	AB	BB	BB	AB	AB	AB	AA	AB	AB	AB	AB	BB	AA	AB	AA	AA	BB	AA	AA	AB	BB	AB	AA	BB	AA	BB	AB	BB	AA
LG8	17.9	3260078	3285008	BB	AB	AA	AB	BB	AB	AB	AB	AB	BB	AA	AA	AA	BB	AB	AB	AA	AB	BB	BB	AB	AB	AB	AA	AB	AB	AB	AB	BB	AA	AB	AA	AA	BB	AA	AA	AB	BB	AB	AA	BB	AA	BB	AB	BB	AA
LG8	18.2	3285008	3285008	BB	AB	AA	AB	BB	AB	AB	AB	AB	BB	AA	AA	AA	BB	AB	AB	AA	AB	BB	BB	AB	AB	AB	AA	AB	AB	AB	AB	BB	AA	AB	AA	AA	BB	AA	AA	AB	BB	AB	AA	BB	AA	BB	AB	BB	AA
LG8	18.9	3308866	3309725	BB	AB	AA	AB	BB	BB	AB	AB	AB	BB	AA	AA	AA	BB	AB	AB	AA	AB	BB	BB	AB	AB	AB	AA	AB	AB	AB	AB	BB	AA	AB	AA	AA	BB	AA	AA	AB	BB	AB	AA	BB	AA	BB	AB	BB	AA
LG8	21.2	3309725	3309725	BB	AB	AA	AB	BB	BB	AA	AB	AB	BB	AA	AA	AA	BB	AB	AB	AA	AB	BB	BB	AB	AB	AB	AA	AB	AA	AB	AA	BB	AA	AB	AA	AA	BB	AA	AA	AB	BB	AB	AA	BB	AA	BB	AB	BB	AA
LG8	22.2	3510505	3510505	AB	AB	AA	AB	BB	BB	AA	AB	AB	BB	AA	AA	AA	BB	AB	AB	AA	AB	BB	BB	AB	AB	AB	AA	AB	AA	AB	AA	BB	AA	AB	AA	AA	BB	AA	AA	AB	BB	AB	AA	BB	AA	BB	AB	BB	AA
LG8	22.8	3756842	3756842	AB	AB	AA	AB	BB	BB	AA	AB	AB	BB	AA	AA	AA	BB	AB	AB	AA	AB	BB	BB	BB	AB	AB	AA	AB	AA	AB	AA	BB	AA	AB	AA	AA	BB	AA	AA	AB	BB	AB	AA	BB	AA	BB	AB	BB	AA
LG8	25.8	3884824	3884824	AB	AB	AA	AB	BB	BB	AA	AB	BB	BB	AA	AB	AA	BB	AB	AB	AA	AB	BB	BB	BB	AB	AB	AA	AB	AA	AB	AA	BB	AA	AB	AA	AA	BB	AA	AA	AB	BB	BB	AA	BB	AA	BB	AB	BB	AA
LG8	28.5	4054599	4054613	AB	AB	AA	AB	AB	BB	AA	AB	BB	BB	AA	AB	AA	BB	AB	AB	AA	AB	BB	BB	BB	AB	AB	AA	AB	AA	AB	AA	BB	AA	AB	AA	AA	BB	AA	AA	AB	BB	BB	AA	BB	AA	BB	AB	BB	AA
LG8	31.1	4374000	4374000	AB	AB	AA	AB	AB	BB	AA	AB	BB	BB	AA	AB	AA	BB	AB	AB	AA	AB	BB	BB	BB	AB	AB	AA	AB	AA	AB	AA	BB	AB	AB	AA	AA	BB	AA	AB	AB	BB	BB	AA	BB	AA	BB	BB	BB	AA
LG8	31.5	4374000	4374000	AB	AB	AA	AB	AB	BB	AA	AB	BB	BB	AA	AB	AA	BB	AB	AB	AA	AB	BB	BB	BB	AB	AB	AA	AB	AA	AB	AA	BB	AB	AB	AA	AA	BB	AA	AB	AB	BB	BB	AA	BB	AA	BB	BB	BB	AA
LG8	32.8	4497023	4497023	AB	AB	AA	AB	AB	BB	AA	AB	BB	BB	AA	AB	AA	AB	AB	AB	AA	AB	BB	BB	BB	AB	AB	AA	AB	AA	AB	AA	BB	AB	AB	AA	AA	BB	AA	AB	AB	BB	BB	AA	BB	AA	BB	BB	BB	AA
LG8	33.4	4497025	4497026	AB	AB	AA	AB	AB	BB	AA	AB	BB	BB	AA	AB	AA	AB	AB	AB	AA	AB	BB	BB	BB	AB	AB	AA	AB	AA	AB	AA	BB	AB	AB	AA	AA	BB	AA	AB	AB	BB	BB	AA	BB	AA	BB	BB	BB	AA
LG8	34.1	4550182	4550298	AB	AB	AA	AB	AB	BB	AA	AB	BB	BB	AA	AB	AA	AB	AB	AB	AA	AB	BB	BB	BB	AB	AB	AA	AB	AA	AB	AA	BB	AB	AB	AA	AA	BB	AA	AB	AB	BB	BB	AA	BB	AA	BB	BB	BB	AA
LG8	34.4	4644663	4644663	AB	AB	AA	AB	AB	BB	AA	AB	BB	BB	AA	AB	AA	AB	AB	AB	AA	AB	BB	BB	BB	AB	AB	AA	AB	AA	AB	AA	BB	AB	AB	AA	AA	BB	AA	AB	AB	BB	BB	AA	BB	AA	BB	BB	BB	AA
LG8	35.4	4644663	4644663	AB	AB	AA	AB	AB	BB	AA	AB	BB	BB	AA	AB	AA	AB	AB	AB	AA	AB	BB	BB	BB	AB	AB	AA	AB	AA	AB	AA	BB	AB	AB	AA	AA	BB	AA	AB	AB	BB	BB	AA	BB	AA	BB	BB	BB	AA
LG8	35.8	4824299	4889044	AB	AB	AA	AB	AB	BB	AA	AB	BB	BB	AA	AB	AA	AB	AB	AB	AA	AB	BB	BB	BB	AB	AB	AA	AB	AA	AB	AA	BB	AB	AB	AA	AA	BB	AA	AB	AB	BB	BB	AA	BB	AA	BB	BB	BB	AA
LG8	36.1	5037635	5037635	AB	AB	AA	AB	AB	BB	AA	AB	BB	BB	AA	AB	AA	AB	AB	AB	AA	AB	BB	BB	BB	AB	AB	AB	AB	AA	AB	AA	BB	AB	AB	AA	AA	BB	AA	AB	AB	BB	BB	AA	BB	AA	BB	BB	BB	AA
LG8	36.4	5037635	5037635	AB	AB	AA	AB	AB	BB	AA	AB	BB	BB	AA	AB	AA	AB	AB	AB	AA	AB	BB	BB	BB	AB	AB	AB	AB	AA	AB	AA	BB	AB	AB	AA	AA	BB	AA	AB	AB	AB	BB	AA	BB	AA	BB	BB	BB	AA
LG8	36.8	5050235	5050235	AB	AB	AA	AB	AB	BB	AA	AB	BB	BB	AA	AB	AA	AB	AB	AB	AA	AB	BB	BB	BB	AB	AB	AB	AB	AA	AB	AA	BB	AB	AB	AA	AA	BB	AA	AB	AB	AB	BB	AA	BB	AA	BB	BB	BB	AB
LG8	37.4	5050235	5107733	AB	AB	AA	AB	AB	BB	AA	AB	BB	BB	AA	AB	AA	AB	AB	AB	AA	AB	BB	BB	BB	AB	AB	AB	AB	AA	AB	AA	BB	AB	AB	AA	AA	BB	AA	AB	AB	AB	BB	AA	BB	AA	BB	BB	BB	AB
LG8	37.7	5107733	5515474	AB	AB	AA	AB	AB	BB	AA	AB	BB	BB	AA	AB	AA	AB	AB	AB	AA	AB	BB	BB	BB	AB	AB	AB	AB	AA	AB	AA	BB	AB	AB	AA	AA	BB	AA	AB	AB	AB	BB	AA	BB	AA	BB	BB	BB	AB
LG8	38.1	5631338	5952907	AB	AB	AA	AB	AB	BB	AA	AB	BB	BB	AA	AB	AA	AB	AB	AB	AA	AB	BB	BB	BB	AB	AB	AB	AB	AA	AB	AA	BB	AB	AB	AA	AA	BB	AA	AB	AB	AB	BB	AA	BB	AA	BB	BB	BB	AB
LG8	38.4	5952907	5968316	AB	AB	AA	AB	AB	BB	AA	AB	BB	BB	AA	AB	AA	AB	AB	AB	AA	AB	BB	BB	BB	AB	AB	AB	AB	AA	AB	AA	BB	AB	AB	AA	AA	BB	AA	AB	AB	AB	BB	AA	BB	AA	BB	BB	BB	AB
LG8	38.7	5968316	6061734	AB	AB	AA	AB	AB	BB	AA	AB	BB	BB	AA	AB	AA	AB	AB	AB	AA	AB	BB	BB	BB	AB	AB	AB	AB	AA	AB	AA	BB	AB	AB	AA	AA	BB	AA	AB	AB	AB	BB	AA	BB	AA	BB	BB	BB	AB
LG8	39.1	6210913	6320841	AB	AB	AA	AB	AB	BB	AA	AB	BB	BB	AA	AB	AA	AB	AB	AB	AA	AB	BB	BB	BB	BB	AB	AB	AB	AA	AB	AA	BB	AB	AB	AA	AA	BB	AA	AB	AB	AB	BB	AA	BB	AA	BB	BB	BB	AB
LG8	38.7	6234751	6234771	AB	AB	AA	AB	AB	BB	AA	AB	BB	BB	AA	AB	AA	AB	AB	AB	AA	AB	BB	BB	BB	BB	AB	AB	AB	AA	AB	AA	BB	AB	AB	AA	AA	BB	AA	AB	AB	AB	BB	AA	BB	AA	BB	BB	BB	AB
LG8	39.4	6324284	6385900	AB	AB	AA	AB	AB	BB	AA	AB	BB	BB	AA	AB	AA	AB	BB	AB	AA	AB	BB	BB	BB	BB	AB	AB	AB	AA	AB	AA	BB	AB	AB	AA	AA	BB	AA	AB	AB	AB	BB	AA	BB	AA	BB	BB	BB	AB
LG8	40.1	6400429	7396233	AB	AB	AA	AB	AB	BB	AA	AB	BB	BB	AA	AB	AA	AB	BB	AB	AA	AB	BB	BB	BB	BB	AB	AB	AB	AA	AB	AA	BB	AB	AB	AA	AA	BB	AA	AB	AB	AB	BB	AA	BB	AA	BB	BB	BB	AB
LG8	39.7	6823354	6884006	AB	AB	AA	AB	AB	BB	AA	AB	BB	BB	AA	AB	AA	AB	AB	AB	AA	AB	BB	BB	BB	BB	AB	AB	AB	AA	AB	AA	BB	AB	AB	AA	AA	BB	AA	AB	AB	AB	BB	AA	BB	AA	BB	BB	BB	AB
LG8	39.4	6899355	7133999	AB	AB	AA	AB	AB	BB	AA	AB	BB	BB	AA	AB	AA	AB	AB	AB	AA	AB	BB	BB	BB	BB	AB	AB	AB	AA	AB	AA	BB	AB	AB	AA	AA	BB	AA	AB	AB	AB	BB	AA	BB	AA	BB	BB	BB	AB
LG8	40.4	7396349	7515617	AB	AB	AA	AB	AB	BB	AA	AB	BB	BB	AA	AB	AA	AB	BB	AB	AA	AB	BB	BB	BB	BB	AB	AB	AB	AA	AB	AA	BB	AB	AB	AA	AA	BB	AA	AB	AB	AB	BB	AA	BB	AA	BB	BB	BB	AB
LG8	41.1	7515617	7515617	AB	AB	AA	AB	AB	BB	AA	AB	BB	BB	AA	AB	AA	AB	BB	AB	AA	AB	BB	BB	BB	BB	AB	AB	AB	AA	AB	AA	BB	AB	AB	AA	AA	BB	AA	AB	AB	AB	BB	AA	BB	AA	BB	BB	BB	AB
LG8	41.7	7574240	7574247	AB	AB	AA	AB	AB	BB	AA	BB	BB	BB	AA	AB	AA	AB	BB	AB	AA	AB	BB	BB	BB	BB	AB	AB	AB	AA	AB	AA	BB	AB	BB	AA	AA	BB	AA	AB	AB	AB	BB	AA	BB	AA	BB	BB	BB	AB
LG8	44	7574247	7574247	AB	AB	AA	AB	AB	BB	AA	BB	BB	BB	AA	BB	AA	AB	BB	AB	AA	BB	BB	BB	BB	BB	AB	AB	AB	AA	AB	AA	BB	AB	BB	AA	AA	BB	AA	AB	AB	AB	BB	AA	BB	AA	BB	BB	BB	BB
LG8	44.4	7575397	7575397	AB	AB	AA	AB	AB	BB	AA	BB	BB	BB	AA	BB	AA	AB	BB	AB	AA	BB	BB	BB	BB	BB	AB	AB	AB	AA	AB	AA	BB	AB	BB	AA	AA	BB	AA	AB	AB	AB	BB	AA	BB	AA	BB	BB	BB	BB
LG8	44.7	7605400	7667908	AB	AB	AA	AB	AB	BB	AA	BB	BB	BB	AA	BB	AA	AB	BB	AB	AA	BB	BB	BB	BB	BB	AB	AB	AB	AA	AB	AA	BB	AB	BB	AA	AA	BB	AA	AB	AB	AB	BB	AA	BB	AA	BB	BB	BB	BB
LG8	48	7729335	7729335	AB	AB	AA	AB	AB	BB	AA	BB	BB	BB	AA	BB	AA	AB	BB	AB	AA	BB	BB	BB	BB	BB	AB	BB	AB	AA	AB	AA	BB	AB	BB	AA	AA	BB	AA	AB	BB	AB	BB	AA	BB	AA	BB	BB	BB	BB
LG8	48.3	7782573	7782573	AB	AB	AA	AB	AB	BB	AA	BB	BB	BB	AA	BB	AA	AB	BB	AB	AA	BB	BB	BB	BB	BB	AB	BB	AB	AA	AB	AA	BB	AB	BB	AA	AA	BB	AA	AB	BB	AB	BB	AA	BB	AA	BB	BB	BB	BB
LG8	48.7	7793186	7823496	AB	AB	AA	AB	AB	BB	AA	BB	BB	BB	AA	BB	AA	AB	BB	BB	AA	BB	BB	BB	BB	BB	AB	BB	AB	AA	AB	AA	BB	AB	BB	AA	AA	BB	AA	AB	BB	AB	BB	AA	BB	AA	BB	BB	BB	BB
LG8	57	9554433	9558962	AB	AB	AA	AB	AB	BB	AA	BB	BB	BB	AA	BB	AB	AB	BB	BB	AA	BB	BB	BB	BB	BB	AB	BB	AB	AA	AA	AA	BB	AB	BB	AB	AA	BB	AA	AB	BB	AB	BB	AB	BB	AB	BB	BB	BB	BB
LG8	57.6	9563100	9570814	AB	AB	AA	AB	AB	BB	AA	BB	BB	BB	BB	BB	AB	AB	BB	BB	AA	BB	BB	BB	BB	BB	AB	BB	AB	AA	AA	AA	BB	AB	BB	AB	AA	BB	AA	AB	BB	AB	BB	AB	BB	AB	BB	BB	BB	BB
LG8	59.3	9584111	9584111	AB	AB	AA	AB	AB	BB	AA	BB	BB	BB	BB	BB	AB	AB	BB	BB	AA	BB	BB	BB	BB	BB	AB	BB	AB	AA	AA	AA	BB	BB	BB	AB	AA	BB	AA	AB	BB	AB	BB	AB	BB	AB	BB	BB	BB	BB
LG8	59.6	9584217	9585104	AB	AB	AA	AB	AB	BB	AA	BB	BB	BB	BB	BB	AB	AB	BB	BB	AA	BB	BB	BB	BB	BB	AB	BB	AB	AA	AA	AA	BB	BB	BB	AB	AA	BB	AA	AB	BB	AB	BB	AB	BB	AB	BB	BB	BB	BB
LG8	59.9	9585220	9585748	AB	AB	AA	AB	AB	BB	AA	BB	BB	BB	BB	BB	AB	AB	BB	BB	AA	BB	BB	BB	BB	BB	BB	BB	AB	AA	AA	AA	BB	BB	BB	AB	AA	BB	AA	AB	BB	AB	BB	AB	BB	AB	BB	BB	BB	BB
LG8	62.3	9604181	9774786	BB	AB	AA	AB	AB	BB	AA	BB	BB	BB	BB	BB	AB	BB	BB	BB	AA	BB	BB	BB	BB	BB	BB	BB	AB	AA	AA	AA	BB	BB	BB	AB	AA	BB	AA	AB	BB	AB	BB	AB	BB	AB	BB	BB	BB	BB
LG8	62.9	9775424	10055138	BB	AB	AA	AB	AB	BB	AA	BB	BB	BB	BB	BB	AB	BB	BB	BB	AA	BB	BB	BB	BB	BB	BB	BB	AB	AA	AA	AA	BB	BB	BB	AB	AA	BB	AA	AB	BB	AB	BB	AB	BB	AB	BB	BB	BB	BB
LG8	63.6	10177652	10177652	BB	AB	AA	AB	AB	BB	AB	BB	BB	BB	BB	BB	AA	BB	BB	BB	AA	BB	BB	BB	BB	BB	BB	BB	AB	AA	AA	AA	BB	BB	BB	AB	AA	BB	AA	AB	BB	AB	BB	AB	BB	AB	BB	BB	BB	BB
LG8	63.9	10177654	10177654	BB	AB	AA	AB	AB	BB	AB	BB	BB	BB	BB	BB	AA	BB	BB	BB	AA	BB	BB	BB	BB	BB	BB	BB	AB	AA	AA	AA	BB	BB	BB	AB	AA	BB	AA	AB	BB	AB	BB	AB	BB	AB	BB	BB	BB	BB
LG8	63.6	10177654	10177654	BB	AB	AA	AB	AB	BB	AB	BB	BB	BB	AB	BB	AA	BB	BB	BB	AA	BB	BB	BB	BB	BB	BB	BB	AB	AA	AA	AA	BB	BB	BB	AB	AA	BB	AA	AB	BB	AB	BB	AB	BB	AB	BB	BB	BB	BB
LG8	63.2	10177655	10177655	BB	AB	AA	AB	AB	BB	AB	BB	BB	BB	AB	BB	AA	BB	BB	BB	AA	BB	BB	BB	BB	BB	BB	BB	AB	AA	AA	AA	BB	BB	BB	AB	AA	BB	AA	AB	BB	AB	BB	AB	BB	AB	BB	BB	BB	BB
LG8	63.6	10177656	10249560	BB	AB	AA	AB	AB	BB	AB	BB	BB	BB	AB	BB	AA	BB	BB	BB	AA	BB	BB	BB	BB	BB	BB	BB	AB	AA	AA	AA	BB	BB	BB	AB	AA	BB	AA	AB	BB	AB	BB	AB	BB	AB	BB	BB	BB	BB
LG8	69.2	11025065	11025065	BB	AB	AB	AB	AB	AB	AB	BB	BB	BB	AB	BB	AA	BB	AB	BB	AA	BB	BB	BB	AB	BB	BB	BB	AB	AB	AA	AA	BB	BB	BB	AB	AA	BB	AA	AB	BB	AB	BB	AB	BB	AB	BB	BB	BB	BB
LG8	70.5	11094138	11094138	BB	AB	AB	AB	AB	AB	AB	BB	BB	BB	AB	BB	AA	BB	AB	BB	AA	BB	BB	BB	AB	BB	BB	BB	AB	AB	AA	AA	BB	BB	BB	BB	AA	BB	AA	AB	BB	AB	BB	AB	BB	AB	BB	BB	AB	BB
LG8	74.8	11931165	11931165	BB	AB	AB	AB	AB	AB	AB	AB	BB	BB	AB	BB	AA	BB	AB	BB	AA	BB	BB	BB	AB	AB	BB	BB	AB	AB	AA	AA	AB	BB	AB	BB	AA	BB	AB	AB	BB	AB	BB	AB	BB	AB	BB	BB	AB	BB
LG8	76.5	12118858	12118858	BB	AB	AB	AB	AB	AB	AB	AB	BB	BB	AB	BB	AA	BB	AB	BB	AA	BB	BB	BB	AB	AB	BB	BB	AB	AB	AA	AA	AB	BB	AB	BB	AA	BB	AB	AB	BB	AB	BB	AB	BB	AB	BB	BB	AB	BB
LG8	77.5	12504699	12504699	AB	AB	AB	AB	AB	AB	AB	AB	BB	BB	AB	BB	AA	BB	AB	AA	AA	BB	BB	BB	AB	AB	BB	BB	AB	AB	AA	AA	AB	BB	AB	BB	AA	BB	AB	AB	BB	AB	BB	AB	BB	AB	BB	BB	AB	BB
LG8	80.8	12538682	12555031	AB	AB	AB	AB	AB	AB	AB	AB	BB	BB	AB	BB	AA	BB	AB	AA	AA	AB	BB	AB	AB	AB	AB	BB	AB	AB	AA	AA	AB	BB	AB	BB	AA	BB	AB	AB	BB	AB	AB	AB	BB	AB	BB	BB	AB	BB
LG8	81.5	12559967	12582490	AB	AB	AB	AB	AB	AB	AB	AB	BB	BB	AB	BB	AA	BB	AB	AA	AA	AB	BB	AB	AB	AB	AB	BB	AB	AB	AA	AA	AB	BB	AB	BB	AA	BB	AB	AB	BB	AB	AB	AB	BB	AB	BB	BB	AB	BB
LG8	82.5	12582490	12605450	AB	AB	AB	AB	AB	AB	AB	AB	BB	BB	AB	AB	AA	BB	AB	AA	AA	AB	BB	AB	AB	AB	AB	BB	AB	AB	AA	AA	AB	BB	AB	BB	AA	BB	AB	AB	BB	AB	AB	AB	BB	AB	BB	BB	AB	BB
LG8	82.8	12605450	12605450	AB	AB	AB	AB	AB	AB	AB	AB	BB	BB	AB	AB	AA	BB	AB	AA	AA	AB	BB	AB	AB	AB	AB	BB	AB	AB	AA	AA	AB	BB	AB	BB	AA	BB	AB	AB	BB	AB	AB	AB	BB	AB	BB	BB	AB	BB
LG8	83.1	12614725	12615334	AB	AB	AB	AB	AB	AB	AB	AB	BB	BB	AB	AB	AA	BB	AB	AA	AA	AB	BB	AB	AB	AB	AB	BB	AB	AB	AA	AA	AB	BB	AB	BB	AA	BB	AB	AB	BB	AB	AB	AB	BB	AB	BB	BB	AB	BB
LG8	83.4	12677035	12677035	AB	AB	AB	AB	AB	AB	AB	AB	BB	BB	AB	AB	AA	BB	AB	AA	AB	AB	BB	AB	AB	AB	AB	BB	AB	AB	AA	AA	AB	BB	AB	BB	AA	BB	AB	AB	BB	AB	AB	AB	BB	AB	BB	BB	AB	BB
LG8	83.8	12677036	12837968	AB	AB	AB	AB	AB	AB	AB	AB	BB	BB	AB	AB	AA	BB	AB	AA	AB	AB	BB	AB	AB	AB	AB	BB	AB	AB	AA	AA	AB	BB	AB	BB	AA	BB	AB	AB	BB	AB	AB	AB	BB	AB	BB	BB	AB	BB
LG8	84.1	12839035	12839035	AB	AB	AB	AB	AB	AB	AB	AB	BB	BB	AB	AB	AA	BB	AB	AA	AB	AB	BB	AB	AB	AB	AB	BB	AB	AB	AA	AA	AB	BB	AB	BB	AA	BB	AB	AB	BB	AB	AB	AB	BB	AB	BB	BB	AB	BB
LG8	84.4	12839151	12930512	AB	AB	AB	AB	AB	AB	AB	AB	BB	BB	AB	AB	AA	BB	AB	AA	AB	AB	BB	AB	AB	AB	AB	BB	AB	AB	AA	AA	AB	BB	AB	BB	AA	BB	AB	AB	BB	AB	AB	AB	BB	AB	BB	BB	AB	BB
LG8	84.8	12930628	12937669	AB	AB	AB	AB	AB	AB	AB	AB	BB	BB	AB	AB	AA	BB	AB	AA	AB	AB	BB	AB	AB	AB	AB	BB	AB	AB	AA	AA	AB	BB	AB	BB	AA	BB	AB	AB	BB	AB	AB	AB	BB	AB	BB	BB	AB	BB
LG8	85.1	12937669	12964841	AB	AB	AB	AB	AB	AB	AB	AB	BB	BB	AB	AB	AA	BB	AB	AA	AB	AB	BB	AB	AB	AB	AB	BB	AB	AB	AA	AA	AB	BB	AB	BB	AA	BB	AB	AB	BB	AB	AB	AB	BB	AB	BB	BB	AB	BB
LG8	85.8	12964841	12975057	AB	AB	AB	AB	AB	AB	AB	AB	BB	BB	AB	AB	AA	BB	AB	AA	AB	AB	BB	AB	AB	AB	AB	BB	AB	AB	AA	AA	AB	BB	AB	BB	AA	BB	AB	AB	BB	AB	AB	AB	BB	AB	BB	BB	AB	BB
LG8	86.8	13035450	13132990	AB	AB	AB	AB	AB	AB	AB	AB	BB	BB	AB	AB	AA	BB	AB	AA	AB	AB	BB	AB	AB	AB	AB	BB	AB	AB	AA	AA	AB	BB	AB	BB	AA	BB	AB	AB	BB	AB	AB	AB	BB	AB	BB	BB	AB	BB
LG8	87.1	13144764	13195204	AB	AB	AB	AB	AB	AB	AB	AB	BB	BB	AB	AB	AA	BB	AB	AA	AB	AB	BB	AB	AB	AB	AB	BB	AB	AB	AA	AA	AB	BB	AB	BB	AA	BB	AB	AB	BB	AB	AB	AB	BB	AB	BB	BB	AB	BB
LG8	86.8	13209545	13209545	AB	AB	AB	AB	AB	AB	AB	AB	BB	BB	AB	AB	AA	BB	AB	AA	AB	AB	BB	AB	AB	AB	AB	BB	AB	AB	AA	AA	AB	BB	AB	BB	AA	BB	AB	AB	BB	AB	AB	AB	BB	AB	BB	BB	AB	BB
LG8	86.1	13209545	13218202	AB	AB	AB	AB	AB	AB	AB	AB	BB	BB	AB	AB	AA	BB	AB	AA	AB	AB	BB	AB	AB	AB	AB	BB	AB	AB	AA	AA	AB	BB	AB	BB	AA	BB	AB	AB	BB	AB	AB	AB	BB	AB	BB	BB	AB	BB
LG8	85.8	13230029	13230029	AB	AB	AB	AB	AB	AB	AB	AB	BB	BB	AB	AB	AA	BB	AB	AA	AB	AB	BB	AB	AB	AB	AB	BB	AB	AB	AA	AA	AB	BB	AB	BB	AA	BB	AB	AB	BB	AB	AB	AB	BB	AB	BB	BB	AB	BB
LG8	85.4	13230145	13245534	AB	AB	AB	AB	AB	AB	AB	AB	BB	BB	AB	AB	AA	BB	AB	AA	AB	AB	BB	AB	AB	AB	AB	BB	AB	AB	AA	AA	AB	BB	AB	BB	AA	BB	AB	AB	BB	AB	AB	AB	BB	AB	BB	BB	AB	BB
LG8	85.8	13245534	13299202	AB	BB	AB	AB	AB	AB	AB	AB	BB	BB	AB	AB	AA	BB	AB	AA	AB	AB	BB	AB	AB	AB	AB	BB	AB	AB	AA	AA	AB	BB	AB	BB	AA	BB	AB	AB	BB	AB	AB	AB	BB	AB	BB	BB	AB	BB
LG8	86.1	13299202	13351494	AB	BB	AB	AB	AB	AB	AB	AB	BB	BB	AB	AB	AA	BB	AB	AA	AB	AB	BB	AB	AB	AB	AB	BB	AB	AB	AA	AA	AB	BB	AB	BB	AA	BB	AB	AB	BB	AB	AB	AB	BB	AB	BB	BB	AB	BB
LG8	86.4	13355342	13405298	AB	BB	AB	AB	AB	AB	AB	AB	BB	BB	AB	AB	AA	BB	AB	AA	AB	AB	BB	AB	AB	AB	AB	BB	AB	AB	AA	AA	AB	BB	AB	BB	AA	BB	AB	AB	BB	AB	AB	AB	BB	AB	BB	BB	AB	BB
LG8	87.1	13405470	13405586	AB	BB	AB	AB	AB	AB	AB	AB	BB	BB	AB	AB	AA	BB	AB	AA	AB	AB	BB	AB	AB	AB	AB	BB	AB	AB	AA	AA	AB	BB	AB	BB	AA	BB	AB	AB	BB	AB	AB	AB	BB	AB	BB	BB	AB	BB
LG8	87.7	13405930	13405930	AB	BB	AB	AB	AB	AB	AB	AB	BB	BB	AB	AB	AA	BB	AB	AA	AB	AB	BB	AB	AB	AB	AB	BB	AB	AB	AA	AA	AB	BB	AB	BB	AA	BB	AB	AB	BB	AB	AB	AB	BB	AB	BB	BB	AB	BB
LG8	88.1	13405930	13429620	AB	BB	AB	AB	AB	AB	AB	AB	BB	BB	AB	AB	AA	BB	AB	AA	AB	AB	BB	AB	AB	AB	AB	BB	AB	AB	AA	AA	AB	BB	AB	BB	AA	BB	AB	AB	BB	AB	AB	AB	BB	AB	BB	BB	AB	BB
LG8	90.1	13429621	13447611	AB	BB	AB	AB	AB	AB	AB	AB	BB	BB	AB	AB	AA	BB	AB	AA	AB	AB	BB	AB	AB	AB	AB	BB	AB	AB	AA	AA	AB	BB	AB	BB	AA	BB	AB	AB	BB	AB	AB	AB	BB	AB	BB	BB	AB	BB
LG8	90.4	13447612	13469191	AB	BB	AB	AB	AB	AB	AB	AB	BB	BB	AB	AB	AA	BB	AB	AA	AB	AB	BB	AB	AB	AB	AB	BB	AB	AB	AA	AA	AB	BB	AB	BB	AA	BB	AB	AB	BB	AB	AB	AB	BB	AB	BB	BB	AB	BB
LG8	90.1	13470752	13476398	AB	BB	AB	AB	AB	AB	AB	AB	BB	BB	AB	AB	AA	BB	AB	AA	AB	AB	BB	AB	AB	AB	AB	BB	AB	AB	AA	AA	AB	BB	AB	BB	AA	BB	AB	AB	BB	AB	AB	AB	BB	AB	BB	BB	AB	BB
LG8	89.7	13476398	13476398	AB	BB	AB	AB	AB	AB	AB	AB	BB	BB	AB	AB	AA	BB	AB	AA	AB	AB	BB	AB	AB	AB	AB	BB	AB	AB	AA	AA	AB	BB	AB	BB	AA	BB	AB	AB	BB	AB	AB	AB	BB	AB	BB	BB	AB	BB
LG8	88.4	13476398	13476404	AB	BB	AB	AB	AB	AB	AB	AB	BB	BB	AB	AB	AA	BB	AB	AA	AB	AB	BB	AB	AB	AB	AB	BB	AB	AB	AA	AA	AB	BB	AB	BB	AA	BB	AB	AB	BB	AB	AB	AB	BB	AB	BB	BB	AB	BB
LG8	87.7	13476409	13476409	AB	BB	AB	AB	AB	AB	AB	AB	BB	BB	AB	AB	AA	BB	AB	AA	AB	AB	BB	AB	AB	AB	AB	BB	AB	AB	AA	AA	AB	BB	AB	BB	AA	BB	AB	AB	BB	AB	AB	AB	BB	AB	BB	BB	AB	BB
LG8	87.1	13486884	13518450	AB	BB	AB	AB	AB	AB	AB	AB	BB	BB	AB	AB	AA	BB	AB	AA	AB	AB	BB	AB	AB	AB	AB	BB	AB	AB	AA	AA	AB	BB	AB	BB	AA	BB	AB	AB	BB	AB	AB	AB	BB	AB	BB	BB	AB	BB
LG8	87.4	13518566	13521924	AB	BB	AB	AB	AB	AB	AB	AB	BB	BB	AB	AB	AA	BB	AB	AA	AB	AB	BB	AB	AB	AB	AB	BB	AB	AB	AA	AA	AB	BB	AB	BB	AA	BB	AB	AB	BB	AB	AB	AB	BB	AB	BB	BB	AB	BB
LG8	87.7	13521924	13521924	AB	BB	AB	AB	AB	AB	AB	AB	BB	BB	AB	AB	AA	BB	AB	AA	AB	AB	BB	AB	AB	AB	AB	BB	AB	AB	AA	AA	AB	BB	AB	BB	AA	BB	AB	AB	BB	AB	AB	AB	BB	AB	BB	BB	AB	BB
LG8	88.1	13522063	13525769	AB	BB	AB	AB	AB	AB	AB	AB	BB	BB	AB	AB	AA	BB	AB	AA	AB	AB	BB	AB	AB	AB	AB	BB	AB	AB	AA	AA	AB	BB	AB	BB	AA	BB	AB	AB	BB	AB	AB	AB	BB	AB	BB	BB	AB	BB
LG8	88.4	13525769	13537698	AB	BB	AB	AB	AB	AB	AB	AB	BB	BB	AB	AB	AA	BB	AB	AA	AB	AB	BB	AB	AB	AB	AB	BB	AB	AB	AA	AA	AB	BB	AB	BB	AA	BB	AB	AB	BB	AB	AB	AB	BB	AB	BB	BB	AB	BB
LG8	88.1	13537814	13538756	AB	BB	AB	AB	AB	AB	AB	AB	BB	BB	AB	AB	AA	BB	AB	AA	AB	AB	BB	AB	AB	AB	AB	BB	AB	AB	AA	AA	AB	BB	AB	BB	AA	BB	AB	AB	BB	AB	AB	AB	BB	AB	BB	BB	AB	BB
LG8	87.7	13538756	13554328	AB	BB	AB	AB	AB	AB	AB	AB	BB	BB	AB	AB	AA	BB	AB	AA	AB	AB	BB	AB	AB	AB	AB	BB	AB	AB	AA	AA	AB	BB	AB	BB	AA	BB	AB	AB	BB	AB	AB	AB	BB	AB	BB	BB	AB	BB
LG8	88.1	13554423	13554423	AB	BB	AB	AB	AB	AB	AB	AB	BB	BB	AB	AB	AA	BB	AB	AA	AB	AB	BB	AB	AB	AB	AB	BB	AB	AB	AA	AA	AB	BB	AB	BB	AA	BB	AB	AB	BB	AB	AB	AB	BB	AB	BB	BB	AB	BB
LG8	87.7	13569015	13569131	AB	BB	AB	AB	AB	AB	AB	AB	BB	BB	AB	AB	AA	BB	AB	AA	AB	AB	BB	AB	AB	AB	AB	BB	AB	AB	AA	AA	AB	BB	AB	BB	AA	BB	AB	AB	BB	AB	AB	AB	BB	AB	BB	BB	AB	BB
LG8	87.7	13569131	13570795	AB	BB	AB	AB	AB	AB	AB	AB	BB	BB	AB	AB	AA	BB	AB	AA	AB	AB	BB	AB	AB	AB	AB	BB	AB	AB	AA	AA	AB	BB	AB	BB	AA	BB	AB	AB	BB	AB	AB	AB	BB	AB	BB	BB	AB	BB
LG8	88.1	13570798	13570798	AB	BB	AB	AB	AB	AB	AB	AB	BB	BB	AB	AB	AA	BB	AB	AA	AB	AB	BB	AB	AB	AB	AB	BB	AB	AB	AA	AA	AB	BB	AB	BB	AA	BB	AB	AB	BB	AB	AB	AB	BB	AB	BB	BB	AB	BB
LG8	88.7	13570798	13570798	AB	BB	AB	AB	AB	AB	AB	AB	BB	BB	AB	AB	AA	BB	AB	AA	AB	AB	BB	AB	BB	AB	AB	BB	AB	AB	AA	AA	AB	BB	AB	BB	AA	BB	AB	AB	BB	AB	AB	AB	BB	AB	BB	BB	AB	BB
LG8	89.1	13570798	13570798	AB	BB	AB	BB	AB	AB	AB	AB	BB	BB	AB	AB	AA	BB	AB	AA	AB	AB	BB	AB	BB	AB	AB	BB	AB	AB	AA	AA	AB	BB	AB	BB	AA	BB	AB	AB	BB	AB	AB	AB	BB	AB	BB	BB	AB	BB
LG8	89.4	13570803	13570803	AB	BB	AB	BB	AB	AB	AB	AB	BB	BB	AB	AB	AA	BB	AB	AA	AB	AB	BB	AB	BB	AB	AB	BB	AB	AB	AA	AA	AB	BB	AB	BB	AA	BB	AB	AB	BB	AB	AB	AB	BB	AB	BB	BB	AB	BB
LG8	91.1	13570805	13570805	AB	BB	AB	BB	AB	AB	AB	AB	BB	BB	AB	AB	AA	BB	AB	AA	AA	AB	BB	AB	BB	AB	AB	BB	AB	AB	AA	AA	AB	BB	AB	BB	AA	BB	AB	AB	BB	AB	AB	AB	BB	AB	BB	BB	AB	AA
LG8	92.1	13570805	13570805	AB	BB	AB	BB	AB	AB	AB	AB	BB	BB	AB	AB	AA	BB	AB	AB	AA	AB	BB	AB	BB	AB	AB	BB	AB	AB	AA	AA	AB	BB	AB	BB	AA	BB	AB	AB	BB	AB	AB	AB	BB	AB	BB	BB	AB	AA
LG8	93.4	13625087	13625087	AB	BB	AB	BB	AB	AB	AB	AB	BB	BB	AB	AB	AA	BB	AB	AB	AA	AB	BB	AB	BB	AB	AB	BB	AB	AB	AA	AA	AB	BB	AB	BB	AA	BB	AB	AB	BB	AB	AB	AB	BB	AB	BB	BB	AB	AA
LG8	97.7	13625096	13625096	AB	BB	AB	BB	AB	AB	AB	AB	AB	BB	AB	AB	AA	BB	AB	AB	AA	AB	BB	AB	BB	AB	AB	BB	AB	AB	AA	AA	AB	AB	AB	BB	AA	BB	AB	AB	BB	AB	AB	AB	BB	AB	AB	BB	AA	AA
LG8	104.6	17243500	17243500	AB	BB	AB	BB	AB	AB	AB	BB	AB	AB	AB	AB	AB	BB	AB	AB	AA	AA	BB	AB	BB	AB	AB	BB	AB	AB	AA	AA	AB	AB	AB	BB	AB	BB	AB	AB	BB	BB	AA	AB	BB	AB	AB	BB	AA	AA
LG8	107.9	17420067	17420067	AB	BB	AB	BB	AB	AB	AB	BB	AB	AB	AB	AB	AB	BB	AB	AB	AA	AA	BB	AA	BB	AB	AB	BB	AB	AB	AA	AA	AB	AB	AB	BB	AB	BB	AB	AB	BB	BB	AA	AB	BB	AB	AB	BB	AA	AA
LG8	108.3	17620140	17620262	AB	BB	AB	BB	AB	AB	AB	BB	AB	AB	AB	AB	AB	BB	AB	AB	AA	AA	BB	AA	BB	AB	AB	BB	AB	AB	AA	AA	AB	AB	AB	BB	AB	BB	AB	AB	BB	BB	AA	AB	BB	AB	AB	BB	AA	AA
LG8	109.3	17694613	17694613	AB	BB	AB	BB	AB	AB	AB	BB	AB	AB	AB	AB	AB	BB	AB	AB	AA	AA	BB	AA	BB	AB	AB	BB	AB	AB	AA	AA	AB	AB	AB	BB	AB	BB	AB	AB	BB	BB	AA	AB	BB	AB	AB	BB	AA	AA
LG8	110.3	17947785	17947901	AB	BB	AB	BB	AB	AB	AB	BB	AB	AB	AB	AB	AB	BB	AB	AB	AA	AA	BB	AA	BB	AB	AB	BB	BB	AB	AA	AA	AB	AB	AB	BB	AB	BB	AB	AB	BB	BB	AA	AB	BB	AB	AB	BB	AA	AA
LG8	111.3	17948273	17948273	AB	BB	AB	BB	AB	AB	AB	BB	AB	AB	AB	AB	AB	BB	AB	AB	AA	AA	BB	AA	BB	AB	AB	BB	BB	AB	AA	AA	AB	AB	AB	BB	AB	BB	AB	AB	BB	BB	AA	AB	AB	BB	AB	BB	AA	AA
LG8	111.9	17953652	17954267	AB	BB	AB	BB	AB	AB	AB	BB	AB	AB	AB	AB	AB	BB	AB	AB	AA	AA	BB	AA	BB	AB	AB	AB	BB	AB	AA	AA	AB	AB	AB	BB	AB	BB	AB	AB	BB	BB	AA	AB	AB	BB	AB	BB	AA	AA
LG8	112.3	17958867	17968035	AB	BB	AB	BB	AB	AB	AB	BB	AB	AB	AB	AB	AB	BB	AB	AB	AA	AA	BB	AA	BB	AB	AB	AB	BB	AB	AA	AA	AB	AB	AB	BB	AB	BB	AB	AB	BB	BB	AA	AB	AB	BB	AB	BB	AA	AA
LG8	112.6	17968035	18005030	AB	BB	AB	BB	AB	AB	AB	BB	AB	AB	AB	AB	AB	BB	AB	AB	AA	AA	BB	AA	BB	AB	AB	AB	BB	AB	AA	AA	AB	AB	AB	BB	AB	BB	AB	AB	BB	BB	AA	AB	AB	BB	AB	BB	AA	AA
LG8	112.9	18005030	18011853	AB	BB	AB	BB	AB	AB	AB	BB	AB	AB	AB	AB	AB	BB	AB	AB	AA	AA	BB	AA	BB	AB	AB	AB	BB	AB	AA	AA	AB	AB	AB	BB	AB	BB	AB	AB	BB	BB	AA	AB	AB	BB	AB	BB	AA	AA
LG8	113.9	18012254	18045215	AB	BB	AB	BB	AB	AB	AB	BB	AB	AB	AB	AB	AB	BB	AB	AB	AA	AA	BB	AA	BB	AB	AB	AB	BB	AB	AA	AA	AB	AB	AB	BB	AB	BB	AB	AB	BB	BB	AA	AB	AB	BB	AB	BB	AA	AA
LG8	114.9	18045215	18090020	AB	BB	AB	BB	AB	AB	AB	BB	AB	AB	AB	AB	AB	BB	AB	AB	AA	AA	BB	AA	BB	AB	AB	AB	BB	AB	AA	AA	AB	AB	AB	BB	AB	BB	AB	AB	BB	BB	AA	AB	AB	BB	AB	BB	AA	AA
LG8	115.6	18090021	18090021	AB	BB	AB	BB	AB	AB	AB	BB	AB	AB	AB	AB	AB	BB	AB	AB	AA	AA	BB	AA	BB	AB	AB	AB	BB	AB	AA	AA	AB	AB	AB	BB	AB	BB	AB	AB	BB	BB	AA	AB	AB	BB	AB	BB	AA	AA
LG8	115.9	18279307	18279308	AB	BB	AB	BB	AB	AB	AB	BB	AB	AB	AB	AB	AB	BB	AB	AB	AA	AA	BB	AA	BB	AB	AB	AB	BB	AB	AA	AA	AB	AB	AB	BB	AB	BB	AB	AB	AB	BB	AA	AB	AB	BB	AB	BB	AA	AA
LG8	116.2	18378206	18378206	AB	BB	AB	BB	AB	AB	AB	BB	AB	AB	AB	AB	AB	BB	AB	AB	AA	AA	BB	AA	BB	AB	AB	AB	BB	AB	AA	AA	AA	AB	AB	BB	AB	BB	AB	AB	AB	BB	AA	AB	AB	BB	AB	BB	AA	AA
LG8	117.2	18378206	18378206	AB	BB	AB	BB	AB	AB	AB	BB	AB	AB	AB	AB	AB	BB	AB	AB	AA	AA	BB	AA	BB	AB	AB	AB	BB	AB	AA	AA	AA	AB	AB	BB	AB	AB	AB	AB	AB	BB	AA	AB	AB	BB	AB	BB	AA	AA
LG8	117.9	18605823	18605823	AB	BB	AB	BB	AB	AB	AB	BB	AB	AB	AB	AB	AB	BB	BB	AB	AA	AA	BB	AA	BB	AB	AB	AB	BB	AB	AA	AA	AA	BB	AB	BB	AB	AB	AB	AB	AB	BB	AA	AB	AB	BB	AB	BB	AA	AA
LG8	118.2	18821941	18821941	AB	BB	AB	BB	AB	AB	AB	BB	AB	AB	AB	AB	AB	BB	BB	AB	AA	AA	BB	AA	BB	BB	AB	AB	BB	AB	AA	AA	AA	BB	AB	BB	AB	AB	AB	AB	AB	BB	AA	AB	AB	BB	AB	BB	AA	AA
LG8	117.9	18989090	18989091	AB	BB	AB	BB	AB	AB	AB	BB	AB	AB	AB	AB	AB	BB	BB	AB	AA	AA	BB	AA	BB	BB	AB	AB	BB	AB	AA	AA	AA	BB	AB	BB	AB	AB	AB	AB	AB	BB	AA	AB	AB	BB	AB	BB	AA	AA
LG8	118.2	18989101	18989105	AB	BB	AB	BB	AB	AB	AB	BB	AB	AB	AB	AB	AB	BB	BB	AB	AA	AA	BB	AA	BB	BB	AB	AB	BB	AB	AA	AA	AA	BB	AB	BB	AB	AB	AB	AB	AB	BB	AA	AB	AB	BB	AB	AB	AA	AA
LG8	118.5	18989105	18989109	AB	BB	AB	BB	AB	AB	AB	BB	AB	AB	AB	AB	AB	BB	BB	AB	AA	AA	BB	AA	BB	BB	AB	AB	BB	AB	AA	AA	AA	BB	AB	BB	AB	AB	AB	AB	AB	BB	AA	AB	AB	BB	AB	AB	AA	AA
LG8	118.9	18992167	18992180	AB	BB	AB	BB	AB	AB	AB	BB	AB	AB	AB	AB	AB	BB	BB	AB	AA	AA	BB	AA	BB	BB	AB	AB	BB	AB	AA	AA	AA	BB	AB	BB	AB	AB	AB	AB	AB	BB	AA	AB	AB	BB	AB	AB	AA	AA
LG8	119.5	18992283	19018566	AB	BB	AB	BB	AB	AB	AB	BB	AB	AB	AB	AB	AB	BB	BB	AB	AA	AA	BB	AA	BB	BB	AB	AB	BB	AB	AA	AA	AA	BB	AB	BB	AB	AB	AB	AB	AB	BB	AA	AB	AB	BB	AB	AB	AA	AA
LG8	119.9	19025134	19029547	AB	BB	AB	BB	AB	AB	AB	BB	AB	AB	AB	AB	AB	BB	BB	AB	AA	AA	BB	AA	BB	BB	AB	AB	BB	AB	AA	AA	AA	BB	AB	BB	AB	AB	AB	AB	AB	BB	AA	AB	AB	BB	AB	AB	AA	AA
LG8	120.9	19029547	19029547	AB	BB	AB	BB	AB	AB	AB	BB	AB	AB	AB	AB	AB	BB	BB	AB	AA	AA	BB	AA	BB	BB	AB	AB	BB	AB	AA	AA	AA	BB	AB	BB	AB	AB	AB	AB	AB	BB	AA	AB	AB	BB	AB	AB	AA	AA
LG8	122.5	19031099	19037816	AB	BB	AB	BB	AB	AB	AB	BB	AB	AB	AB	AB	AB	BB	BB	AB	AA	AA	BB	AA	BB	BB	AB	AB	BB	AB	AA	AA	AA	BB	AB	BB	AB	AB	AB	AB	AB	BB	AA	AB	AB	BB	AB	AB	AA	AA
LG8	123.2	19039647	19039647	AB	BB	AB	BB	AB	AB	AB	BB	AB	AB	AB	AB	AB	BB	BB	AB	AA	AA	BB	AA	BB	BB	AB	AB	BB	AB	AA	AA	AA	BB	AB	BB	AB	AB	AB	AB	AB	BB	AA	AB	AB	BB	AB	AB	AA	AA
LG8	123.5	19039647	19039647	AB	BB	AB	BB	AB	AB	AB	BB	AB	AB	AA	AB	AB	BB	BB	AB	AA	AA	BB	AA	BB	BB	AB	AB	BB	AB	AA	AA	AA	BB	AB	BB	AB	AB	AB	AB	AB	BB	AA	AB	AB	BB	AB	AB	AA	AA
LG8	139.7	19140043	19140043	BB	AB	AB	AB	AB	AB	AB	AB	BB	AB	AA	AB	AB	AB	BB	AB	BB	AA	AB	BB	AB	BB	BB	BB	BB	AB	BB	AA	AA	BB	AB	AB	AB	BB	AB	AB	AB	AB	BB	AB	AB	AB	AB	AB	AA	AA
LG8	140.7	19140047	19140047	BB	AB	AB	AB	AB	AB	AB	AA	BB	AB	AA	AB	AB	AB	BB	AB	BB	AA	AB	BB	AB	BB	BB	BB	BB	AB	BB	AA	AA	BB	AB	AB	AB	BB	AB	AB	AB	AB	BB	AB	AB	AB	AB	AB	AA	AA
LG8	141.7	19140050	19140050	BB	AB	AB	AB	AB	AB	AB	AA	BB	AB	AA	AB	AB	AB	BB	AB	BB	AA	AB	BB	AB	BB	BB	BB	BB	AB	BB	AB	AA	BB	AB	AB	AB	BB	AB	AB	AB	AB	BB	AB	AB	AB	AB	AB	AA	AA
LG8	143.7	19140058	19140058	BB	AB	AB	AB	AB	AB	AB	AA	BB	AB	AA	AB	AB	AB	BB	AB	BB	BB	AB	BB	AB	BB	BB	BB	BB	AB	BB	AB	AA	BB	AB	AB	AB	BB	AB	AB	AB	AB	BB	AB	AB	AB	AB	AB	AA	AB
LG8	144	19140058	19140155	BB	AB	AB	AB	AB	AB	AB	AA	BB	AB	AA	AB	AB	AB	BB	AB	BB	BB	AB	BB	AB	BB	BB	BB	BB	AB	BB	AB	AA	BB	AB	AB	AB	BB	AB	AB	AB	AB	BB	AB	AB	AB	AB	AB	AA	AB
LG8	144.4	19140155	19140155	BB	AB	AB	AB	AB	AB	AB	AA	BB	AB	AA	AB	AB	AB	BB	AB	BB	BB	AB	BB	AB	BB	BB	BB	BB	AB	BB	AB	AA	BB	AB	AB	AB	BB	AB	AB	AB	AB	BB	AB	AB	AB	AB	AB	AA	AB
LG8	144.7	19140155	19140167	BB	AB	AB	AB	AB	AB	AB	AA	BB	AB	AA	AB	AB	AB	BB	AB	BB	BB	AB	BB	AB	BB	BB	BB	BB	AB	BB	AB	AA	BB	AB	AB	AB	BB	AB	AB	AB	AB	BB	AB	AB	AB	AB	AB	AA	AB
LG8	145	19140168	19140168	BB	AB	AB	AB	AB	AB	AB	AA	BB	AB	AA	AB	AB	AB	BB	AB	BB	BB	AB	BB	AB	BB	BB	BB	BB	AB	BB	AB	AA	BB	AB	AB	AB	BB	AB	AB	AB	AB	BB	AB	AB	AB	AB	AB	AA	AB
LG8	145.4	19140198	19140198	BB	AB	AB	AB	AB	AB	AB	AB	BB	AB	AA	AB	AB	AB	BB	AB	BB	BB	AB	BB	AB	BB	BB	BB	BB	AB	BB	AB	AA	BB	AB	AB	AB	BB	AB	AB	AB	AB	BB	AB	AB	AB	AB	AB	AA	AB
LG8	145.4	19252230	20524823	BB	AB	AB	AB	AB	AB	AB	AB	BB	AB	AA	AB	AB	AB	BB	AB	BB	BB	AB	BB	AB	BB	BB	BB	BB	AB	BB	AB	AA	BB	AB	AB	AB	BB	AB	AB	AB	AB	BB	AB	AB	AB	AB	AB	AA	AB
LG9	0	61681	100189	AB	AA	BB	AB	AB	AB	AB	AA	AB	AB	AA	AB	AB	AB	AB	AA	AB	AB	AA	AB	BB	AA	AB	AB	BB	AA	BB	AB	AA	AA	AB	BB	BB	AB	AB	BB	BB	AB	AB	AB	BB	BB	AB	BB	AA	AB
LG9	0.3	103165	128882	AB	AA	BB	AB	AB	AB	AB	AA	AB	AB	AA	AB	AB	AB	AB	AA	AB	AB	AA	AB	BB	AA	AB	AB	BB	AA	BB	AB	AA	AA	AB	BB	BB	AB	AB	BB	BB	AB	AB	AB	BB	BB	AB	BB	AA	AB
LG9	1	129003	171058	AB	AA	BB	AB	AB	AB	AB	AA	AB	AB	AA	AB	AB	AB	AB	AA	AB	AB	AA	AB	BB	AA	AB	AB	BB	AA	BB	AB	AA	AA	AB	BB	BB	AB	AB	BB	BB	AB	AB	AB	BB	BB	AB	BB	AA	AB
LG9	1.3	171058	182781	AB	AA	BB	AB	AB	AB	AB	AA	AB	AB	AA	AB	AB	AB	AB	AA	AB	AB	AA	AB	BB	AA	AB	AB	BB	AA	BB	AB	AA	AA	AB	BB	BB	AB	AB	BB	BB	AB	AB	AB	BB	BB	AB	BB	AA	AB
LG9	1	182781	203719	AB	AA	BB	AB	AB	AB	AB	AA	AB	AB	AA	AB	AB	AB	AB	AA	AB	AB	AA	AB	BB	AA	AB	AB	BB	AA	BB	AB	AA	AA	AB	BB	BB	AB	AB	BB	BB	AB	AB	AB	BB	BB	AB	BB	AA	AB
LG9	1.3	203719	204219	AB	AA	BB	AB	AB	AB	AB	AA	AB	AB	AA	AB	AB	AB	AB	AA	AB	AB	AA	AB	BB	AA	AB	AB	BB	AA	BB	AB	AA	AA	AB	BB	BB	AB	AB	BB	BB	AB	AB	AB	BB	BB	AB	BB	AA	AB
LG9	1.7	210626	210626	AB	AA	BB	AB	AB	AB	AB	AA	AB	AB	AA	AB	AB	AB	AB	AA	AB	AB	AA	AB	BB	AA	AB	AB	BB	AA	BB	AB	AA	AA	AB	BB	BB	AB	AB	BB	BB	AB	AB	AB	BB	BB	BB	BB	AA	AB
LG9	2	214739	352133	AB	AA	BB	AB	BB	AB	AB	AA	AB	AB	AA	AB	AB	AB	AB	AA	AB	AB	AA	AB	BB	AA	AB	AB	BB	AA	BB	AB	AA	AA	AB	BB	BB	AB	AB	BB	BB	AB	AB	AB	BB	BB	BB	BB	AA	AB
LG9	3	352133	423790	AB	AA	BB	AB	BB	AB	AB	AA	AB	AB	AA	AB	AB	AB	AB	AA	AB	AB	AA	AB	BB	AA	AB	AB	BB	AA	BB	AB	AA	AA	AB	BB	BB	AB	AB	BB	BB	AB	AB	AB	BB	BB	BB	BB	AA	AB
LG9	3.3	423804	423804	AB	AA	BB	AB	BB	AB	AB	AA	AB	AB	AA	AB	AB	AB	AB	AA	AB	AB	AA	AB	BB	AA	AB	AB	BB	AA	BB	AB	AA	AA	AB	BB	BB	AB	AB	BB	BB	AB	AB	AB	AB	BB	BB	BB	AA	AB
LG9	2.6	1822803	1836549	AB	AA	BB	AB	AB	AB	AB	AA	AB	AB	AA	AB	AB	AB	AB	AA	AB	AB	AA	AB	BB	AA	AB	AB	BB	AA	BB	AB	AA	AA	AB	BB	BB	AB	AB	BB	BB	AB	AB	AB	AB	BB	AB	BB	AA	AB
LG9	2.3	1836549	1838755	AB	AA	BB	AB	AB	AB	AB	AA	AB	AB	AA	AB	AB	AB	AB	AA	AB	AB	AA	AB	BB	AA	AB	AB	BB	AA	BB	AB	AA	AA	AB	BB	BB	AB	AB	BB	BB	AB	AB	AB	AB	BB	AB	BB	AA	AB
LG9	1.7	1838755	1838866	AB	AA	BB	AB	AB	AB	AB	AA	AB	AB	AA	AB	AB	AB	AB	AA	AB	AB	AA	AB	BB	AA	AB	AB	BB	AA	BB	AB	AA	AA	AB	BB	BB	AB	AB	BB	BB	AB	AB	AB	AB	BB	AB	BB	AA	AB
LG9	1.3	1838866	1890119	AB	AA	BB	AB	AB	AB	AB	AA	AB	AB	AA	AB	AB	AB	AB	AA	AB	AB	AA	AB	BB	AA	AB	AB	BB	AA	BB	AB	AA	AA	AB	BB	BB	AB	AB	BB	BB	AB	AB	AB	AB	BB	AB	BB	AA	AB
LG9	2.3	1890119	1891936	AB	AA	BB	AB	AB	AB	AB	AA	AB	AB	AA	AB	AB	AB	AB	AA	AB	AB	AA	AB	BB	AA	AB	AB	BB	AA	BB	AB	AA	AA	AB	BB	BB	AB	AB	BB	BB	AB	AB	AA	AB	BB	AB	BB	AA	AB
LG9	5.3	2332640	2332640	AB	AA	BB	AB	AB	AB	AB	AA	AB	AB	AA	AB	AB	AB	AB	AA	AB	AB	AB	AB	BB	AB	AB	BB	BB	AA	BB	AB	AA	AA	AB	BB	BB	AB	AB	BB	BB	AB	AB	AA	AB	BB	AB	BB	AA	AB
LG9	5.6	2332640	2332640	AB	AA	BB	AB	AB	AB	AB	AA	AB	AB	AA	AB	AB	AB	AB	AA	AB	AB	AB	AB	BB	AB	AB	BB	BB	AA	BB	AB	AA	AA	AB	BB	BB	AB	AB	BB	BB	AB	AB	AA	AB	BB	AB	BB	AA	AB
LG9	6	2360476	2374567	AB	AA	BB	AB	AB	AB	AB	AA	AB	AB	AA	AB	AB	AB	AB	AA	AB	AB	AB	AB	BB	AB	BB	BB	BB	AA	BB	AB	AA	AA	AB	BB	BB	AB	AB	BB	BB	AB	AB	AA	AB	BB	AB	BB	AA	AB
LG9	7.3	2374567	2511840	AB	AA	BB	AB	AB	AB	AB	AA	AB	AB	AA	AB	AB	AB	AB	AA	AB	AB	AB	AB	BB	AB	BB	BB	BB	AA	BB	AB	AA	AA	AB	BB	BB	AB	AB	BB	BB	AB	AB	AA	AB	BB	AB	BB	AA	AB
LG9	7.6	2511840	2511840	AB	AA	BB	AB	AB	AB	AB	AA	AB	AB	AA	AB	AB	AB	AB	AA	AB	AB	AB	AB	BB	AB	BB	BB	BB	AA	BB	AB	AA	AA	AB	BB	BB	AB	AB	BB	BB	AB	AB	AA	AB	BB	AB	BB	AA	AB
LG9	9.6	2641859	2641859	AB	AA	BB	AB	AB	AB	AB	AA	AB	AB	AA	AB	BB	AB	AB	AA	AB	AB	AB	AB	BB	AB	BB	BB	BB	AA	BB	AB	AA	AA	AB	BB	BB	BB	AB	BB	BB	AB	AB	AA	AB	BB	AB	BB	AA	AB
LG9	10.9	2707265	2707265	AB	AA	AB	AB	AB	AB	AB	AA	AB	AB	AA	AB	BB	AB	AB	AA	AB	AB	AB	AB	BB	AB	BB	BB	BB	AA	BB	AB	AA	AA	AB	BB	BB	BB	AB	BB	BB	AB	AB	AA	AB	BB	AB	BB	AA	AB
LG9	11.9	3125772	3125779	AB	AA	AB	AB	AB	AB	AB	AA	BB	AB	AA	AB	BB	AB	AB	AA	AB	AB	AB	AB	BB	AB	BB	BB	BB	AA	BB	BB	AA	AA	AB	BB	BB	BB	AB	BB	BB	AB	AB	AA	AB	BB	AB	BB	AA	AB
LG9	12.3	3298058	3298058	AB	AA	AB	AB	AB	AB	AB	AA	BB	AB	AA	AB	BB	AB	AB	AA	AB	AB	AB	AB	BB	AB	BB	BB	BB	AA	BB	BB	AA	AA	AB	BB	BB	BB	AB	BB	BB	AB	AB	AA	AB	BB	AB	BB	AA	AB
LG9	13.2	3308297	3308297	AB	AA	AB	AB	AB	AB	AB	AA	BB	AB	AA	AB	BB	AB	AB	AA	AB	AB	AB	AB	BB	AB	BB	BB	BB	AA	BB	BB	AA	AA	AB	BB	BB	BB	AB	BB	BB	AB	AB	AA	AB	BB	AB	BB	AA	AB
LG9	14.2	3460630	3460630	AB	AA	AB	AB	AB	AB	AB	AA	BB	AB	AA	AB	BB	AB	AB	AA	AB	AB	AB	AB	BB	AB	BB	BB	BB	AA	BB	BB	AA	AA	AB	BB	BB	BB	AB	BB	BB	AB	AB	AA	AB	BB	AB	BB	AA	AB
LG9	15.9	3460630	3487094	AB	AA	AB	AB	AB	AB	AB	AA	BB	AB	AA	AB	BB	AB	AB	AA	AB	AB	AB	AB	BB	AB	BB	BB	BB	AA	BB	BB	AA	AA	AB	BB	BB	BB	AB	BB	AB	AB	AB	AA	AB	BB	AB	BB	AA	AB
LG9	16.6	3487098	3491399	AB	AA	AB	AB	AB	AB	AB	AA	BB	AB	AA	AB	BB	AB	AB	AA	AB	AB	AB	AB	BB	AB	BB	BB	BB	AA	BB	BB	AA	AA	AB	BB	BB	BB	AB	BB	AB	AB	AB	AA	AB	AB	AB	BB	AA	AB
LG9	16.9	3493876	3546850	AB	AA	AB	AB	AB	AB	AB	AA	BB	AB	AA	AB	BB	AB	AB	AA	AB	AB	AB	AB	BB	AB	BB	BB	BB	AA	BB	BB	AA	AA	AB	AB	BB	BB	AB	BB	AB	AB	AB	AA	AB	AB	AB	BB	AA	AB
LG9	17.2	3575624	3605622	AB	AA	AB	AB	AB	AB	AB	AA	BB	AB	AA	AB	BB	AB	AB	AA	AB	AB	AB	AB	BB	AB	BB	BB	BB	AA	BB	BB	AA	AA	AB	AB	BB	BB	AB	BB	AB	AB	AB	AA	AB	AB	AB	BB	AA	AB
LG9	17.5	3605622	3753998	AB	AA	AB	AB	AB	AB	AB	AA	BB	AB	AA	AB	BB	AB	AB	AA	AB	AB	AB	AB	BB	AB	BB	BB	BB	AA	BB	BB	AA	AA	AB	AB	BB	BB	AB	BB	AB	AB	AB	AA	AB	AB	AB	BB	AA	AB
LG9	17.9	3753998	3789681	AB	AA	AB	AB	AB	AB	AB	AA	BB	AB	AA	AB	BB	AB	AB	AA	AB	AB	AB	AB	BB	AB	BB	BB	BB	AA	BB	BB	AA	AA	AB	AB	BB	BB	AB	BB	AB	AB	AB	AA	AB	AB	AB	BB	AA	AB
LG9	18.2	3789681	3792194	AB	AA	AB	AB	AB	AB	AB	AA	BB	AB	AA	AB	BB	AB	AB	AA	AB	AB	AB	AB	BB	AB	BB	BB	BB	AA	BB	BB	AA	AA	AB	AB	BB	BB	AB	BB	AB	AB	AB	AA	AB	AB	AB	BB	AA	AB
LG9	18.5	3792194	3804773	AB	AA	AB	AB	AB	AB	AB	AA	BB	AB	AA	AB	BB	AB	AB	AA	AB	AB	AB	AB	BB	AB	BB	BB	BB	AA	BB	BB	AA	AA	AB	AB	BB	BB	AB	BB	AB	AB	AB	AA	AB	AB	AB	BB	AA	AB
LG9	18.5	3806184	3806184	AA	AA	AB	AB	AB	AB	AB	AA	BB	AB	AA	AB	BB	AB	AB	AA	AB	AB	AB	AB	BB	AB	BB	BB	BB	AA	BB	BB	AA	AA	AB	AB	BB	BB	AB	BB	AB	AB	AB	AA	AB	AB	AB	BB	AA	AB
LG9	18.9	3806184	3806300	AA	AA	AB	AB	AB	AB	AA	AA	BB	AB	AA	AB	BB	AB	AB	AA	AB	AB	AB	AB	BB	AB	BB	BB	BB	AA	BB	BB	AA	AA	AB	AB	BB	BB	AB	BB	AB	AB	AB	AA	AB	AB	AB	BB	AA	AB
LG9	19.2	3809596	3809596	AA	AA	AB	AB	AB	AB	AA	AA	AA	AB	AA	AB	BB	AB	AB	AA	AB	AB	AB	AB	BB	AB	BB	BB	BB	AA	BB	BB	AA	AA	AB	AB	BB	BB	AB	BB	AB	AB	AB	AA	AB	AB	AB	BB	AA	AB
LG9	19.9	3809596	3819971	AA	AA	AB	AB	AB	AB	AA	AA	AA	AB	AA	AB	BB	AB	AB	AA	AB	AB	AB	AB	BB	AB	BB	BB	BB	AA	BB	BB	AA	AA	AB	AB	BB	BB	AB	BB	AB	AB	AB	AA	AB	AB	AB	BB	AA	AB
LG9	20.2	3819971	4022329	AA	AA	AB	AB	AB	AB	AA	AA	AA	AB	AA	AB	BB	AB	AB	AA	AB	AB	AB	AB	BB	AB	BB	BB	BB	AA	BB	BB	AA	AA	AB	AB	BB	BB	AB	BB	AB	AB	AB	AA	AB	AB	AB	BB	AA	AB
LG9	20.5	4031878	4076436	AA	AA	AB	AB	AB	AB	AA	AA	AA	AB	AA	AB	BB	AB	AB	AA	BB	AB	AB	AB	BB	AB	BB	BB	BB	AA	BB	BB	AA	AA	AB	AB	BB	BB	AB	BB	AB	AB	AB	AA	AB	AB	AB	BB	AA	AB
LG9	20.9	4076552	4178998	AA	AA	AB	AB	AB	AB	AA	AA	AA	AB	AA	AB	BB	AB	AB	AA	BB	AB	AB	AB	BB	AB	BB	BB	BB	AA	BB	BB	AA	AA	AB	AB	BB	BB	AB	BB	AB	AB	AB	AA	AB	AB	AB	BB	AA	AB
LG9	21.2	4178998	4178998	AA	AA	AB	AB	AB	AB	AA	AA	AA	AB	AA	AB	BB	AB	AB	AA	BB	AB	AB	AB	BB	AB	BB	BB	BB	AA	BB	BB	AA	AA	AB	AB	BB	BB	AB	BB	AB	AB	AB	AA	AB	AB	AB	BB	AA	AB
LG9	21.5	4254230	4267811	AA	AA	AB	AB	AA	AB	AA	AA	BB	AB	AA	AB	BB	AB	AB	AA	BB	AB	AB	AB	BB	AB	BB	BB	BB	AA	BB	BB	AA	AA	AB	AB	BB	BB	AB	BB	AB	AB	AB	AA	AB	AB	AB	BB	AA	AB
LG9	21.2	4277702	4277702	AA	AA	AB	AB	AA	AB	AA	AA	BB	AB	AA	AB	BB	AB	AB	AA	BB	AB	AB	AB	BB	AB	BB	BB	BB	AA	BB	BB	AA	AA	AB	AB	BB	BB	AB	BB	AB	AB	AB	AA	AB	AB	AB	BB	AA	AB
LG9	20.9	4277822	4277822	AA	AA	AB	AB	AA	AB	AA	AA	BB	AB	AA	AB	BB	AB	AB	AA	BB	AB	AB	AB	BB	AB	BB	BB	BB	AA	BB	BB	AA	AA	AB	AB	BB	BB	AB	BB	AB	AB	AB	AA	AB	AB	AB	BB	AA	AB
LG9	19.2	4280087	4416215	AB	AA	AB	AB	AA	AB	AB	AA	BB	AB	AA	AB	BB	AB	AB	AA	BB	AB	AB	AB	BB	AB	BB	BB	BB	AA	BB	BB	AA	AA	AB	AB	BB	BB	AB	BB	AB	AB	AB	AA	AB	AB	AB	BB	AA	AB
LG9	19.5	4416215	4424003	AB	AA	AB	AB	AA	AB	AB	AA	BB	AB	AA	AB	BB	AB	AB	AA	BB	AB	AB	AB	BB	AB	BB	BB	BB	AA	BB	BB	AA	AA	AB	AB	BB	BB	AB	BB	AB	AB	AB	AA	AB	AB	AB	BB	AA	AB
LG9	19.9	4424153	4425597	AB	AA	AB	AB	AA	AB	AB	AA	AB	AB	AA	AB	BB	AB	AB	AA	BB	AB	AB	AB	BB	AB	BB	BB	BB	AA	BB	BB	AA	AA	AB	AB	BB	BB	AB	BB	AB	AB	AB	AA	AB	AB	AB	BB	AA	AB
LG9	20.2	4425597	4437799	AB	AA	AB	AB	AA	AB	AB	AA	AB	AB	AA	AB	BB	AB	AB	AA	BB	AB	AB	AB	BB	AB	BB	BB	BB	AA	BB	BB	AA	AA	AB	AB	BB	BB	AB	BB	AB	AB	AB	AA	AB	AB	AB	BB	AA	AB
LG9	21.9	4437799	4437799	AA	AA	AB	AB	AA	AB	AA	AA	AB	AB	AA	AB	BB	AB	AB	AA	BB	AB	AB	AB	BB	AB	BB	BB	BB	AA	BB	BB	AA	AA	AB	AB	BB	BB	AB	BB	AB	AB	AB	AA	AB	AB	AB	BB	AA	AB
LG9	21.5	4443886	4472675	AA	AA	AB	AB	AA	AB	AA	AA	AA	AB	AA	AB	BB	AB	AB	AA	BB	AB	AB	AB	BB	AB	BB	BB	BB	AA	BB	BB	AA	AA	AB	AB	BB	BB	AB	BB	AB	AB	AB	AA	AB	AB	AB	BB	AA	AB
LG9	21.9	4472675	4547598	AA	AA	AB	AB	AA	AB	AA	AA	AA	AB	AA	AB	BB	AB	AB	AA	BB	AB	AB	AB	BB	AB	BB	BB	BB	AA	BB	BB	AA	AA	AB	AB	BB	BB	AB	BB	AB	AB	AB	AA	AB	AB	AB	BB	AA	AB
LG9	22.5	4560246	4574552	AA	AA	AB	AB	AA	AB	AA	AA	AA	AB	AA	AB	BB	AB	AB	AA	BB	AB	AB	AB	BB	AB	BB	BB	BB	AA	BB	BB	AA	AA	AB	AB	BB	BB	AB	BB	AB	AB	AB	AA	AB	AB	AB	BB	AA	AB
LG9	22.8	4574552	4619645	AA	AA	AB	AB	AA	AB	AA	AA	AA	AB	AA	AB	BB	AB	AB	AA	BB	AB	AB	AB	BB	AB	BB	BB	BB	AA	BB	BB	AA	AA	AB	AB	BB	BB	AB	BB	AB	AB	AB	AA	AB	AB	AB	BB	AA	AB
LG9	23.2	4635663	4637181	AA	AA	AB	AB	AA	AB	AA	AA	AA	AB	AA	AB	BB	AB	AB	AA	BB	AB	AB	AB	BB	AB	BB	BB	BB	AA	BB	BB	AA	AA	AB	AB	BB	BB	AB	BB	AB	AB	AB	AA	AB	AB	AB	BB	AA	AB
LG9	22.2	4637296	4637296	AA	AA	AB	AB	AA	AB	AA	AA	BB	AB	AA	AB	BB	AB	AB	AA	BB	AB	AB	AB	BB	AB	BB	BB	BB	AA	BB	BB	AA	AA	AB	AB	BB	BB	AB	BB	AB	AB	AB	AA	AB	AB	AB	BB	AA	AB
LG9	21.2	4638252	4638252	AB	AA	AB	AB	AA	AB	AA	AA	BB	AB	AA	AB	BB	AB	AB	AA	BB	AB	AB	AB	BB	AB	BB	BB	BB	AA	BB	BB	AA	AA	AB	AB	BB	BB	AB	BB	AB	AB	AB	AA	AB	AB	AB	BB	AA	AB
LG9	20.2	4638368	4638368	AB	AA	AB	AB	AA	AB	AB	AA	BB	AB	AA	AB	BB	AB	AB	AA	BB	AB	AB	AB	BB	AB	BB	BB	BB	AA	BB	BB	AA	AA	AB	AB	BB	BB	AB	BB	AB	AB	AB	AA	AB	AB	AB	BB	AA	AB
LG9	19.9	4643472	4652434	AB	AA	AB	AB	AA	AB	AB	AA	BB	AB	AA	AB	BB	AB	AB	AA	BB	AB	AB	AB	BB	AB	BB	BB	BB	AA	BB	BB	AA	AA	AB	AB	BB	BB	AB	BB	AB	AB	AB	AA	AB	AB	AB	BB	AA	AB
LG9	19.5	4654460	4811192	AB	AA	AB	AB	AA	AB	AB	AA	BB	AB	AA	AB	BB	AB	AB	AA	BB	AB	AB	AB	BB	AB	BB	BB	BB	AA	BB	BB	AA	AA	AB	AB	BB	BB	AB	BB	AB	AB	AB	AA	AB	AB	AB	BB	AA	AB
LG9	19.9	4811192	4983998	AB	AA	AB	AB	AA	AB	AB	AA	BB	AB	AA	AB	BB	AB	AB	AA	BB	AB	AB	AB	BB	AB	BB	BB	BB	AA	BB	BB	AA	AA	AB	AB	BB	BB	AB	BB	AB	AB	AB	AA	AB	AB	AB	BB	AA	AB
LG9	20.2	4983998	4998146	AB	AA	AB	AB	AA	AB	AB	AA	BB	AB	AA	AB	BB	AB	AB	AA	BB	AB	AB	AB	BB	AB	BB	BB	BB	AA	BB	BB	AA	AA	AB	AB	BB	BB	AB	BB	AB	AB	AB	AA	AB	AB	AB	BB	AA	AB
LG9	21.5	5010475	5042866	AB	AA	AB	AB	AA	AB	AB	AA	BB	AB	AA	AB	BB	AB	AB	AA	BB	AB	AB	AB	BB	AB	BB	BB	BB	AA	BB	BB	AA	AA	AB	AB	BB	BB	AB	BB	AB	AB	AB	AA	AB	AB	AB	BB	AA	AB
LG9	21.9	5042866	5042866	AB	AA	AB	AB	AA	AB	AB	AA	BB	AB	AA	AB	BB	AB	AB	AA	BB	AB	AB	AB	BB	AB	BB	BB	BB	AA	BB	BB	AA	AA	AB	AB	BB	BB	AB	BB	AB	AB	AB	AA	AB	AB	AB	BB	AA	AB
LG9	22.5	5042982	5042982	AB	AA	AB	AB	AA	AB	AB	AA	BB	AB	AA	AB	BB	AB	AB	AA	BB	AB	AB	AB	BB	AB	BB	BB	BB	AA	BB	BB	AA	AA	AB	AB	BB	BB	AB	BB	AB	AB	AB	AA	AB	AB	AB	BB	AA	AB
LG9	22.8	5042982	5047443	AB	AA	AB	AB	AA	AB	AB	AA	BB	AB	AA	AB	BB	AB	AB	AA	BB	AB	AB	AB	BB	AB	BB	BB	BB	AA	BB	BB	AA	AA	AB	AB	BB	BB	AB	BB	AB	AB	AB	AA	AB	AB	AB	BB	AA	AB
LG9	23.2	5047444	5047452	AB	AA	AB	AB	AA	AB	AB	AA	BB	AB	AA	AB	BB	AB	AB	AA	BB	AB	AB	AB	BB	AB	BB	BB	BB	AA	BB	BB	AA	AA	AB	AB	BB	BB	AB	BB	AB	AB	AB	AA	AB	AB	AB	BB	AA	AB
LG9	23.5	5047453	5047470	AB	AA	AB	AB	AA	AB	AB	AA	BB	AB	AA	AB	BB	AB	AB	AA	BB	AB	AB	AB	BB	AB	BB	BB	BB	AA	BB	BB	AA	AA	AB	AB	BB	BB	AB	BB	AB	AB	AB	AA	AB	AB	AB	BB	AA	AB
LG9	22.5	5047566	5057933	AB	AA	AB	AB	AA	AB	AB	AA	BB	AB	AA	AB	BB	AB	AB	AA	BB	AB	AB	AB	BB	AB	BB	BB	BB	AA	BB	BB	AA	AA	AB	AB	BB	BB	AB	BB	AB	AB	AB	AA	AB	AB	AB	BB	AA	AB
LG9	22.2	5057934	5058059	AB	AA	AB	AB	AA	AB	AB	AA	BB	AB	AA	AB	BB	AB	AB	AA	BB	AB	AB	AB	BB	AB	BB	BB	BB	AA	BB	BB	AA	AA	AB	AB	BB	BB	AB	BB	AB	AB	AB	AA	AB	AB	AB	BB	AA	AB
LG9	21.9	5058059	5100146	AB	AA	AB	AB	AA	AB	AB	AA	BB	AB	AA	AB	BB	AB	AB	AA	BB	AB	AB	AB	BB	AB	BB	BB	BB	AA	BB	BB	AA	AA	AB	AB	BB	BB	AB	BB	AB	AB	AB	AA	AB	AB	AB	BB	AA	AB
LG9	21.2	5100146	5116156	AB	AA	AB	AB	AA	AB	AB	AA	BB	AB	AA	AB	BB	AB	AB	AA	BB	AB	AB	AB	BB	AB	BB	BB	BB	AA	BB	BB	AA	AA	AB	AB	BB	BB	AB	BB	AB	AB	AB	AA	AB	AB	AB	BB	AA	AB
LG9	20.9	5116156	5116156	AB	AA	AB	AB	AA	AB	AB	AA	BB	AB	AA	AB	BB	AB	AB	AA	BB	AB	AB	AB	BB	AB	BB	BB	BB	AA	BB	BB	AA	AA	AB	AB	BB	BB	AB	BB	AB	AB	AB	AA	AB	AB	AB	BB	AA	AB
LG9	20.5	5128322	5170403	AB	AA	AB	AB	AA	AB	AB	AA	BB	AB	AA	AB	BB	AB	AB	AA	BB	AB	AB	AB	BB	AB	BB	BB	BB	AA	BB	BB	AA	AA	AB	AB	BB	BB	AB	BB	AB	AB	AB	AA	AB	AB	AB	BB	AA	AB
LG9	20.5	5170610	5238293	AB	AA	AB	AB	AA	AB	AB	AA	BB	AB	AA	AB	BB	AB	AB	AA	BB	AB	AB	AB	BB	AB	BB	BB	BB	AA	BB	BB	AA	AA	AB	AB	BB	BB	AB	BB	AB	AB	AB	AA	AB	AB	AB	BB	AA	AB
LG9	20.9	5245756	5338343	AB	AA	AB	AB	AA	AB	AB	AA	BB	AB	AA	AB	BB	AB	AB	AA	BB	AB	AB	AB	BB	AB	BB	BB	BB	AA	BB	BB	AA	AA	AB	AB	BB	BB	AB	BB	AB	AB	AB	AA	AB	AB	AB	BB	AA	AA
LG9	21.2	5342809	5540812	AB	AA	AB	AB	AA	AB	AB	AA	BB	AB	AA	AB	BB	AB	AB	AA	BB	AB	AB	AB	BB	AB	BB	BB	BB	AA	BB	BB	AA	AA	AB	AB	BB	BB	AB	BB	AB	AB	AB	AA	AB	AB	AB	BB	AA	AA
LG9	22.5	5540812	5540812	AB	AA	AB	AB	AA	AB	AB	AA	BB	AB	AA	AB	BB	AB	AB	AA	BB	AB	AB	AB	BB	AB	BB	BB	BB	AA	BB	BB	AA	AA	AB	AB	BB	BB	AB	BB	AB	AB	AB	AA	AB	AB	AB	BB	AA	AA
LG9	22.8	5540928	5540928	AB	AA	AB	AB	AA	AB	AB	AA	BB	AB	AA	AB	BB	AB	AB	AA	BB	AB	AB	AB	BB	AB	BB	BB	BB	AA	BB	BB	AA	AA	AB	AB	BB	BB	AB	BB	AB	AB	AB	AA	AB	AB	AB	BB	AA	AA
LG9	23.2	5541632	5541748	AB	AA	AB	AB	AA	AB	AB	AA	BB	AB	AA	AB	BB	AB	AB	AA	BB	AB	AB	AB	BB	AB	BB	BB	BB	AA	BB	BB	AA	AA	AB	AB	BB	BB	AB	BB	AB	AB	AB	AA	AB	AB	AB	BB	AA	AA
LG9	23.5	5546742	5714812	AB	AA	AB	AB	AA	AB	AB	AA	BB	AB	AA	AB	BB	AB	AB	AA	BB	AB	AB	AB	BB	AB	BB	BB	BB	AA	BB	BB	AA	AA	AB	AB	BB	BB	AB	BB	AB	AB	AB	AA	AB	AB	AB	BB	AA	AA
LG9	23.8	5714812	5714814	AB	AA	AB	AB	AA	AB	AB	AA	BB	AB	AA	AB	BB	AB	AB	AA	BB	AB	AB	AB	BB	AB	BB	BB	BB	AA	BB	BB	AA	AA	AB	AB	AB	BB	AB	BB	AB	AB	AB	AA	AB	AB	AB	BB	AA	AA
LG9	24.2	5714814	5909394	AB	AA	AB	AB	AA	AB	AB	AA	BB	AB	AA	AB	BB	AB	AB	AA	BB	AB	AB	AB	BB	AB	BB	BB	BB	AA	BB	BB	AA	AA	AB	AB	AB	BB	AB	BB	AB	AB	AB	AA	AB	AB	AB	BB	AA	AA
LG9	25.2	5909410	6260204	AB	AA	AB	AB	AA	AB	AB	AA	BB	AB	AA	AB	BB	AB	AB	AA	BB	AB	AB	AB	BB	AB	BB	BB	BB	AA	BB	BB	AA	AA	AB	AB	AB	BB	AB	BB	AB	AB	AB	AA	AB	AB	AB	BB	AA	AA
LG9	27.2	6455312	6466458	AB	AA	AB	AB	AA	AB	AB	AA	BB	AB	AA	AB	BB	AB	AB	AA	BB	AB	AB	AB	BB	AB	BB	BB	BB	AA	BB	BB	AB	AA	AB	AB	AB	BB	AB	BB	AB	AB	AB	AA	AB	AB	AB	BB	AA	AA
LG9	27.8	6466458	6466464	AB	AA	AB	AB	AA	AB	AB	AA	BB	AB	AA	AB	BB	AB	AB	AA	BB	AB	AB	AB	BB	AB	BB	BB	BB	AA	BB	BB	AB	AA	AB	AB	AB	BB	AB	BB	AB	AB	AB	AA	AB	AB	AB	BB	AA	AA
LG9	28.1	6466464	6538108	AB	AA	AB	AB	AA	AB	AB	AA	BB	AB	AA	AB	BB	AB	AB	AA	BB	AB	AB	AB	BB	AB	BB	BB	BB	AA	BB	BB	AB	AA	AB	AB	AB	BB	AB	BB	AB	AB	AB	AA	AB	AB	AB	BB	AA	AA
LG9	28.8	6681480	6681480	AB	AA	AB	AB	AA	AB	AB	AA	BB	AB	AA	AB	BB	AB	AB	AA	BB	AB	AB	AB	BB	AB	BB	BB	BB	AA	BB	BB	AB	AB	AB	AB	AB	BB	AB	BB	AB	AB	AB	AA	AB	AB	AB	BB	AA	AA
LG9	31.8	7386982	7386982	AB	AA	AB	AB	AA	AB	AB	AA	BB	AB	AA	AB	BB	AB	AB	AA	BB	AB	AB	AB	AB	AB	BB	BB	BB	AA	BB	AB	AB	AB	AB	AB	AB	BB	AB	BB	AB	AB	AB	AA	AB	AB	AB	AA	AA	AA
LG9	35.1	7386982	7386982	AB	AB	AB	AB	AB	AB	AB	AB	BB	AB	AA	AB	BB	AB	AB	AA	BB	AB	AB	AB	AB	AB	BB	BB	BB	AA	BB	AB	AB	AB	AB	AB	AA	BB	AB	BB	AB	AB	AB	AB	AB	AB	AB	AA	AA	AA
LG9	35.4	7445356	7445356	AB	AB	AB	AB	AB	AB	AB	AB	BB	AB	AA	AB	BB	AB	AB	AA	BB	AB	AB	AB	AB	AB	BB	BB	BB	AA	BB	AB	AB	AB	AB	AB	AA	BB	AB	BB	AB	AB	AB	AB	AB	AB	AB	AA	AB	AA
LG9	36.4	7798378	7798378	AB	AB	AB	AB	AB	AB	AB	AB	BB	AB	AA	AB	BB	AB	AB	AA	BB	AB	AB	AB	AB	AB	BB	BB	BB	AA	BB	AB	AB	AB	AB	AB	AA	BB	AB	BB	AB	AB	AB	AB	AB	AB	AB	AA	AB	AA
LG9	36.8	7798378	7798378	AB	AB	AB	AB	AB	AB	AB	AB	BB	AB	AA	AB	BB	AB	AB	AA	BB	AB	AB	AB	AB	AB	BB	BB	BB	AA	BB	AB	AB	AB	AB	AB	AA	BB	AB	BB	AB	AB	AB	AB	AB	AB	AB	AA	AB	AA
LG9	38.7	7858240	7858240	AB	AB	AB	AB	AB	AB	AB	AB	BB	AB	AA	AB	BB	AB	AB	AA	BB	AB	AB	AB	AB	BB	BB	BB	BB	AA	BB	AB	AB	AB	AB	AB	AA	BB	AB	BB	AB	AB	AB	AB	AB	AB	AB	AA	AB	AA
LG9	38.7	7956092	7956092	AB	AB	AB	AB	AB	AB	AB	AB	BB	AB	AA	AB	BB	AB	AB	AA	BB	AB	AB	AB	AB	BB	BB	BB	BB	AA	BB	AB	AB	AB	AB	AB	AA	BB	AB	BB	AB	AB	AB	AB	AB	AB	AB	AA	AB	AA
LG9	39.1	8215424	8215424	AB	AB	AB	AB	AB	AB	AB	AB	BB	AB	AA	AB	BB	AB	AB	AA	BB	AB	AB	AB	AB	BB	BB	BB	BB	AA	BB	AB	AB	AB	AB	AB	AA	BB	AB	BB	AB	AB	AB	AB	AB	AB	AB	AA	AB	AA
LG9	39.7	8222649	8257170	AB	AB	AB	AB	AB	AB	AB	AB	BB	AB	AA	AB	BB	AB	AB	AA	BB	AB	AB	AB	AB	BB	BB	BB	BB	AA	BB	AB	AB	AB	AB	AB	AA	BB	AB	BB	AB	AB	AB	AB	AB	AB	AB	AA	AB	AA
LG9	41.1	8402181	8522787	AB	AB	AB	AB	AB	AB	AB	AB	BB	AB	AA	AB	BB	AB	AB	AB	BB	AB	AB	AB	AB	BB	BB	BB	BB	AA	BB	AB	AB	AB	AB	AB	AA	BB	AB	BB	AB	AB	AB	AB	AB	AB	AB	AA	AB	AA
LG9	42.1	8820505	8820505	AB	AB	AB	AB	AB	AB	AB	AB	BB	AB	AA	AB	BB	AB	AB	AB	BB	AB	AB	AB	AB	BB	BB	BB	BB	AA	BB	AB	AB	AB	AB	AB	AA	BB	AB	BB	AB	AB	AB	AB	AB	AB	AB	AA	AB	AA
LG9	42.7	8820505	8820505	AB	AB	AB	AB	AB	AB	AB	AB	BB	AB	AA	AB	BB	AB	AB	AB	BB	AB	AB	AB	AB	BB	BB	BB	BB	AA	BB	AB	AB	AB	AB	AB	AA	BB	AB	BB	AB	AB	AB	AB	AB	AB	AB	AA	AB	AA
LG9	44.7	9091735	9091735	AB	AB	AB	AB	AB	AB	AB	AB	BB	AB	AA	AB	BB	AB	BB	AB	BB	BB	AB	BB	AB	BB	BB	BB	BB	AA	BB	AB	AB	AB	AB	AB	AA	BB	AB	BB	AB	AB	AB	AB	AB	AB	AB	AA	AB	AA
LG9	45.4	9240485	9501666	AB	AB	AB	AB	AB	AB	AB	AB	BB	AB	AA	AB	AB	AB	BB	AB	BB	BB	AB	BB	AB	BB	BB	BB	BB	AA	BB	AB	AB	AB	AB	AB	AA	BB	AB	BB	AB	AB	AB	AB	AB	AB	AB	AA	AB	AA
LG9	45.7	9896865	10111375	AB	AB	AB	AB	AB	AB	AB	AB	BB	AB	AA	AB	AB	AB	BB	AB	BB	BB	AB	BB	AB	BB	BB	BB	BB	AA	BB	AB	AB	AB	AB	AB	AA	BB	AB	BB	AB	AB	AB	AB	AB	AB	AB	AA	AB	AA
LG9	46	10149953	11647847	AB	AB	AB	AB	AB	AB	AB	AB	BB	AB	AA	AB	AB	AB	BB	AB	BB	BB	AB	BB	AB	BB	BB	BB	BB	AA	BB	AB	AB	AB	AB	AB	AA	BB	AB	BB	AB	AB	AB	AB	AB	AB	AB	AA	AB	AA
LG9	45.7	11844156	11844156	AB	AB	AB	AB	AB	AB	AB	AB	BB	AB	AA	AB	AB	AB	BB	AB	BB	BB	AB	BB	AB	BB	BB	BB	BB	AA	BB	AB	AB	AB	AB	AB	AA	BB	AB	BB	AB	AB	AB	AB	AB	AB	AB	AA	AB	AA
LG9	45.7	12131278	12131278	AB	AB	AB	AB	AB	AB	AB	AB	BB	AB	AA	AB	AB	AB	BB	AB	BB	BB	AB	BB	AB	BB	BB	BB	BB	AA	BB	AB	AB	AB	AB	AB	AA	BB	AB	BB	AB	AB	AB	AB	AB	AB	AB	AA	AB	AA
LG9	45	12131286	12267947	AB	AB	AB	AB	AB	AB	AB	AB	BB	AB	AA	AB	AB	AB	BB	AB	BB	AB	AB	BB	AB	BB	BB	BB	BB	AA	BB	AB	AB	AB	AB	AB	AA	BB	AB	BB	AB	AB	AB	AB	AB	AB	AB	AA	AB	AA
LG10	0	10257	87179	AB	AA	BB	BB	AA	BB	AA	AB	AA	AA	BB	BB	AB	BB	AB	AB	AB	AB	AB	BB	AA	AB	AB	BB	BB	AB	AA	AB	AB	BB	AB	AB	AB	BB	AA	AB	AA	BB	AB	AB	BB	AB	BB	BB	AA	AA
LG10	1.3	93634	103370	AB	AA	BB	BB	AA	BB	AA	AB	AA	AA	BB	BB	AB	BB	AB	AB	AB	AB	AB	BB	AA	AB	AB	BB	BB	AB	AA	AB	AB	BB	AB	AB	AB	BB	AA	AB	AA	BB	AB	AB	BB	AB	BB	BB	AA	AA
LG10	1.7	103370	125570	AB	AA	BB	BB	AA	BB	AA	AB	AA	AA	BB	BB	AB	BB	AB	AB	AB	AB	AB	BB	AA	AB	AB	BB	BB	AB	AA	AB	AB	BB	AB	AB	AB	BB	AA	AB	AA	BB	AB	AB	BB	AB	BB	BB	AA	AA
LG10	0.7	125686	140973	AB	AA	BB	BB	AA	BB	AA	AB	AA	AA	BB	BB	AB	BB	AB	AB	AB	AB	AB	BB	AA	AB	AB	BB	BB	AB	AA	AB	AB	BB	AB	AB	AB	BB	AA	AB	AA	BB	AB	AB	BB	AB	BB	BB	AA	AA
LG10	1	140973	151169	AB	AA	BB	BB	AA	BB	AA	AB	AA	AA	BB	BB	AB	BB	AB	AB	AB	AB	AB	BB	AA	AB	AB	BB	BB	AB	AA	AB	AB	BB	AB	AB	AB	BB	AA	AB	AA	BB	AB	AB	BB	AB	BB	BB	AA	AA
LG10	1.7	151171	153301	AB	AA	BB	BB	AA	BB	AB	AB	AA	AA	BB	BB	AB	BB	AB	AB	AB	AB	AB	BB	AA	AB	AB	BB	BB	AB	AA	AB	AB	BB	AB	AB	AB	BB	AA	AB	AA	BB	AB	AB	BB	AB	BB	BB	AA	AA
LG10	2	153301	164913	AB	AA	BB	BB	AA	BB	AB	AB	AA	AA	BB	BB	AB	BB	AB	AB	AB	AB	AB	BB	AA	AB	AB	BB	BB	AB	AA	AB	AB	BB	AB	AB	AB	BB	AA	AB	AA	BB	AB	AB	BB	AB	BB	BB	AA	AA
LG10	2.3	164913	245989	AB	AA	BB	BB	AA	BB	AB	AB	AA	AA	BB	BB	AB	BB	AA	AB	AB	AB	AB	BB	AA	AB	AB	BB	BB	AB	AA	AB	AB	BB	AB	AB	AB	BB	AA	AB	AA	BB	AB	AB	BB	AB	BB	BB	AA	AA
LG10	2.6	245990	246003	AB	AA	BB	BB	AA	BB	AB	AB	AA	AA	BB	BB	AB	BB	AA	AB	AB	AB	AB	BB	AA	AB	AB	BB	BB	AB	AA	AB	AB	BB	AB	AB	AB	BB	AA	AB	AA	BB	AB	AB	BB	AB	BB	BB	AA	AA
LG10	3	246009	246106	AB	AA	BB	BB	AA	BB	AB	AB	AA	AA	BB	BB	AB	BB	AA	AB	AB	AB	AB	BB	AA	AB	AB	BB	BB	AB	AA	AB	AB	BB	AB	AB	AA	BB	AA	AB	AA	BB	AB	AB	BB	AB	BB	BB	AA	AA
LG10	3.6	380009	380009	AB	AA	BB	BB	AA	BB	AB	AB	AA	AA	BB	BB	AB	BB	AA	AB	AB	AB	AB	BB	AA	AB	AB	BB	BB	AB	AA	BB	AB	BB	AB	AB	AA	BB	AA	AB	AA	BB	AB	AB	BB	AB	BB	BB	AA	AA
LG10	4	399045	399045	AB	AA	BB	BB	AA	BB	AB	AB	AA	AA	BB	BB	AB	BB	AA	AB	AB	AB	AB	BB	AA	AB	AB	BB	BB	AB	AA	BB	AB	BB	AB	AB	AA	BB	AA	AB	AA	BB	AB	AB	BB	AB	BB	BB	AA	AA
LG10	4.3	415836	415836	AB	AA	BB	BB	AA	BB	AB	AB	AB	AA	BB	BB	AB	BB	AA	AB	AB	AB	AB	BB	AA	AB	AB	BB	BB	AB	AA	BB	AB	BB	AB	AB	AA	BB	AA	AB	AA	BB	AB	AB	BB	AB	BB	BB	AA	AA
LG10	5	421665	421782	AB	AA	BB	BB	AA	BB	AB	AB	AB	AA	BB	BB	AB	BB	AA	AB	AB	AB	AB	BB	AA	AB	AB	BB	BB	AB	AA	BB	AB	BB	AB	AB	AA	BB	AA	AB	AA	BB	AB	AB	BB	AB	BB	BB	AA	AA
LG10	5.3	422776	428383	AB	AA	BB	BB	AA	BB	AB	AB	AB	AA	BB	BB	AB	BB	AA	AB	AB	AB	AB	BB	AA	AB	AB	BB	BB	AB	AA	BB	AB	BB	AB	AB	AA	BB	AA	AB	AA	BB	AB	AB	BB	AB	BB	BB	AA	AA
LG10	5.6	428383	428383	AB	AA	BB	BB	AA	BB	AB	AB	AB	AA	BB	BB	AB	BB	AA	AB	AB	AB	AB	BB	AA	AB	AB	BB	BB	AB	AA	BB	AB	BB	AB	AB	AA	BB	AA	AB	AA	BB	AB	AB	BB	AB	BB	BB	AA	AA
LG10	6	431468	597239	AB	AA	BB	BB	AA	BB	AB	AB	AB	AA	BB	BB	AB	BB	AA	AB	AB	AB	AB	BB	AA	AB	AB	BB	BB	AB	AA	BB	AB	BB	AB	AB	AA	BB	AA	AB	AA	BB	AB	AB	BB	AB	BB	BB	AA	AA
LG10	6.3	597239	597239	AB	AA	BB	BB	AA	BB	AB	AB	AB	AA	BB	BB	AB	BB	AA	AB	AB	AB	AB	BB	AA	AB	AB	BB	BB	AB	AA	BB	AB	BB	AB	AB	AA	BB	AA	AB	AA	BB	AB	AB	BB	AB	BB	BB	AA	AA
LG10	7	768710	768717	AB	AA	BB	BB	AA	BB	AB	AB	AB	AA	BB	BB	AB	BB	AA	AB	AB	AB	AB	BB	AA	AB	AB	BB	BB	AB	AA	BB	AB	BB	AB	AB	AA	BB	AA	BB	AA	BB	AB	AB	BB	AB	BB	BB	AA	AA
LG10	8.9	958284	958284	AB	AA	BB	BB	AA	BB	AB	AB	AB	AA	BB	BB	AB	BB	AA	AB	AB	AB	AB	BB	AA	AB	AB	BB	BB	AB	AA	BB	AB	BB	AB	AB	AA	BB	AA	BB	AA	BB	AB	AB	BB	AB	BB	BB	AA	AA
LG10	8.9	958284	1006565	AB	AA	BB	BB	AA	BB	AB	AB	AB	AA	BB	BB	AB	BB	AA	AB	AB	AB	AB	BB	AA	AB	AB	BB	BB	AB	AA	BB	AB	BB	AB	AB	AA	BB	AA	BB	AA	BB	AB	AB	BB	AB	BB	BB	AA	AA
LG10	8.6	1006667	1012419	AB	AA	BB	BB	AA	BB	AB	AB	AB	AA	BB	BB	AB	BB	AA	AB	AB	AB	AB	BB	AA	AB	AB	BB	BB	AB	AA	BB	AB	BB	AB	AB	AA	BB	AA	BB	AA	BB	AB	AB	BB	AB	BB	BB	AA	AA
LG10	9.3	1124775	1131344	AB	AA	BB	BB	AA	BB	AB	AB	AB	AA	BB	BB	AB	BB	AA	AB	AB	AB	AB	BB	AA	AB	AB	BB	BB	AB	AA	BB	AB	BB	AB	AB	AA	BB	AA	BB	AA	BB	AB	AB	BB	AB	BB	BB	AA	AA
LG10	12.6	1473866	1473866	AB	AB	BB	AB	AA	BB	AB	AB	AB	AA	BB	BB	AB	BB	AA	AB	AB	AB	AA	BB	AA	AB	AB	BB	AB	AB	BB	BB	AB	BB	AB	AB	AA	BB	AA	BB	AA	BB	AB	AB	BB	AB	BB	BB	AA	AA
LG10	12.9	1541450	1541450	AB	AB	BB	AB	AA	BB	AB	AB	AB	AA	BB	BB	AB	BB	AA	AB	AB	AB	AA	BB	AA	AB	AB	BB	AB	AB	BB	BB	AB	BB	AB	AB	AA	BB	AA	BB	AA	BB	AB	AB	BB	AB	BB	BB	AA	AA
LG10	13.2	1551496	1562759	AB	AB	BB	AB	AA	BB	AB	AB	AB	AA	BB	BB	AB	BB	AA	AB	AB	AB	AA	BB	AA	AB	AB	BB	AB	AB	BB	BB	AB	BB	AB	AB	AA	BB	AA	BB	AA	BB	AB	AB	BB	AB	BB	BB	AA	AA
LG10	13.6	1562759	1586905	AB	AB	BB	AB	AA	BB	AB	AB	AB	AA	BB	BB	AB	BB	AA	AB	AB	AB	AA	BB	AA	AB	AB	BB	AB	AB	BB	BB	AB	BB	AB	AB	AA	BB	AA	BB	AA	BB	AB	AB	BB	AB	AB	BB	AA	AA
LG10	13.9	1586905	1691248	AB	AB	BB	AB	AA	BB	AB	AB	AB	AA	BB	BB	AB	BB	AA	AB	AB	AB	AA	BB	AA	AB	AB	BB	AB	AB	BB	BB	AB	BB	AB	AB	AA	BB	AA	BB	AA	BB	AB	AB	BB	AB	AB	BB	AA	AA
LG10	14.2	1693446	1693446	AB	AB	BB	AB	AA	BB	AA	AB	AB	AA	BB	BB	AB	BB	AA	AB	AB	AB	AA	BB	AA	AB	AB	BB	AB	AB	BB	BB	AB	BB	AB	AB	AA	BB	AA	BB	AA	BB	AB	AB	BB	AB	AB	BB	AA	AA
LG10	12.3	1693453	1693453	AB	AB	BB	BB	AA	BB	AA	AB	AB	AA	BB	BB	AB	BB	AA	AB	AB	AB	AA	BB	AA	AB	AB	BB	BB	AB	BB	BB	AB	BB	AB	AB	AA	BB	AA	BB	AA	BB	AB	AB	BB	AB	BB	BB	AA	AA
LG10	8.9	1708227	1708227	AB	AA	BB	BB	AA	BB	AA	AB	AA	AA	BB	BB	AB	BB	AB	AB	AB	AB	AB	BB	AA	AB	AB	BB	BB	AB	AA	BB	AB	BB	AB	AB	AB	BB	AA	BB	AA	BB	AB	AB	BB	AB	BB	BB	AA	AA
LG10	7.6	1708227	1757669	AB	AA	BB	BB	AA	BB	AA	AB	AA	AA	BB	BB	AB	BB	AB	AB	AB	AB	AB	BB	AA	AB	AB	BB	BB	AB	AA	AB	AB	BB	AB	AB	AB	BB	AA	AB	AA	BB	AB	AB	BB	AB	BB	BB	AA	AA
LG10	7.9	1757669	1790877	AB	AA	BB	BB	AA	BB	AA	AB	AA	AA	BB	BB	AB	BB	AB	AB	AB	AB	AB	BB	AA	AB	AB	BB	BB	AB	AA	AB	AB	BB	AB	AB	AB	BB	AA	AB	AA	BB	AB	AB	BB	AB	BB	BB	AA	AA
LG10	8.3	1794419	1796112	AB	AA	BB	BB	AA	BB	AA	AB	AA	AA	BB	BB	AB	BB	AB	AB	AB	AB	AB	BB	AA	AB	AB	BB	BB	AB	AA	AB	AB	BB	AB	AB	AB	BB	AA	AB	AA	BB	AB	BB	BB	AB	BB	BB	AA	AA
LG10	8.9	1796228	1796228	BB	AA	BB	BB	AA	BB	AA	AB	AA	AA	BB	BB	AB	BB	AB	AB	AA	AB	AB	BB	AA	AB	AB	BB	BB	AB	AA	AB	AB	BB	AB	AB	AB	BB	AA	AB	AA	BB	AB	BB	BB	AB	BB	BB	AA	AA
LG10	9.9	2015464	2029516	BB	AA	BB	BB	AA	BB	AA	AB	AA	AA	BB	BB	AB	BB	AB	AB	AA	AB	AB	BB	AA	AB	AB	BB	BB	AB	AA	AB	AB	BB	AB	AB	AB	BB	AA	AB	AA	BB	AB	BB	BB	AB	BB	BB	AB	AA
LG10	10.6	2029517	2086659	BB	AA	BB	BB	AA	BB	AA	AB	AA	AA	BB	BB	AB	BB	AB	AB	AA	AB	AB	BB	AA	AB	AB	BB	BB	AB	AA	AB	AB	BB	AB	AB	AB	BB	AB	AB	AA	BB	AB	BB	BB	AB	BB	BB	AB	AA
LG10	10.9	2089253	2089369	BB	AA	BB	BB	AA	BB	AA	AB	AA	AA	BB	BB	AB	BB	AB	AB	AA	AB	AB	BB	AA	AB	AB	BB	BB	AB	AA	AB	AB	BB	AB	AB	AB	BB	AB	AB	AA	BB	AB	BB	BB	AB	BB	BB	AB	AA
LG10	10.6	2093521	2093522	BB	AA	BB	BB	AA	BB	AA	AB	AA	AA	BB	BB	AB	BB	AB	AB	AA	AB	AB	BB	AA	AB	AB	BB	BB	AB	AA	AB	AB	BB	AB	AB	AB	BB	AB	AB	AA	BB	AB	BB	BB	AB	BB	BB	AB	AA
LG10	10.9	2093637	2093980	BB	AA	BB	BB	AA	BB	AA	AB	AA	AA	BB	BB	AB	BB	AB	AB	AA	AB	AB	BB	AA	AB	AB	BB	BB	AB	AA	AB	AB	BB	AB	AB	AB	BB	AB	AB	AA	BB	AB	BB	BB	AB	BB	BB	AB	AA
LG10	11.3	2193716	2193716	BB	AA	BB	BB	AA	BB	AA	AB	AA	AA	BB	BB	AB	BB	AB	AB	AA	AB	AB	BB	AA	AB	AB	BB	BB	AB	AA	AB	AB	BB	AB	AB	AB	BB	AB	AB	AA	BB	AB	BB	BB	AB	BB	BB	AB	AA
LG10	11.9	2254342	2254351	BB	AA	BB	BB	AA	BB	AA	AB	AA	AA	BB	BB	AB	BB	AB	AB	AA	AB	AB	BB	AA	AB	AB	BB	BB	AB	AA	AB	AB	AB	AB	AB	AB	BB	AB	AB	AA	BB	AB	BB	BB	AB	BB	BB	AB	AA
LG10	12.3	2256917	2257727	BB	AA	BB	BB	AA	BB	AA	AB	AA	AA	BB	BB	AB	BB	AB	AB	AA	AB	AB	BB	AA	AB	AB	BB	BB	AB	AA	AB	AB	AB	AB	AB	AB	BB	AB	AB	AA	BB	AB	BB	BB	AB	BB	BB	AB	AB
LG10	12.6	2261347	2261347	BB	AA	BB	BB	AA	BB	AA	AB	AA	AA	BB	BB	AB	BB	AB	AB	AA	AB	AB	BB	AA	AB	AB	BB	BB	AB	AA	AB	AB	AB	AB	AB	AB	BB	AB	AB	AA	BB	AB	BB	BB	AB	BB	BB	AB	AB
LG10	12.9	2261358	2261474	BB	AA	BB	BB	AA	BB	AA	AB	AA	AA	BB	BB	AB	BB	AB	AB	AA	AB	AB	BB	AA	AB	AB	BB	BB	AB	AA	AB	AB	AB	AB	AB	AB	BB	AB	AB	AA	BB	AB	BB	BB	AB	BB	BB	AB	AB
LG10	13.2	2329389	2330462	BB	AA	BB	BB	AA	BB	AA	AB	AA	AA	BB	BB	AB	BB	AB	AB	AA	AB	AB	BB	AA	AB	AB	BB	BB	AB	AA	AB	AB	AB	AB	AB	AB	BB	BB	AB	AA	BB	AB	BB	BB	AB	BB	BB	AB	AB
LG10	13.6	2333415	2333531	BB	AA	BB	BB	AA	BB	AA	AB	AA	AA	BB	BB	AB	BB	AB	AB	AA	AB	AB	BB	AA	AB	AB	BB	BB	AB	AA	AB	AB	AB	AB	AB	AB	BB	BB	AB	AA	BB	AB	BB	BB	AB	BB	BB	AB	AB
LG10	13.9	2334291	2357445	BB	AA	BB	BB	AA	BB	AA	AB	AA	AA	BB	BB	AB	BB	AB	AB	AA	AB	AB	BB	AA	AB	AB	BB	BB	AB	AA	AB	AB	AB	AB	AB	AB	BB	BB	AB	AA	BB	AB	BB	BB	AB	BB	BB	AB	AB
LG10	14.2	2363410	2423872	BB	AA	BB	BB	AA	BB	AA	AB	AA	AA	BB	BB	AB	BB	AB	AB	AA	AB	AB	BB	AA	AB	AB	BB	BB	AB	AA	AB	AB	AB	AB	AB	AB	BB	BB	AB	AA	BB	AB	BB	BB	AB	BB	BB	AB	AB
LG10	14.6	2485270	2485480	BB	AA	BB	BB	AA	BB	AA	AB	AA	AA	BB	BB	AB	AB	AB	AB	AA	AB	AB	BB	AA	AB	AB	BB	BB	AB	AA	AB	AB	AB	AB	AB	AB	BB	BB	AB	AA	BB	AB	BB	BB	AB	BB	BB	AB	AB
LG10	15.2	2485480	2492222	BB	AA	BB	BB	AA	BB	AA	AB	AA	AA	BB	BB	AB	AB	AB	AB	AA	AB	AB	BB	AA	AB	AB	AB	BB	AB	AA	AB	AB	AB	AB	AB	AB	BB	BB	AB	AA	BB	AB	BB	BB	AB	BB	BB	AB	AB
LG10	15.9	2507710	2507710	BB	AA	BB	BB	AA	BB	AA	AB	AA	AA	BB	BB	AB	AB	AB	AB	AA	AB	AB	BB	AA	AB	AB	AB	BB	AB	AA	AB	AB	AB	AB	AB	AB	BB	BB	AB	AB	BB	AB	BB	BB	AB	BB	BB	AB	AB
LG10	16.2	2507966	2511691	BB	AA	BB	BB	AA	BB	AA	AB	AA	AA	BB	BB	AB	AB	AB	AB	AA	AB	AB	BB	AA	AB	AB	AB	BB	AB	AA	AB	AB	AB	AB	AB	AB	BB	BB	AB	AB	BB	AB	BB	BB	AB	BB	BB	AB	AB
LG10	16.6	2511691	2511790	BB	AA	BB	BB	AA	BB	AA	AB	AA	AA	BB	BB	AB	AB	AB	AB	AA	AB	AB	BB	AA	AB	AB	AB	BB	AB	AA	AB	AB	AB	AB	AB	AB	BB	BB	AB	AB	BB	AB	BB	BB	AB	BB	BB	AB	AB
LG10	17.2	2511906	2511906	BB	AA	BB	BB	AA	BB	AA	AB	AA	AA	BB	BB	AB	AB	AB	AB	AA	AB	AB	BB	AA	AB	AB	AB	BB	AB	AA	AB	AB	AB	AB	AB	AB	BB	BB	AB	AB	BB	AB	BB	BB	AB	BB	BB	AB	AB
LG10	17.5	2578236	2578236	BB	AA	BB	BB	AA	BB	AA	AB	AA	AA	BB	BB	AB	AB	AB	BB	AA	AB	AB	BB	AA	AB	AB	AB	BB	AB	AA	AB	AB	AB	AB	AB	AB	BB	BB	AB	AB	BB	AB	BB	BB	AB	BB	BB	AB	AB
LG10	18.9	2578236	2580541	BB	AA	AB	BB	AA	AB	AA	AB	AA	AA	BB	BB	AB	AB	AB	BB	AA	AB	AB	BB	AA	AB	AB	AB	BB	AB	AA	AB	AB	AB	AB	AB	AB	BB	BB	AB	AB	BB	AB	BB	BB	AB	BB	BB	AB	AB
LG10	19.2	2580541	3445138	BB	AA	AB	BB	AA	AB	AA	AB	AA	AA	BB	BB	AB	AB	AB	BB	AA	AB	AB	BB	AA	AB	AB	AB	BB	AB	AA	AB	AB	AB	AB	AB	AB	BB	BB	AB	AB	BB	AB	BB	BB	AB	BB	BB	AB	AB
LG10	18.9	2592974	2641689	BB	AA	AB	BB	AA	AB	AA	AB	AA	AA	BB	BB	AB	AB	AB	BB	AA	AB	AB	BB	AA	AB	AB	AB	BB	AB	AA	AB	AB	AB	AB	AB	AB	BB	BB	AB	AB	BB	AB	BB	BB	AB	BB	BB	AB	AB
LG10	18.2	2643102	2645312	BB	AA	AB	BB	AA	AB	AA	AB	AA	AA	BB	BB	AB	AB	AB	BB	AA	AB	AB	BB	AA	AB	AB	AB	BB	AB	AA	AB	AB	AB	AB	AB	AB	BB	BB	AB	AA	BB	AB	BB	BB	AB	BB	BB	AB	AB
LG10	17.9	2732188	2732194	BB	AA	AB	BB	AA	AB	AA	AB	AA	AA	BB	BB	AB	AB	AB	BB	AA	AB	AB	BB	AA	AB	AB	AB	BB	AB	AA	AB	AB	AB	AB	AB	AB	BB	BB	AB	AA	BB	AB	BB	BB	AB	BB	BB	AB	AB
LG10	18.2	2732202	2732202	BB	AA	AB	BB	AA	AB	AA	AB	AA	AA	BB	BB	AB	AB	AB	BB	AA	AB	AB	BB	AA	AB	AB	AB	BB	AB	AA	AB	AB	AB	AB	AB	AB	BB	BB	AB	AA	BB	AB	BB	BB	AB	BB	BB	AB	AB
LG10	17.5	2738547	2830416	BB	AA	BB	BB	AA	AB	AA	AB	AA	AA	BB	BB	AB	AB	AB	BB	AA	AB	AB	BB	AA	AB	AB	AB	BB	AB	AA	AB	AB	AB	AB	AB	AB	BB	BB	AB	AA	BB	AB	BB	BB	AB	BB	BB	AB	AB
LG10	17.9	2763392	2782570	BB	AA	BB	BB	AA	AB	AA	AB	AA	AA	BB	BB	AB	AB	AB	BB	AA	AB	AB	BB	AA	AB	AB	AB	BB	AB	AA	AB	AB	AB	AB	AB	AB	BB	BB	AB	AA	BB	AB	BB	BB	AB	BB	BB	AB	AB
LG10	17.9	2830416	2830416	BB	AA	BB	BB	AA	AB	AA	AB	AA	AA	BB	BB	AB	AB	AB	BB	AA	AB	AB	BB	AA	AB	AB	AB	BB	AB	AA	AB	AB	AB	AB	AB	AB	BB	BB	AB	AA	BB	AB	BB	BB	AB	BB	BB	AB	AB
LG10	18.2	2833536	2833652	BB	AA	BB	BB	AA	AB	AA	AB	AA	AA	BB	BB	AB	AB	AB	BB	AA	AB	AB	BB	AA	AB	AB	AB	BB	AB	AA	AB	AB	AB	AB	AB	AB	BB	BB	AB	AA	BB	AB	BB	BB	AB	BB	BB	AB	AB
LG10	17.9	2900068	2900068	BB	AA	BB	BB	AA	AB	AA	AB	AA	AA	BB	BB	AB	AB	AB	BB	AA	AB	AB	BB	AA	AB	AB	AB	BB	AB	AA	AB	AB	AB	AB	AB	AB	BB	BB	AB	AA	BB	AB	BB	BB	AB	BB	BB	AB	AB
LG10	17.5	2900068	3041869	BB	AA	BB	BB	AA	BB	AA	AB	AA	AA	BB	BB	AB	AB	AB	BB	AA	AB	AB	BB	AA	AB	AB	AB	BB	AB	AA	AB	AB	AB	AB	AB	AB	BB	BB	AB	AA	BB	AB	BB	BB	AB	BB	BB	AB	AB
LG10	17.2	3041869	3090029	BB	AA	BB	BB	AA	BB	AA	AB	AA	AA	BB	BB	AB	AB	AB	BB	AA	AB	AB	BB	AA	AB	AB	AB	BB	AB	AA	AB	AB	AB	AB	AB	AB	BB	BB	AB	AA	BB	AB	BB	BB	AB	BB	BB	AB	AB
LG10	16.9	3090029	3112588	BB	AA	BB	BB	AA	BB	AA	AB	AA	AA	BB	BB	AB	AB	AB	AB	AA	AB	AB	BB	AA	AB	AB	AB	BB	AB	AA	AB	AB	AB	AB	AB	AB	BB	BB	AB	AA	BB	AB	BB	BB	AB	BB	BB	AB	AB
LG10	17.2	3112588	3116354	BB	AA	BB	BB	AA	BB	AA	AB	AA	AA	BB	BB	AB	AB	AB	AB	AA	AB	AB	BB	AA	AB	AB	AB	BB	AB	AA	AB	AB	AB	AB	AB	AB	BB	BB	AB	AA	BB	AB	BB	BB	AB	BB	BB	AB	AB
LG10	17.5	3116468	3127572	BB	AA	BB	BB	AA	BB	AA	AB	AA	AA	BB	BB	AB	AB	AB	BB	AA	AB	AB	BB	AA	AB	AB	AB	BB	AB	AA	AB	AB	AB	AB	AB	AB	BB	BB	AB	AA	BB	AB	BB	BB	AB	BB	BB	AB	AB
LG10	17.9	3127688	3127688	BB	AA	BB	BB	AA	BB	AA	AB	AA	AA	BB	BB	AB	AB	AB	BB	AA	AB	AB	BB	AA	AB	AB	AB	BB	AB	AA	AB	AB	AB	AB	AB	AB	BB	BB	AB	AA	BB	AB	BB	BB	AB	BB	BB	AB	AB
LG10	18.9	3157778	3157778	BB	AA	AB	BB	AA	BB	AA	AB	AA	AA	BB	BB	AB	AB	AB	BB	AA	AB	AB	BB	AA	AB	AB	AB	BB	AB	AA	AB	AB	AB	AB	AB	AB	BB	BB	AB	AB	BB	AB	BB	BB	AB	BB	BB	AB	AB
LG10	19.2	3157778	3157778	BB	AA	AB	BB	AA	BB	AA	AB	AA	AA	BB	BB	AB	AB	AB	BB	AA	AB	AB	BB	AA	AB	AB	AB	BB	AB	AA	AB	AB	AB	AB	AB	AB	BB	BB	AB	AB	BB	AB	BB	BB	AB	BB	BB	AB	AB
LG10	19.5	3157894	3157903	BB	AA	AB	BB	AA	AB	AA	AB	AA	AA	BB	BB	AB	AB	AB	BB	AA	AB	AB	BB	AA	AB	AB	AB	BB	AB	AA	AB	AB	AB	AB	AB	AB	BB	BB	AB	AB	BB	AB	BB	BB	AB	BB	BB	AB	AB
LG10	19.5	3158249	3158252	BB	AA	AB	BB	AA	AB	AA	AB	AA	AA	BB	BB	AB	AB	AB	BB	AA	AB	AB	BB	AA	AB	AB	AB	BB	AB	AA	AB	AB	AB	AB	AB	AB	BB	BB	AB	AB	BB	AB	BB	BB	AB	BB	BB	AB	AB
LG10	18.9	3158264	3158264	BB	AA	AB	BB	AA	AB	AA	AB	AA	AA	BB	BB	AB	AB	AB	BB	AA	AB	AB	BB	AA	AB	AB	AB	BB	AB	AA	AB	AB	AB	AB	AB	AB	BB	BB	AB	AB	BB	AB	BB	BB	AB	BB	BB	AB	AB
LG10	19.5	3456155	3540845	BB	AA	AB	BB	AA	AB	AA	AB	AA	AA	BB	BB	AB	AB	AB	BB	AA	AB	AB	BB	AA	AB	AB	AB	BB	AB	AA	AB	AB	AB	AB	AB	AB	BB	BB	AB	AB	BB	AB	BB	BB	AB	BB	BB	AB	AB
LG10	19.9	3540845	3544161	BB	AA	AB	BB	AA	AB	AA	BB	AA	AA	BB	BB	AB	AB	AB	BB	AA	AB	AB	BB	AA	AB	AB	AB	BB	AB	AA	AB	AB	AB	AB	AB	AB	BB	BB	AB	AB	BB	AB	BB	BB	AB	BB	BB	AB	AB
LG10	20.5	3546923	3587101	BB	AA	AB	BB	AA	AB	AA	BB	AA	AA	BB	BB	AB	AB	AB	BB	AA	AB	AB	BB	AA	AB	AB	AB	BB	AB	AA	AB	AB	AB	AB	AB	AB	BB	BB	AB	AB	BB	AB	BB	BB	AB	BB	BB	AB	AB
LG10	20.9	3587214	3668708	BB	AA	AB	BB	AA	AB	AA	BB	AA	AA	BB	BB	AB	AB	AB	BB	AA	AB	AB	BB	AA	AB	AB	AB	BB	AB	AA	AB	AB	AB	AB	AB	AB	BB	BB	AB	AB	BB	AB	BB	BB	AB	BB	BB	AB	AB
LG10	20.5	3668708	3681774	BB	AA	AB	BB	AA	AB	AA	BB	AA	AA	BB	BB	AB	AB	AB	BB	AA	AB	AB	BB	AA	AB	AB	AB	BB	AB	AA	AB	AB	AB	AB	AB	AB	BB	BB	AB	AB	BB	AB	BB	BB	AB	BB	BB	AB	AB
LG10	20.2	3681978	3795178	BB	AA	AB	BB	AA	AB	AA	BB	AA	AA	BB	BB	AB	AB	AB	BB	AA	AB	AB	BB	AA	AB	AB	AB	BB	AB	AA	AB	AB	AB	AB	AB	AB	BB	BB	AB	AB	BB	AB	BB	BB	AB	BB	BB	AB	AB
LG10	19.5	3795155	3795167	BB	AA	AB	BB	AA	AB	AA	AB	AA	AA	BB	BB	AB	AB	AB	BB	AA	AB	AB	BB	AA	AB	AB	AB	BB	AB	AA	AB	AB	AB	AB	AB	AB	BB	BB	AB	AB	BB	AB	BB	BB	AB	BB	BB	AB	AB
LG10	21.9	3826721	3826721	BB	AA	AB	BB	AA	AB	AA	BB	AA	AA	BB	BB	AB	AB	AB	BB	AA	AB	AB	AB	AA	AB	AB	AB	BB	AB	AA	AB	AB	AB	AB	AB	AB	BB	BB	AB	AB	BB	AB	BB	BB	AB	BB	BB	AB	AB
LG10	22.8	3826721	3842805	AB	AA	AB	BB	AA	AB	AA	BB	AA	AA	BB	BB	AB	AB	AB	BB	AA	AB	AB	AB	AA	AB	AB	AB	AB	AB	AA	AB	AB	AB	AB	AB	AB	BB	BB	AB	AB	BB	AB	BB	BB	AB	BB	BB	AB	AB
LG10	23.2	3842987	3847780	AB	AA	AB	BB	AA	AB	AA	BB	AA	AA	BB	BB	AB	AB	AB	BB	AA	AB	AB	AB	AA	AB	AB	AB	AB	AB	AA	AB	AB	AB	AB	AB	AB	BB	BB	AB	AB	BB	AB	BB	BB	AB	BB	BB	AB	AB
LG10	23.5	3848518	3854513	AB	AA	AB	BB	AA	AB	AA	BB	AA	AA	BB	BB	AB	AB	AB	BB	AA	AB	AB	AB	AA	AB	AB	AB	AB	AB	AA	AB	AB	AB	AB	AB	AB	BB	BB	AB	AB	BB	AB	BB	BB	AB	BB	BB	AB	AB
LG10	23.8	3854514	3883188	AB	AA	AB	BB	AA	AB	AA	BB	AA	AA	BB	BB	AB	AB	AB	BB	AA	AB	AB	AB	AA	AB	AB	AB	AB	AB	AA	AB	AB	AB	AB	AB	AB	BB	BB	AB	AB	BB	AB	BB	BB	AB	BB	BB	AB	AB
LG10	23.5	3896941	3961801	AB	AA	AB	BB	AA	AB	AA	BB	AA	AA	BB	BB	AB	AB	AB	BB	AA	AB	AB	AB	AA	AB	AB	AB	AB	AB	AA	AB	AB	AB	AB	AB	AB	BB	BB	AB	AB	BB	AB	BB	BB	AB	BB	BB	AB	AB
LG10	23.8	3961801	3961801	AB	AA	AB	BB	AA	AB	AA	BB	AA	AA	BB	BB	AB	AB	AB	BB	AA	AB	AB	AB	AA	AB	AB	AB	AB	AB	AA	AB	AB	AB	AB	AB	AB	BB	BB	AB	AB	BB	AB	BB	BB	AB	BB	BB	AB	AB
LG10	24.2	3972886	4066772	AB	AA	AB	BB	AA	AB	AA	BB	AA	AA	BB	BB	AB	AB	AB	BB	AA	AB	AB	AB	AA	BB	AB	AB	AB	AB	AA	AB	AB	AB	AB	AB	AB	BB	BB	AB	AB	BB	AB	BB	BB	AB	BB	BB	AB	AB
LG10	24.5	4066772	4362214	AB	AA	AB	BB	AA	AB	AA	BB	AA	AA	BB	BB	AB	AB	AB	BB	AA	AB	AB	AB	AA	BB	AB	AB	AB	AB	AA	AB	AB	AB	AB	AB	AB	BB	BB	AB	AB	BB	AB	BB	BB	AB	AB	BB	AB	AB
LG10	25.5	4362214	4362214	AB	AA	AB	BB	AA	AB	AA	BB	AA	AA	BB	BB	AB	AB	AB	BB	AA	AB	AB	AB	AA	BB	AB	AB	AB	AB	AA	AB	AB	AB	AB	AB	AB	BB	BB	AB	AB	BB	AB	BB	BB	AB	AB	BB	AB	AB
LG10	25.8	4362407	4362407	AB	AA	AB	BB	AA	AB	AA	BB	AA	AA	BB	BB	AB	AB	AB	BB	AA	AB	AB	AB	AA	BB	AB	AB	AB	AB	AA	BB	AB	AB	AB	AB	AB	BB	BB	AB	AB	BB	AB	BB	BB	AB	AB	BB	AB	AB
LG10	26.2	4404636	4404636	AB	AA	AB	BB	AA	AB	AA	BB	AA	AB	BB	BB	AB	AB	AB	BB	AA	AB	AB	AB	AA	BB	AB	AB	AB	AB	AA	BB	AB	AB	AB	AB	AB	BB	BB	AB	AB	BB	AB	BB	BB	AB	AB	BB	AB	AB
LG10	26.8	4404636	4416400	AB	AA	AB	BB	AA	AB	AA	BB	AA	AB	BB	BB	AB	AB	AB	BB	AA	AB	AB	AB	AA	BB	AB	AB	AB	AB	AA	BB	AB	AB	AB	AB	AB	BB	BB	AB	AB	AB	AB	BB	BB	AB	AB	BB	AB	AB
LG10	27.2	4417503	4418435	AB	AA	AB	BB	AA	AB	AA	BB	AA	AB	BB	BB	AB	AB	AB	BB	AA	AB	AB	AB	AA	BB	AB	AB	AB	AB	AA	BB	AB	AB	AB	AB	AB	BB	BB	AB	AB	AB	AB	BB	AB	AB	AB	BB	AB	AB
LG10	27.5	4418552	4425533	AB	AA	AB	BB	AA	AB	AA	BB	AA	AB	BB	BB	AB	AB	AB	BB	AA	AB	AB	AB	AA	BB	AB	AB	AB	AB	AA	BB	AB	AB	AB	AB	AB	BB	BB	AB	AB	AB	AB	BB	AB	AB	AB	BB	AB	AB
LG10	27.8	4425856	4477745	AB	AA	AB	BB	AA	AB	AA	BB	AA	AB	BB	BB	AB	AB	AB	BB	AA	AB	AB	AB	AA	BB	AB	AB	AB	AB	AA	BB	AB	AB	AB	AB	AB	BB	BB	AB	AB	AB	AB	BB	AB	AB	AB	BB	AB	AB
LG10	27.2	4478823	4562827	AB	AA	AB	BB	AA	AB	AA	BB	AA	AB	BB	BB	AB	AB	AB	BB	AA	AB	AB	AB	AA	BB	AB	AB	AB	AB	AA	BB	AB	AB	AB	AB	AB	BB	BB	AB	AB	AB	AB	BB	AB	AB	AB	BB	AB	AB
LG10	27.5	4562827	4606372	AB	AA	AB	BB	AA	AB	AA	BB	AA	AB	BB	BB	AB	AB	AB	BB	AA	AB	AB	AB	AA	BB	AB	AB	AB	AB	AA	BB	AB	AB	AB	AB	AB	BB	BB	AB	AB	AB	AB	BB	AB	AB	AB	BB	AB	AB
LG10	27.8	4606450	4616805	AB	AA	AB	BB	AA	AB	AA	BB	AA	AB	BB	BB	AB	AB	AB	BB	AA	AB	AB	AB	AA	BB	AB	AB	AB	AB	AA	BB	AB	AB	AB	AB	AB	BB	BB	AB	AB	AB	AB	BB	AB	AB	AB	BB	AB	AB
LG10	28.1	4616805	4629010	AB	AA	AB	BB	AA	AB	AA	BB	AA	AB	BB	BB	AB	AB	AB	BB	AA	AB	AB	AB	AA	BB	AB	AB	AB	AB	AA	BB	AB	AB	AB	AB	AB	BB	BB	AB	AB	AB	AB	BB	AB	AB	AB	BB	AB	AB
LG10	27.8	4629010	4701490	AB	AA	AB	BB	AA	AB	AA	BB	AA	AB	BB	BB	AB	AB	AB	BB	AA	AB	AB	AB	AA	BB	AB	AB	AB	AB	AA	BB	AB	AB	AB	AB	AB	BB	BB	AB	AB	AB	AB	BB	AB	AB	AB	BB	AB	AB
LG10	27.5	4701606	4726162	AB	AA	AB	BB	AA	AB	AA	BB	AA	AB	BB	BB	AB	AB	AB	BB	AA	AB	AB	AB	AA	BB	AB	AB	AB	AB	AA	BB	AB	AB	AB	AB	AB	BB	BB	AB	AB	AB	AB	BB	AB	AB	AB	BB	AB	AB
LG10	27.8	4727718	4727718	AB	AA	AB	BB	AA	AB	AA	BB	AA	AB	BB	BB	AB	AB	AB	BB	AA	AB	AB	AB	AA	BB	AB	AB	AB	AB	AA	BB	AB	AB	AB	AB	AB	BB	BB	AB	AB	AB	AB	BB	AB	AB	AB	BB	AB	AB
LG10	28.1	4763324	4763440	AB	AA	AB	BB	AA	AB	AA	BB	AA	AB	BB	BB	AB	AB	AB	BB	AA	AB	AB	AB	AA	BB	AB	AB	AB	AB	AA	BB	AB	AB	AB	AB	AB	BB	BB	AB	AB	AB	AB	BB	AB	AB	AB	BB	AB	AB
LG10	28.5	4763440	4855312	AB	AA	AB	BB	AA	AB	AA	BB	AA	AB	BB	BB	AB	AB	AB	BB	AA	AB	AB	AB	AA	BB	AB	AB	AB	AB	AA	BB	AB	AB	AB	AB	AB	BB	BB	AB	AB	AB	AB	BB	AB	AB	AB	BB	AB	AB
LG10	28.8	4856754	4915491	AB	AA	AB	BB	AA	AB	AA	BB	AA	AB	BB	BB	AB	AB	AB	BB	AA	AB	AB	AB	AA	BB	AB	AB	AB	AB	AA	BB	AB	AB	AB	AB	AB	BB	BB	AB	AB	AB	AB	BB	AB	AB	AB	BB	AB	AB
LG10	29.1	4915607	5049639	AB	AA	AB	BB	AA	AB	AA	BB	AA	AB	BB	BB	AB	AB	AB	BB	AA	AB	AB	AB	AA	BB	AB	AB	AB	AB	AA	BB	AB	AB	AB	AB	AB	BB	BB	AB	AB	AB	AB	BB	AB	AB	AB	BB	AB	AB
LG10	29.5	5049641	5051664	AB	AA	AB	BB	AA	AB	AA	BB	AA	AB	BB	BB	AB	AB	AB	BB	AA	AB	AB	AB	AA	BB	AB	AB	AB	AB	AA	BB	AB	AB	AB	AB	AB	BB	BB	AB	AB	AB	AB	BB	AB	AB	AB	BB	AB	AB
LG10	29.8	5054456	5075141	AB	AA	AB	BB	AA	AB	AA	BB	AA	AB	BB	BB	AB	AB	AB	BB	AA	AB	AB	AB	AA	BB	AB	AB	AB	AB	AA	BB	AB	AB	AB	AB	AB	BB	BB	AB	AB	AB	AB	BB	AB	AB	AB	BB	AB	AB
LG10	30.1	5075142	5128301	AB	AA	AB	BB	AA	AB	AA	BB	AA	AB	BB	BB	AB	AB	AB	BB	AA	AB	AB	AB	AA	BB	AB	AB	AB	AB	AA	BB	AB	AB	AB	AB	AB	BB	BB	AB	AB	AB	AB	BB	AB	AB	AB	BB	AB	AB
LG10	30.5	5075258	5099087	AB	AA	AB	BB	AA	AB	AA	BB	AA	AB	BB	BB	AB	AB	AB	BB	AA	AB	AB	AB	AA	BB	AB	AB	AB	AB	AA	BB	AB	AB	AB	AB	AB	BB	BB	AB	AB	AB	AB	BB	AB	AB	AB	BB	AB	AB
LG10	30.5	5129713	5141076	AB	AA	AB	BB	AA	AB	AA	BB	AA	AB	BB	BB	AB	AB	AB	BB	AA	AB	AB	AB	AA	BB	AB	AB	AB	AB	AA	BB	AB	AB	AB	AB	AB	BB	BB	AB	AB	AB	AB	BB	AB	AB	AB	BB	AB	AB
LG10	30.8	5141411	5188412	AB	AA	AB	BB	AA	AB	AA	BB	AA	AB	BB	BB	AB	AB	AB	BB	AA	AB	AB	AB	AA	BB	AB	AB	AB	AB	AA	BB	AB	AB	AB	AB	AB	BB	BB	AB	AB	AB	AB	BB	AB	AB	AB	BB	AB	AB
LG10	31.5	5188412	5194667	AB	AA	AB	BB	AA	AB	AA	BB	AA	AB	BB	BB	AB	AB	AB	BB	AA	AB	AB	AB	AA	BB	AB	AB	AB	AB	AA	BB	AB	AB	AB	AB	AB	BB	BB	AB	AB	AB	AB	BB	AB	AB	AB	BB	AB	AB
LG10	32.1	5197241	5225593	AB	AA	AB	BB	AA	AB	AA	BB	AA	AB	BB	BB	AB	AB	AB	BB	AA	AB	AB	AB	AA	BB	AB	AB	AB	AB	AA	BB	AB	AB	AB	AB	AB	BB	BB	AB	AB	AB	AB	BB	AB	AB	AB	BB	AB	AB
LG10	31.8	5231541	5231541	AB	AA	AB	BB	AA	AB	AA	BB	AA	AB	BB	BB	AB	AB	AB	BB	AA	AB	AB	AB	AA	BB	AB	AB	AB	AB	AA	BB	AB	AB	AB	AB	AB	BB	BB	AB	AB	AB	AB	BB	AB	AB	AB	BB	AB	AB
LG10	31.1	5231541	5231541	AB	AA	AB	BB	AA	AB	AA	BB	AA	AB	BB	BB	AB	AB	AB	BB	AA	AB	AB	AB	AA	BB	AB	AB	AB	AB	AA	BB	AB	AB	AB	AB	AB	BB	BB	AB	AB	AB	AB	BB	AB	AB	AB	BB	AB	AB
LG10	30.5	5238907	5238907	AB	AA	AB	BB	AA	AB	AA	BB	AA	AB	BB	BB	AB	AB	AB	BB	AA	AB	AB	AB	AA	BB	AB	AB	AB	AB	AA	BB	AB	AB	AB	AB	AB	BB	BB	AB	AB	AB	AB	BB	AB	AB	AB	BB	AB	AB
LG10	30.1	5239023	5318061	AB	AA	AB	BB	AA	AB	AA	BB	AA	AB	BB	BB	AB	AB	AB	BB	AA	AB	AB	AB	AA	BB	AB	AB	AB	AB	AA	BB	AB	AB	AB	AB	AB	BB	BB	AB	AB	AB	AB	BB	AB	AB	AB	BB	AB	AB
LG10	30.5	5318283	5387694	AB	AA	AB	BB	AA	AB	AA	BB	AA	AB	BB	BB	AB	AB	AB	BB	AA	AB	AB	AB	AA	BB	AB	AB	AB	AB	AA	BB	AB	AB	AB	AB	AB	BB	BB	AB	AB	AB	AB	BB	AB	AB	AB	BB	AB	AB
LG10	30.8	5390612	5415737	AB	AA	AB	BB	AA	AB	AA	BB	AA	AB	BB	BB	AB	AB	AB	BB	AA	AB	AB	AB	AA	BB	AB	AB	AB	AB	AA	BB	AB	AB	AB	AB	AB	BB	BB	AB	AB	AB	AB	BB	AB	AB	AA	BB	AB	AB
LG10	31.5	5491162	5509274	AB	AA	AB	BB	AA	AB	AA	BB	AA	AB	AB	BB	AB	AB	AB	BB	AA	AB	AB	AB	AA	BB	AB	AB	AB	AB	AA	BB	AB	AB	AB	AB	AB	BB	BB	AB	AB	AB	AB	BB	AB	AB	AA	BB	AB	AB
LG10	31.8	5518496	5520052	AB	AA	AB	BB	AA	AB	AA	BB	AA	AB	AB	BB	AB	AB	AB	BB	AA	AB	AB	AB	AB	BB	AB	AB	AB	AB	AA	BB	AB	AB	AB	AB	AB	BB	BB	AB	AB	AB	AB	BB	AB	AB	AA	BB	AB	AB
LG10	31.5	5520052	5561468	AB	AA	AB	BB	AA	AB	AA	BB	AA	AB	AB	BB	AB	AB	AB	BB	AA	AB	AB	AB	AB	BB	AB	AB	AB	AB	AA	BB	AB	AB	AB	AB	AB	BB	BB	AB	AB	AB	AB	BB	AB	AB	AA	BB	AB	AB
LG10	31.8	5569767	5588745	AB	AA	AB	BB	AA	AB	AA	BB	AA	AB	AB	BB	AB	AB	AB	BB	AA	AB	AB	AB	AB	BB	AB	AB	AB	AB	AA	BB	AB	AB	AB	AB	AB	BB	BB	AB	AB	AB	AB	BB	AB	AB	AA	BB	AB	AB
LG10	32.8	5614268	5642299	AB	AA	AB	BB	AA	AB	AA	BB	AA	AB	AB	BB	AB	AB	AB	BB	AA	AB	AB	AB	AB	BB	AB	AB	AB	AB	AA	BB	AB	AB	AB	AB	AB	BB	BB	AB	AB	AB	AB	BB	AB	AB	AA	BB	AB	AB
LG10	32.5	5644438	5658023	AB	AA	AB	BB	AA	AB	AA	BB	AA	AB	AB	BB	AB	AB	AB	BB	AA	AB	AB	AB	AB	BB	AB	AB	AB	AB	AA	BB	AB	AB	AB	AB	AB	BB	BB	AB	AB	AB	AB	BB	AB	AB	AA	BB	AB	AB
LG10	32.8	5658023	5688604	AB	AA	AB	BB	AA	AB	AA	BB	AA	AB	AB	BB	AA	AB	AB	BB	AA	AB	AB	AB	AB	BB	AB	AB	AB	AB	AA	BB	AB	AB	AB	AB	AB	BB	BB	AB	AB	AB	AB	BB	AB	AB	AA	BB	AB	AB
LG10	33.1	5689733	5697491	AB	AA	AB	BB	AA	AB	AA	BB	AA	AB	AB	BB	AA	AB	AB	BB	AA	AB	AB	AB	AB	BB	AB	AB	AB	AB	AA	BB	AB	AB	AB	AB	AB	BB	BB	AB	AB	AB	AB	BB	AB	AB	AA	BB	AB	AB
LG10	33.4	5697899	5697917	AB	AA	AB	BB	AA	AB	AA	BB	AA	AB	AB	BB	AA	AB	AB	BB	AA	AB	AB	AB	AB	BB	AB	AB	AB	AB	AA	BB	AB	AB	AB	AB	BB	BB	BB	AB	AB	AB	AB	BB	AB	AB	AA	BB	AB	AB
LG10	34.1	5747424	5782353	AB	AA	AB	BB	AA	AB	AA	BB	AA	AB	AB	BB	AA	AB	AB	BB	AA	AB	AB	AB	AB	BB	AB	AB	AB	AB	AA	BB	AB	AB	AB	AB	BB	BB	BB	AB	AB	AB	AB	BB	AB	AB	AA	BB	AB	AB
LG10	34.4	5782466	5782466	AB	AA	AB	BB	AA	AB	AA	BB	AA	AB	AB	BB	AA	AB	AB	BB	AA	AB	AB	AB	AB	BB	AB	AB	AB	AB	AA	BB	AB	AB	AB	AB	BB	BB	BB	AB	AB	AB	AB	BB	AB	AB	AA	BB	AB	AB
LG10	34.8	5785902	5887113	AB	AA	AB	BB	AA	AB	AA	BB	AA	AB	AB	BB	AA	AB	AB	BB	AA	AB	AB	AB	AB	BB	AB	AB	AB	AB	AA	BB	AB	AB	AB	AB	BB	BB	BB	AB	AB	AB	AB	BB	AB	AB	AA	BB	AB	AB
LG10	35.1	5887228	6199907	AB	AA	AB	BB	AA	AB	AA	BB	AA	AB	AB	BB	AA	AB	AB	BB	AA	AB	AB	AB	AB	BB	AB	AB	AB	AB	AA	BB	AB	AB	AB	AB	BB	BB	BB	AB	AB	AB	AB	BB	AB	AB	AA	BB	AB	AB
LG10	35.4	6200023	6211508	AB	AA	AB	BB	AA	AB	AA	BB	AA	AB	AB	BB	AA	AB	AB	BB	AA	AB	AB	AB	AB	BB	AB	AB	AB	AB	AA	BB	AB	AB	AB	AB	BB	BB	BB	AB	AB	AB	AB	BB	AB	AB	AA	BB	AB	AB
LG10	35.8	6211508	6211508	AB	AA	AB	BB	AA	AB	AA	BB	AA	AB	AB	BB	AA	AB	AB	BB	AA	AB	AB	AB	AB	BB	AB	AB	AB	AB	AA	BB	AB	AB	AB	AB	BB	BB	BB	AB	AB	AB	AB	BB	AB	AB	AA	BB	AB	AB
LG10	36.1	6232684	6262894	AB	AA	AB	BB	AA	AB	AA	BB	AA	AB	AB	AB	AA	AB	AB	BB	AA	AB	AB	AB	AB	BB	AB	AB	AB	AB	AA	BB	AB	AB	AB	AB	BB	BB	BB	AB	AB	AB	AB	BB	AB	AB	AA	BB	AB	AB
LG10	37.7	6336958	6336958	AB	AA	AB	BB	AA	AB	AA	BB	AA	AB	AB	AB	AA	AB	AB	BB	AA	AB	AB	AB	AB	BB	AB	AB	AB	AB	AA	BB	AB	AB	AB	AB	BB	BB	BB	AB	AB	AB	AA	BB	AB	AB	AA	BB	AB	AB
LG10	38.1	6375026	6378955	AB	AA	AB	BB	AA	AB	AA	BB	AA	AB	AB	AB	AA	AB	AB	BB	AA	AB	AB	AB	AB	BB	AB	AB	AB	AB	AA	BB	AB	AB	AB	AB	BB	BB	BB	AB	AB	AB	AA	BB	AB	AB	AA	BB	AB	AB
LG10	38.4	6378955	6414268	AB	AA	AB	BB	AA	AA	AA	BB	AA	AB	AB	AB	AA	AB	AB	BB	AA	AB	AB	AB	AB	BB	AB	AB	AB	AB	AA	BB	AB	AB	AB	AB	BB	BB	BB	AB	AB	AB	AA	BB	AB	AB	AA	BB	AB	AB
LG10	38.7	6578298	6578298	AB	AA	AB	BB	AA	AA	AA	BB	AA	AB	AB	AB	AA	AB	AB	BB	AA	AB	AB	AB	AB	BB	AB	AB	AB	AB	AA	BB	AB	AB	AB	AB	BB	BB	BB	AB	AB	AB	AA	BB	AB	AB	AA	BB	AB	AB
LG10	39.7	7236435	7250195	AB	AA	AB	BB	AA	AA	AA	BB	AA	AB	AB	AB	AB	AB	AB	BB	AB	AB	AB	AB	AB	BB	AB	AB	AB	AB	AA	BB	AB	AB	AB	AB	BB	BB	BB	AB	AB	AB	AA	BB	AB	AB	AA	BB	AB	AB
LG10	39.4	7251066	7251066	AB	AA	AB	BB	AA	AA	AA	BB	AA	AB	AB	AB	AB	AB	AB	BB	AB	AB	AB	AB	AB	BB	AB	AB	AB	AB	AA	BB	AB	AB	AB	AB	BB	BB	BB	AB	AB	AB	AA	BB	AB	AB	AA	BB	AB	AB
LG10	41.7	7267142	7471476	AB	AA	AA	BB	AA	AA	AA	BB	AA	AB	AB	AA	AB	AB	AB	BB	AB	AB	AB	AB	AB	BB	AB	AB	AB	AB	AA	BB	AA	AB	AB	AB	BB	BB	BB	AB	AB	AB	AA	BB	AB	AB	AA	BB	AB	AB
LG10	43	7471476	7478163	AB	AA	AA	BB	AA	AA	AA	BB	AA	AB	AB	AA	AB	AB	AB	BB	AB	AB	AB	AB	AB	BB	AB	AB	AB	AB	AA	BB	AA	AB	AB	AB	BB	BB	BB	AB	AB	AB	AA	BB	AB	AB	AA	BB	AB	AB
LG10	44.4	7599286	7731749	AB	AA	AA	BB	AA	AA	AA	BB	AA	AB	AB	AA	AB	AB	AB	BB	AB	AB	AB	AB	AB	BB	AB	AB	AB	AB	AA	BB	AA	AB	AB	AB	BB	BB	BB	AB	AB	AB	AA	AB	AA	AB	AA	BB	AB	AB
LG10	45	7731830	7731830	AB	AA	AA	BB	AA	AA	AA	BB	AA	AB	AB	AA	AB	AB	AB	BB	AB	AB	AB	AB	AB	BB	AB	AB	AB	AB	AA	BB	AA	AB	AB	AB	BB	BB	BB	AB	AB	AB	AA	AB	AA	AB	AA	BB	AB	AB
LG10	45.4	7813558	8493073	AB	AA	AA	BB	AA	AA	AA	BB	AA	AB	AB	AA	AB	AB	AB	BB	AB	AB	AB	AB	AB	BB	AB	AB	AB	AB	AA	BB	AA	AB	AB	AB	BB	BB	BB	AB	AB	AB	AA	AB	AA	AB	AA	BB	AB	AB
LG10	45.7	8493073	8493073	AB	AA	AA	BB	AA	AA	AA	BB	AA	AB	AB	AA	AB	AB	AB	BB	AB	AB	AB	AB	AB	BB	AB	AB	AB	AB	AA	BB	AA	AB	AB	AB	BB	BB	BB	AB	AB	AB	AA	AB	AA	AB	AA	BB	AB	AB
LG10	46.7	8612654	8704898	AB	AA	AA	BB	AA	AA	AA	AB	AB	AB	AB	AA	AB	AB	AB	BB	AB	AB	AB	AB	AB	BB	AB	AB	AB	AB	AA	BB	AA	AB	AB	AB	BB	BB	BB	AB	AB	AB	AA	AB	AA	AB	AA	BB	AB	AB
LG10	46.7	8872527	10970302	AB	AA	AA	BB	AA	AA	AA	AB	AB	AB	AB	AA	AB	AB	AB	BB	AB	AB	AB	AB	AB	BB	AB	AB	AB	AB	AA	BB	AA	AB	AB	AB	BB	BB	BB	AB	AB	AB	AA	AB	AB	AB	AA	BB	AB	AB
LG10	46.4	9615412	10939662	AB	AA	AA	BB	AA	AA	AA	AB	AA	AB	AB	AA	AB	AB	AB	BB	AB	AB	AB	AB	AB	BB	AB	AB	AB	AB	AA	BB	AA	AB	AB	AB	BB	BB	BB	AB	AB	AB	AA	AB	AA	AB	AA	BB	AB	AB
LG10	46.4	10969587	10970220	AB	AA	AA	BB	AA	AA	AA	AB	AB	AB	AB	AA	AB	AB	AB	BB	AB	AB	AB	AB	AB	BB	AB	AB	AB	AB	AA	BB	AA	AB	AB	AB	BB	BB	BB	AB	AB	AB	AA	AB	AB	AB	AA	BB	AB	AB
LG10	47	10972102	11033254	AB	AA	AA	BB	AA	AA	AA	AB	AB	AB	AB	AA	AB	AB	AB	BB	AB	AB	AB	AB	AB	BB	AB	AB	AB	AB	AA	BB	AA	AB	AB	AB	BB	BB	BB	AB	AB	AB	AB	AB	AB	AB	AA	BB	AB	AB
LG10	47.4	11046641	11697681	AB	AA	AA	BB	AA	AA	AA	AB	AB	AB	AB	AA	AB	AB	AB	BB	AB	AB	AB	AB	AB	AB	AB	AB	AB	AB	AA	BB	AA	AB	AB	AB	BB	BB	BB	AB	AB	AB	AB	AB	AB	AB	AA	BB	AB	AB
LG10	48.3	11697681	11697681	AB	AA	AA	BB	AA	AA	AA	AB	AB	AB	AB	AA	AB	AB	AB	BB	AB	AB	AB	AB	AB	AB	AB	AB	AB	AB	AA	BB	AA	AB	AB	AB	BB	BB	BB	AB	AB	AB	AB	AB	AB	AB	AA	BB	AB	AB
LG10	49	11950992	11950992	AB	AA	AA	BB	AA	AA	AA	AB	AB	AB	AB	AA	AB	AB	AB	BB	AB	AB	AB	AB	AB	AB	AB	AB	AB	AB	AA	BB	AA	AB	AB	AB	BB	BB	BB	AB	AB	AB	AB	AB	AB	AB	AA	BB	AB	AB
LG10	49.7	12015634	12015634	AB	AA	AA	BB	AA	AA	AA	AB	AB	AB	AB	AA	AB	AB	AB	BB	AB	AB	AB	AB	AB	AB	AB	AB	AB	AB	AA	BB	AA	AB	AB	AB	BB	BB	BB	AB	AB	AB	AB	AB	AB	AB	AA	BB	AB	AB
LG10	50.3	12067276	12067276	AB	AA	AA	BB	AA	AA	AA	AB	AB	AB	AB	AA	AB	AB	AB	BB	AB	AB	AB	AB	AB	AB	AB	AB	AB	AB	AA	BB	AA	AB	AB	AB	BB	BB	BB	AB	AB	AB	AB	AB	AB	AB	AA	BB	AB	AB
LG10	51	12190956	12190956	AB	AA	AA	BB	AB	AA	AA	AB	AB	AB	AB	AA	AB	AB	AB	BB	AB	AB	AB	AB	AB	AB	AB	AB	AB	AB	AA	BB	AB	AB	AB	AB	BB	BB	BB	AB	AB	AB	AB	AB	AB	AB	AA	BB	AB	AB
LG10	50.7	12190956	12190956	AB	AA	AA	BB	AB	AA	AA	AB	AB	AB	AB	AA	AB	AB	AB	BB	AB	AB	AB	AB	AB	AB	AB	AB	AB	AB	AA	BB	AB	AB	AB	AB	BB	BB	BB	AB	AB	AB	AB	AB	AB	AB	AA	BB	AB	AB
LG10	51.7	12262327	12262327	AB	AA	AA	BB	AB	AA	AA	AB	AB	AB	AB	AA	AB	AB	AB	BB	AB	AB	AB	AB	AB	AB	AB	AB	AB	AB	AA	BB	AB	AB	AB	AB	BB	BB	BB	AB	AB	AB	AB	AB	AB	AB	AA	BB	AB	AB
LG10	52	12365461	12365461	AA	AA	AA	BB	AB	AA	AA	AB	AB	AB	AB	AA	AB	AB	AB	BB	AB	AB	AB	AB	AB	AB	AB	AB	AB	AB	AA	BB	AB	AB	AB	AB	BB	BB	BB	AB	AB	AB	AB	AB	AB	AB	AA	BB	AB	AB
LG10	52.6	12649180	12649180	AA	AA	AA	BB	AB	AA	AA	AB	AB	AB	AB	AA	AB	AB	AB	BB	AB	AB	AB	AB	AB	AB	AB	AB	AB	AB	AA	BB	AB	AB	AB	AB	BB	BB	BB	AB	AB	AB	AB	AB	AB	AB	AA	BB	AB	AB
LG10	53.3	12724460	12724460	AA	AA	AB	BB	AB	AA	AA	AB	AB	AB	AB	AA	AB	AB	AB	BB	AB	AB	AB	AB	AB	AB	AB	AB	AB	AB	AA	BB	AB	AB	AB	AB	BB	BB	BB	AB	AB	AB	AB	AB	AB	AB	AA	BB	AB	AB
LG10	53.6	12786087	12786087	AA	AA	AB	BB	AB	AA	AA	AB	AB	AB	AB	AA	AB	AB	AB	BB	AB	AB	AB	AB	AB	AB	AB	AB	AB	AB	AA	BB	AB	AB	AB	AB	BB	BB	BB	AA	AB	AB	AB	AB	AB	AB	AA	BB	AB	AB
LG10	54.6	13205329	13205329	AA	AA	AB	BB	AB	AA	AA	AB	AB	AB	AB	AA	BB	AB	AB	BB	AB	AB	AB	AB	AB	AB	AB	AB	AB	AB	AA	BB	AB	AB	AB	AB	BB	BB	BB	AA	AB	AB	AB	AB	AB	AB	AA	BB	AB	AB
LG10	60.9	13422369	13422369	AA	AB	AB	BB	AB	AA	AA	AB	AB	AB	AB	AA	BB	AB	AB	AA	AB	AB	BB	AB	AB	AB	AB	AB	AB	AB	AA	BB	AB	AB	AB	AB	BB	AB	BB	AA	AB	AB	AB	AB	AA	AB	AA	AB	AB	AB
LG10	71.9	14641734	14641734	AA	AB	AB	BB	AB	AB	AB	AB	AB	AB	AB	AB	BB	BB	AB	AA	AB	AB	BB	AB	AB	AB	BB	AB	AB	AB	AA	BB	BB	BB	AA	AB	BB	AB	BB	AA	AB	AB	AB	BB	AA	AB	AA	AB	BB	AB
LG10	72.8	14844672	14844672	AA	AB	AB	BB	AB	AB	AB	AB	AB	AB	AB	AB	BB	BB	AB	AA	AB	AB	BB	AB	AB	AB	BB	AB	AB	AB	AA	BB	BB	BB	AA	BB	BB	AB	BB	AA	AB	BB	AB	BB	AA	AB	AA	AB	BB	AB
LG10	73.5	14857687	14857687	AA	AB	AB	BB	AB	AB	AB	AB	AB	AB	AB	AB	BB	BB	AB	AA	AB	AB	BB	AB	AB	AB	BB	AB	AB	AB	AA	BB	BB	BB	AA	BB	BB	AB	BB	AA	AB	BB	AB	BB	AA	AB	AA	AB	BB	AB
LG10	74.2	14867939	14867941	AA	AB	AB	BB	AB	AB	AB	AB	AB	AB	AB	AB	BB	BB	AB	AA	AB	AB	BB	AB	AB	AB	BB	AB	AB	AB	AA	BB	BB	BB	AA	BB	BB	AB	BB	AA	AB	BB	AB	BB	AA	AB	AA	AB	BB	AB
LG10	74.5	14868055	14868294	AA	AB	AB	BB	AB	AB	AB	AB	AB	AB	AB	AB	BB	BB	AB	AA	AB	AB	BB	AB	AB	AB	BB	AB	AB	AB	AA	BB	BB	BB	AA	BB	BB	AB	BB	AA	AB	BB	AB	BB	AA	AB	AA	AB	BB	AB
LG10	74.8	14868294	14868294	AA	AB	AB	BB	AB	AB	AB	AB	AB	AB	AB	AB	BB	BB	AB	AA	AB	AB	BB	AB	AB	AB	BB	AB	AB	AB	AA	BB	BB	BB	AA	BB	BB	AB	BB	AA	AB	BB	AB	BB	AA	AB	AA	AB	BB	AB
LG10	75.2	14868410	14924231	AA	AB	AB	BB	AB	AB	AB	AB	AB	AB	AB	AB	BB	BB	AB	AA	AB	AB	BB	AB	AB	AB	BB	AB	AB	AB	AA	BB	BB	BB	AA	BB	BB	AB	BB	AA	AB	BB	AB	BB	AA	AB	AA	AB	BB	AB
LG10	74.8	14938226	15000580	AB	AB	AB	BB	AB	AB	AB	AB	AB	AB	AB	AB	BB	BB	AB	AA	AB	AB	BB	AB	AB	AB	BB	AB	AB	AB	AA	BB	BB	BB	AA	BB	BB	AB	BB	AA	AB	BB	AB	BB	AA	AB	AA	AB	BB	AB
LG10	74.8	15249286	15249286	AB	AB	AB	BB	AB	AB	AB	AB	AB	AB	AB	AB	BB	BB	AB	AA	AB	AB	BB	AB	AB	AB	BB	AB	AB	AB	AA	BB	BB	BB	AB	BB	BB	BB	BB	AA	AB	BB	AB	BB	AA	BB	AA	AB	BB	AB
LG10	74.5	15249290	15322045	AB	AB	AB	BB	AB	AB	AB	AB	AB	AB	AB	AB	BB	BB	AB	AA	AB	AB	BB	AB	AB	AB	BB	AB	AB	AB	AA	BB	BB	BB	AB	BB	BB	BB	BB	AA	AB	BB	AB	BB	AA	BB	AA	AB	BB	AB
LG10	74.8	15334300	15394391	AB	AB	AB	BB	AB	AB	AB	AB	AB	AB	AB	AB	BB	BB	AB	AA	AB	AB	BB	AB	AB	AB	BB	AB	AB	AB	AA	BB	BB	BB	AB	BB	BB	BB	BB	AA	AB	BB	AB	BB	AA	BB	AA	AB	BB	AB
LG10	75.2	15394391	15421121	AB	AB	AB	BB	AB	AB	AB	AB	AB	AB	AB	AB	BB	BB	AB	AA	AB	AB	BB	AB	AA	AB	BB	AB	AB	AB	AA	BB	BB	BB	AB	BB	BB	BB	BB	AA	AB	BB	AB	BB	AA	BB	AA	AB	BB	AB
LG10	75.5	15421133	15568559	AB	AB	AB	BB	AB	AB	AB	AB	AB	AB	AB	AB	BB	BB	AB	AA	AB	AB	BB	AB	AA	AB	BB	AB	AB	AB	AA	BB	BB	BB	AB	BB	BB	BB	BB	AA	AB	BB	AB	BB	AA	BB	AA	AB	BB	AB
LG10	76.5	15568575	15568575	AB	AB	AB	BB	AB	BB	AB	AB	AB	AB	AB	AB	BB	BB	AB	AA	AB	AB	BB	AB	AA	AB	BB	AB	AB	AB	AA	BB	BB	BB	AB	BB	BB	BB	BB	AA	AB	BB	AB	BB	AA	BB	AA	AB	BB	AB
LG10	77.8	15568799	15568799	AB	AB	AB	BB	AB	BB	AB	AB	AB	AB	AB	AB	BB	BB	AB	AA	AB	AB	BB	AB	AA	AB	BB	AB	AB	AB	AA	BB	BB	BB	AB	BB	BB	BB	BB	AA	AB	BB	AA	BB	AA	BB	AA	AB	BB	AB
LG10	78.5	16106367	16106483	AB	AB	AB	BB	AB	BB	AB	AB	AB	AB	AB	AB	BB	BB	AB	AA	AB	AB	BB	AB	AA	AB	BB	AB	AB	AB	AA	BB	BB	BB	AB	BB	BB	BB	BB	AA	AB	BB	AA	BB	AA	BB	AA	AB	BB	AB
LG10	78.8	16106483	16163149	AB	AB	AB	BB	AB	BB	AB	AB	AB	AB	AB	AB	BB	BB	AB	AA	AB	AB	BB	AB	AA	AB	BB	AB	AB	AB	AA	BB	BB	BB	AB	BB	BB	BB	BB	AA	AB	BB	AA	BB	AA	BB	AA	AB	BB	AB
LG10	78.5	16163153	16163276	AB	AB	AB	BB	AB	BB	AB	AB	AB	AB	AB	AB	BB	BB	AB	AA	AB	AB	BB	AB	AA	AB	BB	AB	AB	AB	AA	BB	BB	BB	AB	BB	BB	BB	BB	AA	AB	BB	AA	BB	AA	BB	AA	AB	BB	AB
LG10	78.5	16165822	16165938	AB	AB	AB	BB	AB	BB	AB	AB	AB	AB	AB	AB	BB	BB	AB	AA	AB	AB	BB	BB	AA	AB	BB	AB	AB	AB	AA	BB	BB	BB	AB	BB	BB	BB	BB	AA	AB	BB	AA	BB	AA	BB	AA	AB	BB	AB
LG10	78.8	16165938	16241101	AB	AB	AB	BB	AB	BB	AB	AB	AB	AB	AB	AB	BB	BB	AB	AA	AB	AB	BB	BB	AA	AB	BB	AB	AB	AB	AA	BB	BB	BB	AB	BB	BB	BB	BB	AA	AB	BB	AA	BB	AA	BB	AA	AB	BB	AB
LG10	79.5	16316194	16389255	AB	AB	AB	BB	AB	BB	AB	AB	AB	AB	AB	AB	BB	BB	AB	AA	BB	AB	BB	BB	AA	AB	BB	AB	AB	AB	AA	BB	BB	BB	AB	BB	BB	BB	BB	AA	AB	BB	AA	BB	AA	BB	AA	AB	BB	AB
LG10	79.8	16395242	17242675	AB	AB	AB	BB	AB	BB	AB	AB	AB	AB	AB	AB	BB	BB	AB	AA	BB	AB	BB	BB	AA	AB	BB	AB	AB	AB	AA	BB	BB	BB	AB	BB	BB	BB	BB	AA	AB	BB	AA	BB	AA	BB	AA	AB	BB	AB
LG10	80.1	16433053	16436145	AB	AB	AB	BB	AB	BB	AB	AB	AB	AB	AB	AB	BB	BB	AB	AA	BB	AB	BB	BB	AA	AB	BB	AB	AB	AB	AA	BB	BB	BB	AB	BB	BB	BB	BB	AA	AB	BB	AA	BB	AA	BB	AA	AB	BB	AB
LG10	80.8	16436340	16510754	AB	AB	AB	BB	AB	BB	AB	AB	AB	AB	AB	AB	BB	BB	AB	AA	BB	AB	BB	BB	AA	AB	BB	AB	AB	AB	AA	BB	BB	BB	AB	BB	BB	BB	BB	AA	AB	BB	AA	BB	AA	BB	AA	AB	BB	AB
LG10	80.5	16510754	16512693	AB	AB	AB	BB	AB	BB	AB	AB	AB	AB	AB	AB	BB	BB	AB	AA	BB	AB	BB	BB	AA	AB	BB	AB	AB	AB	AA	BB	BB	BB	AB	BB	BB	BB	BB	AA	AB	BB	AA	BB	AA	BB	AA	AB	BB	AB
LG10	80.1	16520124	16534572	AB	AB	AB	BB	AB	BB	AB	AB	AB	AB	AB	AB	BB	BB	AB	AA	BB	AB	BB	BB	AA	AB	BB	AB	AB	AB	AA	BB	BB	BB	AB	BB	BB	BB	BB	AA	AB	BB	AA	BB	AA	BB	AA	AB	BB	AB
LG11	0	310665	316196	AB	AB	AB	BB	BB	AA	BB	AB	AB	AA	AB	AB	AB	AB	BB	BB	AA	BB	BB	BB	BB	AB	AA	BB	BB	AB	AB	AB	BB	AB	AA	BB	AB	BB	AA	BB	AB	AB	BB	AB	AB	AB	AB	BB	AA	AB
LG11	1	324226	325001	AB	AB	AB	BB	BB	AA	BB	AB	AB	AA	AB	AB	AB	AB	BB	BB	AA	BB	BB	BB	BB	AB	AA	BB	BB	AB	AB	AB	BB	AB	AA	BB	AB	BB	AA	BB	AB	AB	BB	AB	AB	AB	AB	BB	AA	AB
LG11	1.3	325214	460403	AB	AB	AB	BB	BB	AA	BB	AB	AB	AA	AB	AB	AB	AB	BB	BB	AA	BB	BB	BB	BB	AB	AA	BB	BB	AB	AB	AB	BB	AB	AA	BB	AB	BB	AA	BB	AB	AB	BB	AB	AB	AB	AB	BB	AA	AB
LG11	1.7	828805	828805	AB	AB	AB	BB	BB	AA	BB	AB	AB	AA	AB	AB	AB	AB	BB	BB	AA	BB	BB	BB	BB	AB	AA	BB	BB	AA	AB	AB	BB	AB	AA	BB	AB	BB	AA	BB	AB	AB	BB	AB	AB	AB	AB	BB	AA	AB
LG11	2	996558	1001217	AB	AB	AB	BB	BB	AA	BB	AB	AB	AA	AB	AB	AB	AB	BB	BB	AA	BB	BB	BB	BB	AB	AA	BB	BB	AA	AB	AB	BB	AB	AA	BB	AB	BB	AA	BB	AB	AB	BB	AB	AB	AB	AB	BB	AA	AB
LG11	2.3	1001217	1087289	AB	AB	AB	BB	BB	AA	BB	AB	AB	AA	AB	AB	AB	AB	BB	BB	AA	BB	BB	BB	BB	AB	AA	BB	BB	AA	AB	AB	BB	AB	AA	BB	AB	BB	AA	BB	AB	AB	BB	AB	AB	AB	AB	BB	AA	AB
LG11	2.6	1113695	1120014	AB	AB	AB	BB	BB	AA	BB	AB	AB	AA	AB	AB	AB	AB	BB	BB	AA	BB	BB	BB	BB	AB	AA	BB	BB	AA	AB	AB	BB	AB	AA	BB	AB	BB	AA	BB	AB	AB	BB	AB	AB	AB	AB	BB	AA	AB
LG11	3	1120129	1140426	AB	AB	AB	BB	BB	AA	BB	AB	AB	AA	AB	AB	AB	AB	BB	BB	AA	BB	BB	BB	BB	AB	AA	BB	BB	AA	AB	AB	BB	AB	AA	BB	AB	BB	AA	BB	AB	AB	BB	AB	AB	AB	AB	BB	AA	AB
LG11	3.6	1140511	1216709	AB	AB	AB	BB	BB	AA	BB	AB	AB	AA	AB	AB	AB	AB	BB	BB	AA	BB	BB	BB	BB	AB	AA	BB	BB	AA	AB	AB	BB	AB	AA	BB	AB	BB	AA	BB	AB	AB	BB	AB	AB	AB	AB	BB	AA	AB
LG11	4.3	1216709	1216709	AB	AB	AB	BB	BB	AA	BB	AB	AB	AA	AB	AB	AB	AB	BB	BB	AA	BB	BB	BB	BB	AB	AA	BB	BB	AA	AB	AB	BB	AB	AA	BB	AB	BB	AA	BB	AB	AB	BB	AB	AB	AA	AB	BB	AA	AB
LG11	7.6	1987888	1987888	AB	AB	AB	BB	BB	AA	BB	AB	BB	AA	AB	AB	AB	BB	BB	BB	AA	BB	BB	BB	BB	AB	AA	BB	BB	AA	AB	AB	BB	AB	AA	BB	AB	BB	AA	BB	AB	AB	AB	AB	AB	AA	AB	BB	AA	AB
LG11	8.9	2017392	2267245	AB	AB	AB	BB	BB	AA	BB	AB	BB	AA	AB	AB	AB	BB	BB	BB	AA	BB	BB	BB	BB	AB	AA	BB	BB	AA	AB	AB	BB	AB	AA	BB	AB	BB	AA	BB	AB	AB	AB	AB	AB	AA	AB	BB	AA	AB
LG11	9.3	2267245	2267245	AB	AB	AB	BB	BB	AA	BB	AB	BB	AA	AB	AB	AB	BB	BB	BB	AA	BB	BB	BB	BB	AB	AA	BB	BB	AA	AB	AB	BB	AB	AA	BB	AB	BB	AA	BB	AB	AB	AB	AB	AB	AA	AB	BB	AA	AB
LG11	10.9	2317823	2330102	AB	AB	AB	BB	BB	AA	BB	AB	BB	AA	AB	AB	AB	BB	BB	BB	AB	BB	BB	BB	BB	AB	AA	BB	BB	AA	AB	AB	BB	AB	AA	AB	AB	BB	AA	BB	AB	AB	AB	AB	AB	AA	AB	BB	AA	AB
LG11	12.6	3126840	3244495	AB	AB	AB	BB	BB	AA	BB	AB	BB	AA	AB	AB	AB	BB	BB	BB	AB	BB	BB	BB	BB	AB	AA	BB	BB	AA	AB	AB	BB	AB	AA	AB	AB	BB	AB	BB	AB	AB	AB	AB	AB	AA	AB	BB	AA	AB
LG11	12.9	3277203	3562596	AB	AB	AB	BB	BB	AA	BB	AB	BB	AA	AB	AB	AB	BB	BB	BB	AB	BB	BB	BB	BB	AB	AA	BB	BB	AA	AB	AB	BB	AB	AA	AB	AB	BB	AB	BB	AB	AB	AB	AB	AB	AA	AB	BB	AA	AB
LG11	12.6	3562609	3971160	AB	AB	AB	BB	BB	AA	BB	AB	BB	AA	AB	AB	AB	BB	BB	BB	AB	BB	BB	BB	BB	AB	AA	BB	BB	AA	AB	AB	BB	AB	AA	AB	AB	BB	AB	BB	AB	AB	AB	AB	AB	AA	AB	BB	AA	AB
LG11	12.9	4018060	4161519	AB	AB	AB	BB	BB	AA	BB	AB	BB	AA	AB	AB	AB	BB	BB	BB	AB	BB	BB	BB	BB	AB	AA	BB	BB	AA	AB	AB	BB	AB	AA	AB	AB	BB	AB	BB	AB	AB	AB	AB	AB	AA	AB	BB	AA	AB
LG11	13.2	4161519	4341722	AB	AB	AB	BB	BB	AA	BB	AB	BB	AA	AB	AB	AB	BB	BB	BB	AB	BB	BB	BB	BB	AB	AA	BB	BB	AA	AB	AB	BB	AB	AA	AB	AB	BB	AB	BB	AB	AB	AB	AB	AB	AA	AB	BB	AA	AB
LG11	13.6	4341722	4644402	AB	AB	AB	BB	BB	AA	BB	AB	BB	AA	AB	AB	AB	BB	BB	BB	AB	BB	BB	BB	BB	AB	AA	BB	BB	AA	AB	AB	BB	AB	AA	AB	AB	BB	AB	BB	AB	AB	AB	AB	AB	AA	AB	BB	AA	AB
LG11	13.9	4752185	4815519	AB	AB	AB	BB	BB	AA	BB	AB	BB	AA	AB	AB	AB	BB	BB	BB	AB	BB	BB	BB	BB	AB	AA	BB	BB	AA	AB	AA	BB	AB	AA	AB	AB	BB	AB	BB	AB	AB	AB	AB	AB	AA	AB	BB	AA	AB
LG11	13.9	5014608	5014608	AB	AB	AB	BB	BB	AA	BB	AB	BB	AA	AB	AB	AB	BB	BB	BB	AB	BB	BB	BB	BB	AB	AA	AB	BB	AA	AB	AA	BB	AB	AA	AB	AB	BB	AB	BB	AB	AB	AB	AB	AB	AA	AB	BB	AA	AB
LG11	15.2	5351972	5502190	AA	AB	AB	BB	BB	AA	BB	AB	BB	AB	AB	AB	AB	BB	BB	BB	AB	BB	BB	BB	BB	AB	AA	AB	BB	AA	AB	AA	BB	AB	AA	AB	AB	BB	AB	BB	AB	AB	AB	AB	AB	AA	AB	BB	AA	AB
LG11	15.6	5566003	5566003	AA	AB	AB	BB	BB	AA	BB	AB	BB	AB	AB	AB	AB	BB	BB	BB	AB	BB	BB	BB	BB	AB	AA	AB	BB	AA	AB	AA	BB	AB	AA	AB	AB	BB	AB	BB	AB	AB	AB	AB	AB	AA	AB	BB	AA	AB
[truncated: 341 more rows]
[truncated: 103 more columns]

## Sheet: Table S7
Table S7. Quantitative trait loci for plant phenological, morphological and seed quality traits in S-91 × S-297 F2 mapping population.
Trait		Trait symbol	QTL symbol	Linkage group	LOD Score	Position start (bp)	Position end (bp)	P-value	PVE (%)	Favorable allele
Plant phenology and morphology traits
	Flowering date	FD	qFD-1	LG3	3.22	17239441	21206966	0.0006936	9.4	S-297
			qFD-2	LG4	3.79	3664206	10149197	0.00019241	11	S-297
			qFD-3	LG8	4.92	1269791	7125811	1.4917e-05	14	S-297
			qFD-4	LG11	2.1	6918569	8874160	0.0086983	6.3	S-297
			qFD-5	LG11	4.21	8894924	12803614	7.4339e-05	12.1	S-297
			qFD-6	LG12	3.03	3621987	6372222	0.0010835	8.9	S-297
	Flowering node	FN	qFN-1	LG1	2.56	399214	6007055	0.0030822	7.6	S-297
			qFN-2	LG2	3.09	6646084	7020840	0.00092747	9.1	S-297
			qFN-3	LG2	2.73	15443974	16052023	0.0021241	8	S-297
			qFN-4	LG3	3.09	16855240	20212879	0.00094024	9	S-297
			qFN-5	LG6	2.97	9813197	18197869	0.001228	8.7	S-297
			qFN-6	LG7	2.66	10299785	11208491	0.0024998	7.8	S-91
			qFN-7	LG8	7.57	3884824	7515617	3.8483e-08	20.7	S-297
			qFN-8	LG12	3.63	3651797	4373924	0.00027892	10.5	S-91
	Node number	NN	qNN-1	LG2	2.85	13508286	18305810	0.0016012	8.4	S-297
			qNN-2	LG6	2.92	12594168	13680641	0.0013627	8.6	S-297
			qNN-3	LG8	19.46	4374000	7574247	8.4174e-20	45	S-297
			qNN-4	LG11	2.59	310665	5808038	0.0028684	7.7	S-297
			qNN-5	LG11	4.09	13878677	14367053	9.7945e-05	11.8	S-297
			qNN-6	LG14	3.32	495599	4438725	0.00056281	9.7	S-91
	Internode length	IL	qIL-1	LG1	2.06	2452075	7454831	0.0096723	5.16511	S-297
			qIL-2	LG2	2	2620999	8882661	0.011059	4.99577	S-297
			qIL-3	LG4	2.49	4174534	8238996	0.0036657	6.1812	S-297
			qIL-4	LG5	3.75	5021015	13343884	0.00021335	9.22947	S-297
			qIL-5	LG8	14.93	4374000	7574247	2.3372e-15	31.16	S-297
			qIL-6	LG11	3.96	3130069	10126854	0.00013221	9.65284	S-297
			qIL-7	LG12	2.75	2854636	5439025	0.0020098	6.85859	S-297
			qIL-8	LG13	5.64	3107519	4499880	2.9658e-06	13.4632	S-297
			qIL-9	LG14	3.03	495599	2677163	0.0010697	7.53599	S-91
			qIL-10	LG15	2.31	7591384	9748629	0.0054375	5.75783	S-297
	Secondary branches number	SB	qSB-1	LG3	3.98	17876951	21224069	0.00012619	11.5	S-297
			qSB-2	LG8	4	1607028	3309725	0.00011982	11.6	S-297
			qSB-3	LG8	3.03	3756842	7515617	0.0010615	8.9	S-297
			qSB-4	LG11	4	2267245	7923292	0.00011948	11.6	S-297
			qSB-5	LG11	3.59	12519734	14426041	0.00030657	10.4	S-297
	Plant height	PH	qPH-1	LG1	3.01	13414847	13985780	0.0011351	7.89238	S-91
			qPH-2	LG3	4.47	5260233	8906721	4.138e-05	11.4798	S-297
			qPH-3	LG4	2.28	10149197	14597324	0.0058466	6.09865	S-91
			qPH-4	LG5	3.11	11722244	18248552	0.00088732	8.16143	S-91
			qPH-5	LG6	3.58	19736503	19746418	0.00030788	9.32735	S-297
			qPH-6	LG9	2.08	64974	2511840	0.0092561	5.56054	S-91
			qPH-7	LG10	2.81	19057	3157778	0.0017636	7.44395	S-297
			qPH-8	LG10	2.59	14641734	16534144	0.002902	6.81614	S-91
			qPH-9	LG11	2.29	5566003	7836908	0.0057363	6.09865	S-91
			qPH-10	LG11	3.24	13657414	15243296	0.00067496	8.52018	S-91
			qPH-11	LG12	2.01	2570434	6372222	0.010673	5.38117	S-91
			qPH-12	LG13	4.66	3425757	4499880	2.724e-05	11.9283	S-91
			qPH-13	LG15	2	7740630	9748629	0.011309	5.29148	S-91
Capsule morphology traits
	Cupsule length	CL	qCL-1	LG8	12.92	4374000	7667265	2.1741e-13	32.7	S-297
			qCL-2	LG11	19.73	13371543	15243296	4.6392e-20	45.4	S-91
			qCL-3	LG13	2.39	743571	4499880	0.004553	7.1	S-91
			qCL-4	LG15	2.6	7591384	8822384	0.0028199	7.7	S-91
	Capsule width	CW	qCW-1	LG2	2.77	5497544	11127881	0.0019118	8.2	S-297
			qCW-2	LG4	2.1	12761473	16488589	0.0088065	6.2	S-91
			qCW-3	LG5	3.23	7876728	16727256	0.00067913	9.4	S-297
			qCW-4	LG6	3.99	22388961	24673970	0.00012265	11.5	S-91
			qCW-5	LG10	2.34	2089253	4404636	0.005141	6.9	S-91
			qCW-6	LG11	2.69	10030354	15243296	0.0023354	7.9	S-297
			qCW-7	LG15	2.35	480334	4412746	0.0049437	7	S-91
	Capsule dehiscence index	CDI	qCDI-1	LG6	4.39	12594168	13773891	4.9375e-05	10.2356	S-91
			qCDI-2	LG8	95.01	4550182	7125811	7.7091e-94	76.8481	S-91
			qCDI-3	LG11	2.66	310665	7152693	0.002487	6.33631	S-91
			qCDI-4	LG16	2.76	14816	3048510	0.0019602	6.58002	S-91
Seed morphology traits
	Seed length	SL	qSL-1	LG5	3.1	4967478	13365806	0.0009224	9.1	S-297
			qSL-2	LG8	2.79	4054599	7447238	0.0018448	8.2	S-297
			qSL-3	LG9	6.4	3460630	6681480	5.3855e-07	17.8	S-297
			qSL-4	LG11	4.41	310665	1987888	4.7147e-05	12.7	S-297
			qSL-5	LG11	2	14205927	15243296	0.011268	5.9	S-297
			qSL-6	LG13	4.55	2246155	4499880	3.4815e-05	13	S-91
			qSL-7	LG14	3.3	495599	3515573	0.00058818	9.6	S-91
	Seed width	SW	qSW-1	LG9	2.92	3460630	6681480	0.0013742	8.6	S-297
			qSW-2	LG11	5.11	310665	2267245	9.9133e-06	14.5	S-297
			qSW-3	LG12	2.81	1074975	4791930	0.0017781	8.3	S-91
	Seed perimeter	SP	qSP-1	LG5	2.45	4967478	13365806	0.0040046	7.2	S-297
			qSP-2	LG9	6.35	3460630	6681480	5.9399e-07	17.7	S-297
			qSP-3	LG11	5.28	310665	1987888	6.6491e-06	15	S-297
			qSP-4	LG12	2.63	1558029	4373924	0.0026525	7.8	S-91
			qSP-5	LG13	3.52	1873392	4499880	0.00035258	10.3	S-91
			qSP-6	LG14	2.7	495599	3515573	0.0022444	8	S-91
	Seed area	SA	qSA-1	LG5	2.3	575357	4496199	0.0055436	6.8	S-297
			qSA-2	LG9	5.19	3460630	6681480	8.229e-06	14.7	S-297
			qSA-3	LG11	5.77	310665	1987888	2.1993e-06	16.2	S-297
			qSA-4	LG12	2.71	1174884	4373924	0.0021991	8	S-91
			qSA-5	LG13	3.03	2246155	4499880	0.0010824	8.9	S-91
Seed quality traits
	TSW	TSW	qTSW-1	LG8	4.77	4054599	7574247	2.0993e-05	13.6	S-297
			qTSW-2	LG10	2.63	19057	1796228	0.0026658	7.7	S-91
			qTSW-3	LG14	4.55	1222894	2680888	3.4615e-05	13	S-91
	Seed color	SC	qSC-1	LG3	2.14	14330519	23940661	0.0080506	6.3	S-297
			qSC-2	LG5	2.21	4496199	12837771	0.0067855	6.6	S-297
			qSC-3	LG6	12.09	3995574	7602150	1.4214e-12	31	S-297
			qSC-4	LG8	3.53	1607028	7823496	0.00034339	10.3	S-297
	Seed zinc concentration	Zn	qZn-1	LG4	3.64	6053895	6054011	0.00026904	10.6	S-91
			qZn-2	LG6	2.43	9314147	9376269	0.0041781	7.2	S-297
			qZn-3	LG6	4.14	12594168	13744314	8.7289e-05	11.9	S-91
			qZn-4	LG8	19.92	4374000	7667265	3.0424e-20	45.7	S-91
			qZn-5	LG11	4.22	310665	5808038	7.3778e-05	12.1	S-91
			qZn-6	LG16	3.11	14816	4908704	0.00089768	9.1	S-91
	Seed iron concentration	Fe	qFe-1	LG2	3.41	13646319	17871291	0.00045351	9.9	S-91
			qFe-2	LG3	2.44	11658855	15805437	0.0040436	7.2	S-91
			qFe-3	LG4	2.31	443650	6053906	0.0054323	6.8	S-297
			qFe-4	LG6	2.74	13653153	13744314	0.0020507	8.1	S-91
			qFe-5	LG8	7.94	4374000	9570814	1.6473e-08	21.6	S-91
			qFe-6	LG11	2.05	310665	5767772	0.0097363	6.1	S-91
	Seed copper concentration	Cu	qCu-1	LG1	2.6	8228577	10452881	0.0028566	7.7	S-91
			qCu-2	LG3	2.2	20213026	24036588	0.0070053	6.5	S-91
			qCu-3	LG4	2.41	14362577	16488589	0.004323	7.1	S-91
			qCu-4	LG6	3.34	9314147	15353498	0.00053605	9.7	S-91
			qCu-5	LG8	11.8	4374000	7667265	2.7394e-12	30.4	S-91
			qCu-6	LG13	2.13	2925580	4231144	0.0081457	6.3	S-91
	Seed manganese concentration	Mn	qMn-1	LG1	2.93	9047126	17478700	0.0013431	8.6	S-91
			qMn-2	LG3	3.31	8834863	12833311	0.00057487	9.7	S-297
			qMn-3	LG6	2.5	20668693	24673970	0.0035719	7.4	S-91
			qMn-4	LG8	8.17	4497023	7574247	9.8297e-09	22.2	S-91
			qMn-5	LG9	2.4	171058	6681480	0.0044081	7.1	NA
			qMn-6	LG16	2.4	14816	3048510	0.0044638	7.1	S-91
	Seed calcium concentration	Ca	qCa-1	LG4	2.05	680044	8714730	0.0097378	6.1	S-297
			qCa-2	LG8	7.84	4497023	7823496	2.0692e-08	21.4	S-91
			qCa-3	LG12	2.16	514798	4106909	0.0076212	6.4	S-91
	Seed magnesium concentration	Mg	qMg-1	LG5	2.28	7876728	13365806	0.0058344	6.8	S-297
			qMg-2	LG8	4.16	3756842	7447238	8.2922e-05	12	S-297
			qMg-3	LG14	2.34	1761706	3515573	0.0050656	6.9	S-91
	Seed potassium concentration	K	qK-1	LG8	3.7	3756842	7574247	0.00023843	10.7	S-297
			qK-2	LG8	2.55	11931165	13625096	0.003148	7.5	S-297
			qK-3	LG10	3.18	7731830	13205329	0.00077349	9.3	S-91
			qK-4	LG11	3.15	13371543	15243296	0.00081032	9.2	S-91
	Seed phosphorus concentration	P	qP-1	LG1	2.53	12890040	13230216	0.0032799	7.5	S-91
			qP-2	LG2	2.31	9134952	15441831	0.0054807	6.8	S-91
			qP-3	LG4	2.45	132679	4540003	0.0039868	7.2	S-91
			qP-4	LG10	2.06	4404636	13422369	0.0095086	6.1	S-91
			qP-5	LG12	2.65	3651797	4373924	0.0025379	7.8	S-91
			qP-6	LG15	2	8822384	9748629	0.011102	5.9	S-297
	Seed sulfur concentration	S	qS-1	LG1	2.45	15948850	18569050	0.0039663	7.2	S-297
			qS-2	LG11	4.34	310665	1216709	5.6081e-05	12.5	S-91
			qS-3	LG13	3.31	743571	4432488	0.00057364	9.7	S-91

## Sheet: Table S8
Table S8. Genes found within selected multi-traits QTL intervals.
Linkage group	Interval	Corresponded trait	Gene	Predicted product
LG6	13653153-13744314	FN, NN, CDI, Zn, Fe, Cu	LOC105164494	uncharacterized
LG8	4550182-7125811	FD, FN, NN, IL, SB, CL, CDI, SL, TSW, SC, Zn, Fe, Cu, Mn, Ca, Mg, K	LOC105167760	potassium channel SKOR-like
			LOC105167785	potassium channel SKOR
			LOC105167787	probable methyltransferase PMT19
			LOC105167761	U-box domain-containing protein 21
			LOC105167762	inositol hexakisphosphate and diphosphoinositol-pentakisphosphate kinase 2-like
			LOC110012415	ribosome quality control complex subunit 2-like
			LOC105167788	ethylene-responsive transcription factor 1B-like
			LOC105167789	ethylene-responsive transcription factor 1B-like
			LOC105167791	ethylene-responsive transcription factor 1B-like
			LOC105167792	dihydrodipicolinate reductase-like protein CRR1
			LOC105167763	uncharacterized LOC105167763
			LOC105167764	uncharacterized LOC105167764
			LOC105167793	cysteine-rich receptor-like protein kinase 2
			LOC110012416	uncharacterized mitochondrial protein AtMg00810-like
			LOC105167794	uncharacterized LOC105167794
			LOC105167765	transcription repressor KAN1
			LOC105167766	uncharacterized LOC105167766
			LOC105167767	uncharacterized protein DDB_G0287625
			LOC105167768	uncharacterized LOC105167768
			LOC105167769	protein OPI10 homolog
			LOC105167770	uncharacterized LOC105167770
			LOC105167771	uncharacterized LOC105167771
			LOC105167772	cytochrome c oxidase assembly protein COX11
			LOC105167795	protein TPX2
			LOC105167773	pre-mRNA splicing factor SR-like 1
			LOC105167797	polyubiquitin-like
			LOC105167774	transmembrane 9 superfamily member 2
			LOC105167775	benzyl alcohol O-benzoyltransferase-like
			LOC105167776	benzyl alcohol O-benzoyltransferase-like
			LOC105167777	universal stress protein PHOS34
			LOC105167779	benzyl alcohol O-benzoyltransferase-like
			LOC105167800	uncharacterized LOC105167800
			LOC105167801	uncharacterized LOC105167801
			LOC110012417	uncharacterized LOC110012417
			LOC110012418	uncharacterized LOC110012418
			LOC105167804	uncharacterized LOC105167804
			LOC105167782	benzyl alcohol O-benzoyltransferase-like
			LOC105167783	glutamate decarboxylase
			LOC105167806	gamma-cadinene synthase-like
			LOC105167784	beta-amyrin synthase-like
			LOC105167809	uncharacterized LOC105167809
			LOC105167810	N6-adenosine-methyltransferase MT-A70-like
			LOC110012386	uncharacterized LOC110012386
			LOC105167811	protein REVEILLE 1
			LOC105167814	homeobox-leucine zipper protein ROC8
			LOC105167818	uncharacterized LOC105167818
			LOC105167819	uncharacterized LOC105167819
			LOC105167815	isocitrate dehydrogenase [NADP]
			LOC105167816	uncharacterized LOC105167816
			LOC105167820	uncharacterized LOC105167820
			LOC105167821	uncharacterized LOC105167821
			LOC105167823	uncharacterized LOC105167823
			LOC105167817	uncharacterized aarF domain-containing protein kinase 1
LG11	310665-1216709	NN, CDI, SL, SW, SP, SA, Zn, Fe, S	LOC105173071	uncharacterized LOC105173071
			LOC105173072	uncharacterized LOC105173072
			LOC105173073	uncharacterized protein At4g00950-like
			LOC110012885	ethylene-responsive transcription factor ERF023-like
			LOC105173075	transcription factor bHLH13-like
			LOC105173134	uncharacterized LOC105173134
			LOC105173077	aspartyl protease family protein 2-like
			LOC105173078	E3 ubiquitin-protein ligase SINAT5
			LOC105173079	phosphatidylinositol 4-kinase gamma 4-like
			LOC105173080	uncharacterized LOC105173080
			LOC105173081	dynamin-related protein 5A
			LOC105173082	uncharacterized LOC105173082
			LOC105173083	cytochrome b561 and DOMON domain-containing protein At3g61750
			LOC105173084	histone-lysine N-methyltransferase ATX3
			LOC105173136	RING-H2 finger protein ATL20-like
			LOC105173137	RING-H2 finger protein ATL20-like
			LOC105173086	protein SDE2 homolog
			LOC105173138	cyclic nucleotide-gated ion channel 1-like
			LOC105173087	cyclic nucleotide-gated ion channel 1-like
			LOC105173088	cyclic nucleotide-gated ion channel 1-like
			LOC105173090	uncharacterized LOC105173090
			LOC105173091	uncharacterized LOC105173091
			LOC105173092	abscisic acid receptor PYL9
			LOC105173094	histone H3-like centromeric protein HTR12
			LOC105173140	MYB-like transcription factor ETC3
			LOC110012821	uncharacterized mitochondrial protein AtMg00810-like
			LOC105173141	probable WRKY transcription factor 30
			LOC105173142	putative anthocyanidin reductase
			LOC105173097	putative anthocyanidin reductase
			LOC105173098	hydroquinone glucosyltransferase-like
			LOC110012939	uncharacterized LOC110012939
			LOC105173099	protein trichome birefringence-like 25
			LOC105173144	uncharacterized LOC105173144
			LOC105173100	jasmonic acid-amido synthetase JAR1
			LOC105173101	mitochondrial adenine nucleotide transporter ADNT1
			LOC105173102	uncharacterized LOC105173102
			LOC105173103	mitochondrial carrier protein MTM1
			LOC105173145	pathogenesis-related genes transcriptional activator PTI6
			LOC105173104	ubiquitin-conjugating enzyme E2 28-like
			LOC105173105	uncharacterized LOC105173105
			LOC105173146	uncharacterized LOC105173146
			LOC105173107	protein CURVATURE THYLAKOID 1A
			LOC105173108	uncharacterized LOC105173108
			LOC105173109	eukaryotic translation initiation factor 1A
			LOC105173110	BTB/POZ domain-containing protein POB1-like
			LOC105173111	F-box/kelch-repeat protein At3g61590-like
			LOC105173112	uncharacterized LOC105173112
			LOC105173114	BAG family molecular chaperone regulator 6
			LOC105173115	UDP-D-xylose:L-fucose alpha-1
			LOC105173116	uncharacterized LOC105173116
			LOC105173117	protein ABIL1
			LOC105173118	delta(8)-fatty-acid desaturase-like
			LOC110012890	uncharacterized LOC110012890
			LOC105173119	RING-H2 finger protein ATL68
			LOC105173120	uncharacterized LOC105173120
			LOC105173122	heavy metal-associated isoprenylated plant protein 39-like
			LOC105173123	uncharacterized protein At1g01500
			LOC105173124	uncharacterized LOC105173124
			LOC105173147	C-terminal binding protein AN
			LOC105173125	protein REVEILLE 6
			LOC105173126	uncharacterized LOC105173126
			LOC105173127	sphingoid long-chain bases kinase 2
			LOC105173129	uncharacterized LOC105173129
			LOC105173148	putative UDP-rhamnose:rhamnosyltransferase 1
			LOC105173149	uncharacterized LOC105173149
			LOC105173252	putative UDP-rhamnose:rhamnosyltransferase 1
			LOC105173253	probable polygalacturonase
			LOC105173151	mitogen-activated protein kinase homolog MMK2-like
			LOC105173152	protein BPS1
			LOC105173153	probable serine/threonine-protein kinase At1g01540
			LOC105173154	CAAX prenyl protease 1 homolog
			LOC105173155	ferric reduction oxidase 2
			LOC105173156	ferric reduction oxidase 2-like
			LOC105173157	probable E3 ubiquitin-protein ligase RHB1A
			LOC105173159	ubiquitin-conjugating enzyme E2-23 kDa-like
			LOC105173160	ATP-dependent helicase BRM
			LOC105173161	ascorbate transporter
			LOC105173162	glycerol-3-phosphate 2-O-acyltransferase 4-like
			LOC105173163	uncharacterized LOC105173163
			LOC105173164	SKP1-like protein 21
			LOC105173165	signal peptide peptidase-like 4
			LOC105173167	uncharacterized LOC105173167
			LOC105173168	beta-amylase 7
			LOC105173169	60S ribosomal protein L36-2-like
			LOC105173170	acyl-CoA thioesterase 2
			LOC105173171	uncharacterized LOC105173171
			LOC105173254	receptor-like protein 12
			LOC105173255	receptor-like protein 12
			LOC105173256	receptor-like protein 12
LG11	5566003-5767772	NN, IL, SB, PH, CDI, Fe, Zn	LOC105173373	protein PHOSPHATE STARVATION RESPONSE 1-like
			LOC105173779	uncharacterized LOC105173779
			LOC105173780	uncharacterized LOC105173780
			LOC105173374	protein EMSY-LIKE 3-like
			LOC105173375	proline-rich receptor-like protein kinase PERK8
			LOC110012889	uncharacterized mitochondrial protein AtMg00810-like
			LOC105173376	homeobox-leucine zipper protein HOX11-like
			LOC105173377	uncharacterized LOC105173377
			LOC105173781	uncharacterized LOC105173781
			LOC105173378	uncharacterized LOC105173378
			LOC105173380	citrate synthase
LG11	14205927-14426041	NN, SB, PH, CL, CW, SL, P	LOC105174480	tropinone reductase homolog
			LOC105174482	transcription factor LHW
			LOC105174484	wall-associated receptor kinase-like 20
			LOC105174485	CASP-like protein 5B2
			LOC105174486	aldo-keto reductase family 4 member C9
			LOC105174487	aldo-keto reductase family 4 member C9
			LOC105174488	aldo-keto reductase family 4 member C9
			LOC105174719	uncharacterized LOC105174719
			LOC105174490	uracil phosphoribosyltransferase
			LOC105174489	PRA1 family protein A1-like
			LOC105174491	serine/threonine-protein kinase ATG1c
			LOC105174493	ABC transporter G family member 23
			LOC105174494	putative receptor protein kinase ZmPK1
			LOC105174495	protein RETICULATA, chloroplastic
			LOC105174720	protein MIZU-KUSSEI 1
			LOC105174496	mitochondrial substrate carrier family protein B-like
			LOC105174497	BEL1-like homeodomain protein 9
			LOC105174498	aldehyde oxidase GLOX
			LOC105174499	protein NRT1/ PTR FAMILY 5.6
			LOC105174500	putative DEAD-box ATP-dependent RNA helicase 33
			LOC105174501	probable proteasome inhibitor
			LOC105174502	uncharacterized LOC105174502
			LOC105174503	uncharacterized LOC105174503
			LOC105174504	rop guanine nucleotide exchange factor 7
			LOC105174505	universal stress protein PHOS32
			LOC105174506	uncharacterized LOC105174506
			LOC105174507	peptidyl-prolyl cis-trans isomerase PASTICCINO1
			LOC105174508	class I heat shock protein
			LOC105174509	uncharacterized LOC105174509
			LOC105174510	uncharacterized LOC105174510
			LOC105174511	phosphatidylinositol:ceramide inositolphosphotransferase 1
			LOC110012804	uncharacterized LOC110012804
			LOC105174512	probable serine/threonine-protein kinase BSK3
			LOC105174513	mitochondrial import inner membrane translocase subunit TIM10
			LOC105174514	uncharacterized LOC105174514
			LOC105174515	transcription factor MYB1
			LOC105174721	laccase-7
			LOC105174516	uncharacterized LOC105174516
LG16	14816-3048510	CDI, Zn, Mn	LOC105178437	uncharacterized LOC105178437
			LOC105178438	14-3-3 protein 9
			LOC105178440	bifunctional riboflavin kinase/FMN phosphatase
			LOC105178441	ketol-acid reductoisomerase
			LOC110013261	uncharacterized LOC110013261
			LOC105178592	transcription factor bHLH30-like
			LOC105178593	mavicyanin-like
			LOC105178442	ABC transporter G family member 10-like
			LOC105178594	protein trichome birefringence-like 39
			LOC105178443	embryonic protein DC-8-like
			LOC105178444	uncharacterized LOC105178444
			LOC105178445	transcription factor GTE4
			LOC105178446	protein DETOXIFICATION 40
			LOC105178448	pentatricopeptide repeat-containing protein At3g58590
			LOC105178449	eukaryotic translation initiation factor 6-2
			LOC105178450	transcription factor TCP10-like
			LOC105178451	PLASMODESMATA CALLOSE-BINDING PROTEIN 5
			LOC105178452	uncharacterized LOC105178452
			LOC105178453	basic leucine zipper 61
			LOC105178454	zingipain-2
			LOC105178455	glucosidase 2 subunit beta
			LOC105178456	ras-related protein RABA1f-like
			LOC105178458	8-hydroxyquercetin 8-O-methyltransferase-like
			LOC105178459	trans-resveratrol di-O-methyltransferase-like
			LOC105178460	acyl-coenzyme A oxidase 3
			LOC105178461	optic atrophy 3 protein homolog
			LOC105178462	cytochrome P450 76A2-like
			LOC105178463	8-hydroxyquercetin 8-O-methyltransferase-like
			LOC105178464	fasciclin-like arabinogalactan protein 13
			LOC105178465	uncharacterized LOC105178465
			LOC105178467	zinc finger protein NUTCRACKER
			LOC105178468	uncharacterized LOC105178468
			LOC105178469	receptor-like protein kinase HSL1
			LOC105178470	protein-lysine methyltransferase METTL21D
			LOC105178471	probable transcription factor GLK1
			LOC105178596	uncharacterized LOC105178596
			LOC105178472	26S proteasome non-ATPase regulatory subunit 2 homolog A
			LOC105178473	DDB1- and CUL4-associated factor 13
			LOC105178474	protein NUCLEAR FUSION DEFECTIVE 6
			LOC105178597	reticulon-like protein B17
			LOC105178476	nicotianamine aminotransferase A
			LOC105178477	DNA-directed RNA polymerase II subunit RPB2-like
			LOC105178478	uncharacterized LOC105178478
			LOC105178479	(S)-coclaurine N-methyltransferase-like
			LOC105178480	mannan endo-1
			LOC105178481	probable serine/threonine-protein kinase At1g54610
			LOC105178482	condensin complex subunit 2
			LOC105178483	fatty acid hydroperoxide lyase
			LOC105178484	uncharacterized LOC105178484
			LOC105178485	protein RRP6-like 3
			LOC105178488	probable beta-1
			LOC105178598	WRKY transcription factor 6
			LOC105178490	cyprosin
			LOC105178599	mitogen-activated protein kinase kinase kinase ANP1
			LOC105178491	stearoyl-[acyl-carrier-protein] 9-desaturase 6
			LOC105178492	stearoyl-[acyl-carrier-protein] 9-desaturase 6
			LOC105178493	DNA repair protein RAD16
			LOC105178600	geraniol synthase
			LOC105178495	transcription factor MYB101
			LOC105178496	pentatricopeptide repeat-containing protein At3g12770
			LOC105178601	proline-rich receptor-like protein kinase PERK2
			LOC105178602	omega-hydroxypalmitate O-feruloyl transferase-like
			LOC105178603	omega-hydroxypalmitate O-feruloyl transferase-like
			LOC105178604	protein SIEVE ELEMENT OCCLUSION B
			LOC105178497	uncharacterized LOC105178497
			LOC105178498	UPF0481 protein At3g47200
			LOC105178499	uncharacterized LOC105178499
			LOC105178500	uncharacterized LOC105178500
			LOC105178501	phospholipase A1-IIgamma-like
			LOC105178502	histone-lysine N-methyltransferase ATXR2
			LOC105178503	zinc finger CCCH domain-containing protein 13
			LOC105178505	peroxidase 3
			LOC105178605	peroxidase 27-like
			LOC105178606	peroxidase 27-like
			LOC105178506	MYB-like transcription factor ETC1
			LOC105178507	isocitrate lyase
			LOC105178510	homeobox-leucine zipper protein ROC2-like
			LOC105178512	transmembrane protein 97-like
			LOC105178514	uncharacterized LOC105178514
			LOC105178515	glutamate receptor 3.5-like
			LOC105178516	aconitate hydratase
			LOC105178517	protein usf
			LOC105178611	beta-amylase
			LOC105178518	uncharacterized LOC105178518
			LOC105178520	histone-lysine N-methyltransferase ATXR3-like
			LOC105178519	histone-lysine N-methyltransferase ATXR3-like
			LOC105178521	BTB/POZ domain-containing protein At3g22104
			LOC105178523	cysteine proteinase inhibitor 1-like
			LOC105178524	cysteine proteinase inhibitor 1-like
			LOC105178525	xyloglucan endotransglucosylase/hydrolase protein 9
			LOC105178612	F-box/LRR-repeat protein At3g26922
			LOC105178526	general transcription factor IIE subunit 1
			LOC105178613	calcium-binding protein PBP1-like
			LOC105178527	putative F-box/FBD/LRR-repeat protein At4g03220
			LOC105178528	cytochrome P450 81D1-like
			LOC105178529	B-box domain protein 31-like
			LOC105178530	universal stress protein PHOS32
			LOC105178531	G-type lectin S-receptor-like serine/threonine-protein kinase At2g19130
			LOC105178533	myb-related protein Myb4
			LOC105178614	myb-related protein 308-like
			LOC105178534	putative cyclin-D6-1
			LOC105178615	cytochrome b6-f complex iron-sulfur subunit
			LOC105178535	protein DOWNY MILDEW RESISTANCE 6-like
			LOC105178536	uncharacterized GPI-anchored protein At4g28100
			LOC105178537	transcription factor MYB39-like
			LOC105178616	uncharacterized LOC105178616
			LOC105178538	malonyl-coenzyme:anthocyanin 5-O-glucoside-6'''-O-malonyltransferase-like
			LOC105178617	malonyl-coenzyme:anthocyanin 5-O-glucoside-6'''-O-malonyltransferase-like
			LOC105178539	malonyl-coenzyme:anthocyanin 5-O-glucoside-6'''-O-malonyltransferase-like
			LOC105178540	malonyl-coenzyme:anthocyanin 5-O-glucoside-6'''-O-malonyltransferase
			LOC105178618	uncharacterized LOC105178618
			LOC105178620	cytosolic sulfotransferase 5-like
			LOC105178541	diacylglycerol kinase 5
			LOC105178542	protein THYLAKOID FORMATION1
			LOC105178543	60S ribosomal protein L27a-3-like
			LOC105178544	probable ATP-dependent helicase PF08_0048
			LOC105178545	uncharacterized LOC105178545
			LOC105178546	external alternative NAD(P)H-ubiquinone oxidoreductase B1
			LOC105178622	pentatricopeptide repeat-containing protein At1g11900
			LOC105178547	beta-glucuronosyltransferase GlcAT14A
			LOC105178548	NDR1/HIN1-like protein 13
			LOC105178623	leucine-rich repeat extensin-like protein 4
			LOC105178550	nuclear transcription factor Y subunit B-3
			LOC105178551	uncharacterized LOC105178551
			LOC105178552	ADP,ATP carrier protein 3
			LOC105178553	secretory carrier-associated membrane protein 1-like
			LOC105178624	uncharacterized LOC105178624
			LOC105178554	protein TPX2
			LOC105178555	mitotic checkpoint serine/threonine-protein kinase BUB1
			LOC105178556	squamosa promoter-binding protein 1-like
			LOC105178558	probable aminotransferase TAT2
			LOC105178559	ethylene-responsive transcription factor 4-like
			LOC105178561	zinc finger CCCH domain-containing protein 2-like
			LOC105178562	probable protein phosphatase 2C 58
			LOC105178625	early nodulin-like protein 2
			LOC105178563	transmembrane E3 ubiquitin-protein ligase 1
			LOC110011262	uncharacterized LOC110011262
			LOC105178564	O-acyltransferase WSD1-like
			LOC105178565	O-acyltransferase WSD1
			LOC105178626	uncharacterized LOC105178626
			LOC105178566	protein NRT1/ PTR FAMILY 6.4
			LOC105178567	uncharacterized LOC105178567
			LOC105178568	chromatin remodeling protein EBS
			LOC105178627	protein CELLULOSE SYNTHASE INTERACTIVE 1-like
			LOC105178569	clathrin coat assembly protein AP180-like
			LOC105178571	uncharacterized LOC105178571
			LOC105178572	probable tyrosine-protein phosphatase At1g05000
			LOC105178629	pentatricopeptide repeat-containing protein At3g59040
			LOC105178573	probable polyamine oxidase 2
			LOC105178574	transcription factor PIF4
			LOC105178575	uncharacterized oxidoreductase At1g06690
			LOC105178576	UDP-arabinose 4-epimerase 1
			LOC105178578	uncharacterized LOC105178578
			LOC105178579	OTU domain-containing protein DDB_G0284757
			LOC105178630	UDP-glycosyltransferase 82A1
			LOC105178581	cysteine-rich and transmembrane domain-containing protein A
			LOC105178582	scarecrow-like protein 23
			LOC105178583	myosin-9
			LOC105178584	uncharacterized LOC105178584
			LOC105178585	gamma aminobutyrate transaminase 3
			LOC105178586	protein FAR-RED ELONGATED HYPOCOTYL 3
			LOC105178587	cytochrome P450 97B2
			LOC105178631	VQ motif-containing protein 22-like
			LOC105178632	uncharacterized LOC105178632
			LOC105178633	uncharacterized LOC105178633
			LOC105178588	choline-phosphate cytidylyltransferase 2
			LOC105178589	zinc transporter 8-like
			LOC105178590	zinc transporter 8
			LOC105178687	cytochrome b561 and DOMON domain-containing protein At5g47530-like
			LOC105178635	UDP-glycosyltransferase 71E1
			LOC105178636	anthocyanidin 3-O-glucosyltransferase 2
			LOC105178637	anthocyanidin 3-O-glucosyltransferase 2-like
			LOC105178688	anthocyanidin 3-O-glucosyltransferase 2
			LOC105178638	UDP-glycosyltransferase 71E1-like
			LOC105178690	uncharacterized LOC105178690
			LOC105178639	UDP-glycosyltransferase 71E1-like
			LOC105178691	uncharacterized LOC105178691
			LOC105178640	anthocyanidin 3-O-glucosyltransferase 2-like
			LOC105178642	anthocyanidin 3-O-glucosyltransferase 2-like
			LOC105178643	berberine bridge enzyme-like 8
			LOC105178695	berberine bridge enzyme-like 8
			LOC105178644	anthocyanidin 3-O-glucosyltransferase 2-like
			LOC105178645	anthocyanidin 3-O-glucosyltransferase 2-like
			LOC110013263	uncharacterized mitochondrial protein AtMg00810-like
			LOC105178646	anthocyanidin 3-O-glucosyltransferase 2-like
			LOC105178647	salicylate carboxymethyltransferase
			LOC105178648	uncharacterized LOC105178648
			LOC105178649	36.4 kDa proline-rich protein-like
			LOC105178650	major pollen allergen Ole e 10

## Sheet: Table S9
Table S9. Putative candidate genes selected from multi-traits QTL intervals and their polymorphism in S-91 and S-297 parental lines sequences.
Linkage group	Interval	Gene	Predicted product	Polymorphism
LG8	4550182-7125811	LOC105167760	potassium channel SKOR-like	SNP, 3bp deletion and 1bp insertion within S-91 1st intron (Not in CDS)
		LOC105167785	potassium channel SKOR	SNPs 1bp insertion and 2 SNP in S-91 3rd intron, SNP causing missense mutation in the 5th exon, 545bp deletion in S-91 (332bp deletion in the 7th intron and 213bp in the 8th exon), 2SNP within introns.
		LOC105167762	inositol hexakisphosphate and diphosphoinositol-pentakisphosphate kinase 2-like	No polymorphism
		LOC105167788	ethylene-responsive transcription factor 1B-like	No polymorphism
		LOC105167789	ethylene-responsive transcription factor 1B-like	2bp deletion in S-91 predicted promoter sequence
		LOC105167791	ethylene-responsive transcription factor 1B-like	No polymorphism
		LOC105167765	transcription repressor KAN1	CAGGTAGCTATGTATATGCA sequence in S-297 has nutated into TCTTTG sequence in S-91 (within the secomd exon-intron junction)
		LOC105167815	isocitrate dehydrogenase [NADP]	3 SNP within CDS (1 causing a missense nutation and 2 synonymous), 15 SNP within introns
LG11	310665-1216709	LOC110012885	ethylene-responsive transcription factor ERF023-like	2bp insertion in S-91 predicted promoter sequence, 4 SNP within CDS (1 causing a missense nutation and 3 synonymous)
		LOC105173138	cyclic nucleotide-gated ion channel 1-like	11bp insertion in S-91 predicted promoter sequence, 10 SNPs within CDS (6 casing a missense mutations and 4 synonymous)
		LOC105173087	cyclic nucleotide-gated ion channel 1-like	SNP after stop codon (not in CDS)
		LOC105173088	cyclic nucleotide-gated ion channel 1-like	No polymorphism
		LOC105173140	MYB-like transcription factor ETC3	No polymorphism
		LOC105173141	probable WRKY transcription factor 30	No polymorphism
		LOC105173122	heavy metal-associated isoprenylated plant protein 39-like	No polymorphism
		LOC105173253	probable polygalacturonase	No polymorphism
		LOC105173155	ferric reduction oxidase 2	No polymorphism
		LOC105173156	ferric reduction oxidase 2-like	No polymorphism
		LOC105173161	ascorbate transporter	SNP causing missense mutation in the 1st exon, 1bp insertion and 2bp deletion in S-91 2nd and 4th introns, respectively, 8 SNP within introns
LG11	5566003-5767772	LOC105173373	protein PHOSPHATE STARVATION RESPONSE 1-like	No polymorphism
		LOC105173380	citrate synthase	No polymorphism
LG11	14205927-14426041	LOC105174482	transcription factor LHW	No polymorphism
		LOC105174515	transcription factor MYB1	No polymorphism
LG16	14816-3048510	LOC105178592	transcription factor bHLH30-like	SSR within promoter (9 TC repeats in S-91 vs. 7 in S-297) and 1st intron sequence (12 GT repeats in S-91 vs. 6 in S-297). SNP from T->C in S-297 cause a missense mutation of Met->Thr in the start codon
		LOC105178450	transcription factor TCP10-like	7 SNP within 1st exon (2 causing missense mutations and 5 synonymous)
		LOC105178476	nicotianamine aminotransferase A	No polymorphism
		LOC105178598	WRKY transcription factor 6	No polymorphism
		LOC105178495	transcription factor MYB101	No polymorphism
		LOC105178506	MYB-like transcription factor ETC1	No polymorphism
		LOC105178507	isocitrate lyase	No polymorphism
		LOC105178516	aconitate hydratase	No polymorphism
		LOC105178613	calcium-binding protein PBP1-like	No polymorphism
		LOC105178537	transcription factor MYB39-like	No polymorphism
		LOC105178559	ethylene-responsive transcription factor 4-like	No polymorphism
		LOC105178589	zinc transporter 8-like	3 SNP within 1st exon (2 causing missense mutations and 1 synonymous)
		LOC105178590	zinc transporter 8	4 SNP within 1st exon (1 causing missense mutations and 3 synonymous)

## Sheet: Table S10
Table S10. Iron bio-accessibility in different food sources.
Source	Iron concentration (mg kg-1)
	Gastric (SGF)		Intestinal (SIF)
	Solid	Liquid	Solid	Liquid
Sesame seed paste	33.78	1.94	16.55	2.67
Whole wheat	15.37	1.37	25.4	0.67
Corn	3.56	1.22	9.4	0.34
Cornflakes	12.32	0.45	105.65	0.62
Chickpea	7.39	0.07	14.71	0.61
Spinach	13.58	2.03	7.1	1.64
Chicken liver	63.53	0.16	1.6	3.18

[truncated: 1 more sheets: Table S11]
